# Supplementary material for: Transcriptome analysis of the response to low temperature acclimation in Calliptamus italicus eggs
Source: BMC Genomics. 2022 Jul 1;23:482. doi: 10.1186/s12864-022-08705-3 (PMC9248191; doi:10.1186/s12864-022-08705-3)
Supplement: Supplementary file 1 — Additional file 1: Figure S1. A Functional annotation of assembled sequences of DEGs of C. italicus egg at constant low-temperature acclimation (Z vs T) based on gene ontology (GO)categorization. Unigenes were annotated in three categories: biological process, cellular components, and molecular functions. B Functional annotation of assembled sequences of DEGs of C. italicus egg at natural low-temperature acclimation (N vs T) based on gene ontology (GO)categorization. Unigenes were annotated in three categories: biological process and molecular functions. Figure S2. A KEGG significant enrichment analysis for DEGs between early-development stage at constant low-temperature acclimation group (Z vs T) of C. italicus egg. B KEGG significant enrichment analysis for DEGs between diapause stage at constant low-temperature acclimation group (Z vs T) of C. italicus egg. C KEGG significant enrichment analysis for DEGs between diapause-terminated stage at constant low-temperature acclimation group (Z vs T) of C. italicus egg. D KEGG significant enrichment analysis for DEGs between early-development stage at natural low-temperature acclimation (N vs T) of C. italicus egg. E KEGG significant enrichment analysis for DEGs between diapause stage at natural low-temperature acclimation (N vs T)of C. italicus egg. F KEGG significant enrichment analysis for DEGs between diapause-terminated stage at natural low-temperature acclimation (N vs T) of C. italicus egg. Table S1. The information of DEGs. Table S2. Functional annotation of Significantly enriched GO at constant low-temperature acclimation (Z vs T). Table S3. Functional annotation of Significantly enriched GO at natural low-temperature acclimation(N vs T). Table S4. KEGG pathway enriched significantly at constant low-temperature acclimation (Z vs T). Table S5. KEGG pathway enriched significantly at natural low-temperature acclimation(N vs T). Table S6. qPCR verification results of transcriptomes. Table S7. Interference verificatio [file 12864_2022_8705_MOESM1_ESM.zip › Supplementary Information/Table S1 The information of DEGs..xlsx]

## Sheet: DEG_annot
Table S1 The information of DEGs
gene_id	Gene Length	NR GI	NR ID	NR Score	NR Evalue	NR Description	NT GI	NT ID	NT Score	NT Evalue	NT Description	KO ID	KO Name	KO Description	Http Link	Swissprot ID	Swissprot Score	Swissprot Evalue	Swissprot Description	PFAM ID	PFAM description	Gene Ontology Biological Pathway	BP Description	Gene Ontology Molecular Function	MF Description	Gene Ontology Cellular Component	CC Description	KOG ID	KOG Description	UP_DOWN_REGULATION(Z_NDvsT_ND)	log2FC(Z_NDvsT_ND)	q value(Z_NDvsT_ND)	UP_DOWN_REGULATION(Z_DTvsT_DT)	log2FC(Z_DTvsT_DT)	q value(Z_DTvsT_DT)	UP_DOWN_REGULATION(Z_DTvsN_DT)	log2FC(Z_DTvsN_DT)	q value(Z_DTvsN_DT)	UP_DOWN_REGULATION(Z_DvsN_D)	log2FC(Z_DvsN_D)	q value(Z_DvsN_D)	UP_DOWN_REGULATION(Z_NDvsN_ND)	log2FC(Z_NDvsN_ND)	q value(Z_NDvsN_ND)	UP_DOWN_REGULATION(T_DvsN_D)	log2FC(T_DvsN_D)	q value(T_DvsN_D)	UP_DOWN_REGULATION(T_DTvsN_DT)	log2FC(T_DTvsN_DT)
Cluster-73051.103945	1109	646723951	KDR24385.1	718	5e-73	Prostaglandin reductase 1 [Zootermopsis nevadensis]	CP028137.1	CP028137	66	2.612e-23	Rathayibacter festucae DSM 15932 chromosome, complete genome	K13948	PTGR1, LTB4DH	prostaglandin reductase 1 [EC:1.3.1.74 1.3.1.48]	http://www.genome.jp/dbget-bin/www_bget?ko:K13948	Q3SZJ4	563	1.6e-56	Prostaglandin reductase 1 OS=Bos taurus OX=9913 GN=PTGR1 PE=2 SV=1	PF00107	Zinc-binding dehydrogenase	GO:0055114	oxidation-reduction process	--	--	--	--	KOG1196	Predicted NAD-dependent oxidoreductase	FALSE	1.061	0.97564	DOWN	-2.1361	0.0024069	FALSE	0.08131	0.96603	FALSE	2.2499	0.1629	FALSE	1.2755	0.15659	UP	2.348	0.0027479	UP	2.3382
Cluster-8215.0	815	1233210471	XP_022204539.1	585	9.7e-58	protein esc1-like [Nilaparvata lugens]	XM_003053393.1	XM_003053393	662	0	Nectria haematococca mpVI 77-13-4 hypothetical protein, mRNA	--	--	--	--	--	--	--	--	PF01002	Flavivirus non-structural protein NS2B	--	--	GO:0004252	serine-type endopeptidase activity	GO:0019012	virion	--	--	FALSE	NA	NA	DOWN	-6.7937	0.0010282	FALSE	NA	NA	FALSE	NA	NA	FALSE	NA	NA	FALSE	NA	NA	UP	6.4228
Cluster-865.0	1695	1357891071	PRP86942.1	1024	2.5e-108	amino acid transporter [Planoprotostelium fungivorum]	XM_024472795.1	XM_024472795	1159	0	Pseudogymnoascus destructans hypothetical protein (VC83_09355), mRNA	-	-	-	http://www.genome.jp/dbget-bin/www_bget?ko:-	P18696	1536	3.6e-169	Proline-specific permease OS=Emericella nidulans (strain FGSC A4 / ATCC 38163 / CBS 112.46 / NRRL 194 / M139) OX=227321 GN=prnB PE=2 SV=2	PF00324//PF13520	Amino acid permease//Amino acid permease	GO:0055085	transmembrane transport	GO:0022857	transmembrane transporter activity	GO:0016020	membrane	--	--	FALSE	NA	NA	UP	7.4636	1.2328e-05	UP	7.5298	6.8629e-06	FALSE	4.008	0.99152	FALSE	NA	NA	FALSE	NA	NA	FALSE	NA
Cluster-73051.113973	1455	1069823408	XP_018334472.1	790	2.9e-81	stress-induced-phosphoprotein 1 [Agrilus planipennis]	XM_031214293.1	XM_031214293	1308	0	Fusarium oxysporum f. sp. cubense tropical race 4 54006 stress-induced-phosphoprotein 1 (FOIG_13183), mRNA	K09553	STIP1	stress-induced-phosphoprotein 1	http://www.genome.jp/dbget-bin/www_bget?ko:K09553	Q9USI5	1009	4e-108	Heat shock protein sti1 homolog OS=Schizosaccharomyces pombe (strain 972 / ATCC 24843) OX=284812 GN=sti1 PE=3 SV=1	PF13181//PF09280//PF13176//PF13174//PF00515	Tetratricopeptide repeat//XPC-binding domain//Tetratricopeptide repeat//Tetratricopeptide repeat//Tetratricopeptide repeat	GO:0006289//GO:0043161//GO:0006281	nucleotide-excision repair//proteasome-mediated ubiquitin-dependent protein catabolic process//DNA repair	GO:0003684//GO:0005515	damaged DNA binding//protein binding	--	--	KOG0548	Molecular co-chaperone STI1	FALSE	NA	NA	DOWN	-4.7029	0.041877	FALSE	2.0727	0.96603	FALSE	4.1597	0.99152	FALSE	NA	NA	FALSE	NA	NA	UP	6.8339
Cluster-73051.113978	955	1059412974	XP_017779370.1	192	4.3e-12	PREDICTED: charged multivesicular body protein 1b [Nicrophorus vespilloides]	XM_003040946.1	XM_003040946	948	0	Nectria haematococca mpVI 77-13-4 hypothetical protein, mRNA	K12197	CHMP1, VPS46, DID2	charged multivesicular body protein 1	http://www.genome.jp/dbget-bin/www_bget?ko:K12197	P69771	161	5.6e-10	Vacuolar protein-sorting-associated protein 46 OS=Saccharomyces cerevisiae (strain ATCC 204508 / S288c) OX=559292 GN=DID2 PE=1 SV=1	PF03398//PF03357	Regulator of Vps4 activity in the MVB pathway//Snf7	GO:0007034//GO:0015031	vacuolar transport//protein transport	--	--	--	--	KOG3232	Vacuolar assembly/sorting protein DID2	FALSE	NA	NA	DOWN	-7.3587	4.9111e-06	FALSE	0.49894	0.96603	FALSE	NA	NA	FALSE	NA	NA	FALSE	NA	NA	UP	7.9536
Cluster-28887.0	828	--	--	--	--	--	--	--	--	--	--	--	--	--	--	--	--	--	--	--	--	--	--	--	--	--	--	--	--	FALSE	1.8516	0.97564	FALSE	NA	NA	DOWN	-5.9278	0.022378	FALSE	NA	NA	FALSE	0.0084846	0.99969	FALSE	2.2683	0.97283	FALSE	-5.3032
Cluster-73051.35037	1094	--	--	--	--	--	--	--	--	--	--	--	--	--	--	--	--	--	--	--	--	--	--	--	--	--	--	--	--	FALSE	-0.73652	0.97564	FALSE	-0.84476	0.97356	DOWN	-2.9448	0.0044275	FALSE	0.28644	0.99152	FALSE	-0.61942	0.96787	FALSE	0.13543	0.97283	FALSE	-1.9964
Cluster-98048.0	600	--	--	--	--	--	--	--	--	--	--	--	--	--	--	--	--	--	--	--	--	--	--	--	--	--	--	--	--	FALSE	0.62781	0.97564	FALSE	0.60129	0.97356	FALSE	-0.39899	0.96603	FALSE	-0.51361	0.99152	FALSE	0.58308	0.96787	DOWN	-5.3707	0.04186	FALSE	-0.90535
Cluster-9597.0	754	1370635679	PSN44488.1	309	9.1e-26	GTP-binding protein 1 [Blattella germanica]	XM_003044742.1	XM_003044742	335	5.09237e-173	Nectria haematococca mpVI 77-13-4 predicted protein, mRNA	-	-	-	http://www.genome.jp/dbget-bin/www_bget?ko:-	Q9BX10	293	2.2e-25	GTP-binding protein 2 OS=Homo sapiens OX=9606 GN=GTPBP2 PE=1 SV=1	PF00009//PF01926	Elongation factor Tu GTP binding domain//50S ribosome-binding GTPase	--	--	GO:0005525//GO:0003924	GTP binding//GTPase activity	--	--	KOG1143	Predicted translation elongation factor	FALSE	NA	NA	DOWN	-6.2597	0.012261	FALSE	NA	NA	FALSE	NA	NA	FALSE	NA	NA	FALSE	NA	NA	UP	5.8984
Cluster-73051.47565	1173	1584435708	QBH73583.1	512	4.1e-49	transcription initiation factor IIA gamma chain [Brunneria borealis]	XM_017905239.1	XM_017905239	133	1.57413e-60	PREDICTED: Eufriesea mexicana transcription initiation factor IIA subunit 2 (LOC108551183), mRNA	K03123	TFIIA2, GTF2A2, TOA2	transcription initiation factor TFIIA small subunit	http://www.genome.jp/dbget-bin/www_bget?ko:K03123	P52656	461	1.1e-44	Transcription initiation factor IIA subunit 2 OS=Drosophila melanogaster OX=7227 GN=TfIIA-S PE=1 SV=1	PF02268//PF02751	Transcription initiation factor IIA, gamma subunit, helical domain//Transcription initiation factor IIA, gamma subunit	GO:0006367	transcription initiation from RNA polymerase II promoter	--	--	GO:0005672	transcription factor TFIIA complex	KOG3463	Transcription initiation factor IIA, gamma subunit	FALSE	0.68049	0.97564	FALSE	-0.89704	0.16586	DOWN	-1.8033	0.0090132	FALSE	-0.18691	0.99152	FALSE	0.65278	0.55907	FALSE	-0.24015	0.97283	FALSE	-0.79665
Cluster-73051.53588	379	1603807390	XP_028407822.1	337	2.6e-29	uncharacterized protein K02A2.6-like [Dendronephthya gigantea]	--	--	--	--	--	-	-	-	http://www.genome.jp/dbget-bin/www_bget?ko:-	Q09575	226	6.5e-18	Uncharacterized protein K02A2.6 OS=Caenorhabditis elegans OX=6239 GN=K02A2.6 PE=4 SV=1	--	--	--	--	--	--	--	--	--	--	FALSE	-0.16795	0.97564	UP	1.8074	0.04253	FALSE	-0.56543	0.96603	FALSE	0.24156	0.99152	FALSE	0.098134	0.96787	FALSE	-1.0366	0.52647	DOWN	-2.2749
Cluster-73051.63778	3023	1339041756	XP_023710486.1	1491	3.2e-162	hrp65 protein-like isoform X2 [Cryptotermes secundus]	XM_017902146.1	XM_017902146	113	5.42267e-49	PREDICTED: Eufriesea mexicana hrp65 protein-like (LOC108548976), transcript variant X4, mRNA	K13219	SFPQ, PSF	splicing factor, proline- and glutamine-rich	http://www.genome.jp/dbget-bin/www_bget?ko:K13219	Q9U1N0	886	1.5e-93	Hrp65 protein OS=Chironomus tentans OX=7153 GN=HRP65 PE=1 SV=1	PF12689//PF00076//PF16367	Acid Phosphatase//RNA recognition motif. (a.k.a. RRM, RBD, or RNP domain)//RNA recognition motif	--	--	GO:0003676//GO:0016791	nucleic acid binding//phosphatase activity	--	--	KOG0115	RNA-binding protein p54nrb (RRM superfamily)	FALSE	-0.078098	0.97564	FALSE	-0.72959	0.069748	FALSE	0.51749	0.62645	FALSE	0.12656	0.99152	FALSE	0.027476	0.96787	FALSE	0.6117	0.0035467	UP	1.3438
Cluster-73051.17341	1455	1411014935	XP_025202895.1	311	1e-25	general transcription factor II-I repeat domain-containing protein 2B-like [Melanaphis sacchari]	--	--	--	--	--	-	-	-	http://www.genome.jp/dbget-bin/www_bget?ko:-	A4IFA3	175	2e-11	General transcription factor II-I repeat domain-containing protein 2 OS=Bos taurus OX=9913 GN=GTF2IRD2 PE=2 SV=1	--	--	--	--	--	--	--	--	--	--	FALSE	-1.0302	0.97564	FALSE	-1.9562	0.97356	FALSE	1.9906	0.96603	FALSE	0.28531	0.99152	FALSE	0.47803	0.96787	UP	2.3566	0.038066	FALSE	4.0503
Cluster-73051.99296	1402	--	--	--	--	--	--	--	--	--	--	--	--	--	--	--	--	--	--	--	--	--	--	--	--	--	--	--	--	FALSE	-0.77162	0.97564	UP	3.7206	0.025031	FALSE	0.27427	0.96603	FALSE	-0.17003	0.99152	FALSE	-1.044	0.96787	FALSE	-0.27724	0.97283	FALSE	-3.3456
Cluster-73051.32694	914	896682008	AKR13995.1	488	1.9e-46	orcokinin A neuropeptide precursor [Blattella germanica]	XM_022076138.1	XM_022076138	85	5.86698e-34	PREDICTED: Zootermopsis nevadensis orcokinin peptides type A-like (LOC110835669), transcript variant X3, mRNA	-	-	-	http://www.genome.jp/dbget-bin/www_bget?ko:-	B6DT16	225	2e-17	Orcokinin peptides OS=Rhodnius prolixus OX=13249 PE=1 SV=1	PF17257	Family of unknown function (DUF5323)	GO:0042254//GO:0006412	ribosome biogenesis//translation	GO:0003735//GO:0019843	structural constituent of ribosome//rRNA binding	GO:0009507//GO:0005840	chloroplast//ribosome	--	--	FALSE	0.18206	0.97564	FALSE	-2.2183	0.39364	DOWN	-3.1693	0.0031611	FALSE	0.12724	0.99152	FALSE	0.72442	0.96787	FALSE	0.26852	0.97283	FALSE	-0.86446
Cluster-24967.0	669	--	--	--	--	--	--	--	--	--	--	--	--	--	--	--	--	--	--	--	--	--	--	--	--	--	--	--	--	FALSE	NA	NA	FALSE	NA	NA	DOWN	-6.2184	0.0069331	FALSE	NA	NA	FALSE	NA	NA	FALSE	NA	NA	DOWN	-5.5917
Cluster-73051.79456	1569	987923446	XP_015438005.1	229	3.6e-16	PREDICTED: uncharacterized protein LOC107193120 [Dufourea novaeangliae]	--	--	--	--	--	-	-	-	http://www.genome.jp/dbget-bin/www_bget?ko:-	--	--	--	--	--	--	--	--	--	--	--	--	--	--	FALSE	1.5126	0.97564	UP	2.7488	0.017299	UP	3.5515	0.0021263	FALSE	1.359	0.99152	FALSE	1.5587	0.96787	FALSE	0.42843	0.97283	FALSE	0.82848
Cluster-73051.100143	441	--	--	--	--	--	--	--	--	--	--	--	--	--	--	--	--	--	--	--	--	--	--	--	--	--	--	--	--	FALSE	0.88186	0.97564	FALSE	-3.0387	0.97356	DOWN	-5.9601	0.023154	FALSE	-2.2207	0.99152	FALSE	1.0676	0.96787	FALSE	-1.1844	0.97283	FALSE	-2.8485
Cluster-73051.108795	1853	311213978	ADP69289.1	1449	1.4e-157	cytochrome P450 [Locusta migratoria manilensis]	--	--	--	--	--	K15005	CYP28	cytochrome P450 family 28	http://www.genome.jp/dbget-bin/www_bget?ko:K15005	Q9V675	704	1.2e-72	Probable cytochrome P450 6g2 OS=Drosophila melanogaster OX=7227 GN=Cyp6g2 PE=2 SV=1	PF00067	Cytochrome P450	GO:0055114	oxidation-reduction process	GO:0005506//GO:0020037//GO:0016705	iron ion binding//heme binding//oxidoreductase activity, acting on paired donors, with incorporation or reduction of molecular oxygen	--	--	--	--	FALSE	0.83002	0.97564	FALSE	-0.72576	0.97356	DOWN	-2.7559	2.178e-07	FALSE	0.42278	0.99152	FALSE	0.57984	0.96787	FALSE	1.0294	0.087695	DOWN	-1.9286
Cluster-73051.112555	906	675385883	KFM78780.1	452	2.9e-42	Eukaryotic translation initiation factor 4E type 2, partial [Stegodyphus mimosarum]	XM_003050026.1	XM_003050026	543	0	Nectria haematococca mpVI 77-13-4 hypothetical protein, mRNA >ref|XM_003052797.1| Nectria haematococca mpVI 77-13-4 hypothetical protein, mRNA	K03259	EIF4E	translation initiation factor 4E	http://www.genome.jp/dbget-bin/www_bget?ko:K03259	Q8BMB3	439	3.1e-42	Eukaryotic translation initiation factor 4E type 2 OS=Mus musculus OX=10090 GN=Eif4e2 PE=1 SV=1	PF01652	Eukaryotic initiation factor 4E	GO:0006413//GO:0006446	translational initiation//regulation of translational initiation	GO:0003723//GO:0003743	RNA binding//translation initiation factor activity	GO:0005840	ribosome	KOG1670	Translation initiation factor 4F, cap-binding subunit (eIF-4E) and related cap-binding proteins	FALSE	NA	NA	DOWN	-4.6837	0.041574	FALSE	1.315	0.96603	FALSE	NA	NA	FALSE	NA	NA	FALSE	NA	NA	UP	6.149
Cluster-73051.112551	749	--	--	--	--	--	XM_003046219.1	XM_003046219	749	0	Nectria haematococca mpVI 77-13-4 hypothetical protein, mRNA	--	--	--	--	G0S920	349	7e-32	Cytoplasmic 60S subunit biogenesis factor REI1 homolog OS=Chaetomium thermophilum (strain DSM 1495 / CBS 144.50 / IMI 039719) OX=759272 GN=CTHT_0044240 PE=3 SV=2	--	--	--	--	--	--	--	--	--	--	FALSE	NA	NA	DOWN	-6.0663	0.017566	FALSE	NA	NA	FALSE	NA	NA	FALSE	NA	NA	FALSE	NA	NA	UP	5.697
Cluster-73051.39514	1353	--	--	--	--	--	--	--	--	--	--	--	--	--	--	--	--	--	--	--	--	--	--	--	--	--	--	--	--	FALSE	0.55332	0.97564	FALSE	0.56484	0.88388	FALSE	0.36623	0.96603	FALSE	-0.6419	0.99152	FALSE	0.26573	0.96787	DOWN	-1.5206	0.024811	FALSE	-0.10284
Cluster-73051.30878	496	817065061	XP_012254303.1	205	6.9e-14	fatty acid synthase-like [Athalia rosae]	--	--	--	--	--	K00665	FASN	fatty acid synthase, animal type	http://www.genome.jp/dbget-bin/www_bget?ko:K00665	--	--	--	--	--	--	--	--	--	--	--	--	--	--	FALSE	0.89239	0.97564	FALSE	0.80175	0.97356	DOWN	-4.0693	6.3358e-18	FALSE	1.1907	0.74252	FALSE	0.42345	0.96787	FALSE	1.4573	0.050975	DOWN	-4.798
Cluster-73051.30870	986	1330905031	PNF29048.1	209	4.7e-14	hypothetical protein B7P43_G14049 [Cryptotermes secundus]	--	--	--	--	--	--	--	--	--	--	--	--	--	--	--	--	--	--	--	--	--	--	--	FALSE	-3.8919	0.97564	FALSE	-3.0058	0.84942	FALSE	-0.89352	0.96603	FALSE	1.3565	0.99152	FALSE	-2.3221	0.96787	UP	4.5321	0.0028926	FALSE	2.2404
Cluster-73051.30871	1208	--	--	--	--	--	--	--	--	--	--	--	--	--	--	--	--	--	--	PF02901	Pyruvate formate lyase-like	--	--	GO:0003824	catalytic activity	--	--	--	--	FALSE	-0.26357	0.97564	DOWN	-1.4096	0.017067	DOWN	-1.841	0.010022	FALSE	1.0754	0.16577	FALSE	0.64769	0.96787	UP	1.4356	3.6434e-06	FALSE	-0.32358
Cluster-73051.30876	943	--	--	--	--	--	--	--	--	--	--	--	--	--	--	--	--	--	--	--	--	--	--	--	--	--	--	--	--	FALSE	-2.6289	0.97564	FALSE	-4.2825	0.90665	FALSE	NA	NA	FALSE	1.2033	0.99152	FALSE	1.405	0.96787	UP	6.2499	0.0044644	FALSE	3.9069
Cluster-73051.30877	3448	939648719	XP_014296135.1	2153	6.2e-239	PREDICTED: fatty acid synthase-like [Microplitis demolitor]	--	--	--	--	--	K00665	FASN	fatty acid synthase, animal type	http://www.genome.jp/dbget-bin/www_bget?ko:K00665	P12785	1057	2.6e-113	Fatty acid synthase OS=Rattus norvegicus OX=10116 GN=Fasn PE=1 SV=3	PF08545	3-Oxoacyl-[acyl-carrier-protein (ACP)] synthase III	GO:0006633//GO:0042967	fatty acid biosynthetic process//obsolete acyl-carrier-protein biosynthetic process	GO:0004315	3-oxoacyl-[acyl-carrier-protein] synthase activity	GO:0005835	fatty acid synthase complex	KOG1394	3-oxoacyl-(acyl-carrier-protein) synthase (I and II)	FALSE	0.1366	0.97564	FALSE	0.80876	0.48536	DOWN	-3.7784	4.066e-26	FALSE	0.84453	0.36509	FALSE	-0.18881	0.96787	UP	1.0513	0.0044501	DOWN	-4.4965
Cluster-73051.63846	531	--	--	--	--	--	--	--	--	--	--	--	--	--	--	--	--	--	--	--	--	--	--	--	--	--	--	--	--	FALSE	0.11738	0.97564	DOWN	-1.1776	0.0011182	FALSE	-0.12728	0.96603	FALSE	1.1707	0.056313	FALSE	0.29988	0.96787	UP	1.1794	4.0905e-06	FALSE	1.155
Cluster-73051.63842	5470	972988174	ALX00054.1	1142	1.7e-121	ferritin subunit [Melanoplus sanguinipes]	KU218674.1	KU218674	664	0	Melanoplus sanguinipes clone MS0380 ferritin subunit mRNA, complete cds	K00522	FTH1	ferritin heavy chain	http://www.genome.jp/dbget-bin/www_bget?ko:K00522	P41822	340	5.7e-30	Ferritin subunit OS=Aedes aegypti OX=7159 GN=FERH PE=1 SV=2	PF00299//PF02915//PF00210	Squash family serine protease inhibitor//Rubrerythrin//Ferritin-like domain	GO:0055114//GO:0006879	oxidation-reduction process//cellular iron ion homeostasis	GO:0004867//GO:0008199//GO:0046872//GO:0016491	serine-type endopeptidase inhibitor activity//ferric iron binding//metal ion binding//oxidoreductase activity	--	--	KOG2332	Ferritin	FALSE	0.024197	0.97688	DOWN	-1.0833	0.0078904	FALSE	0.20509	0.96603	FALSE	0.62065	0.94122	FALSE	0.91224	0.013216	FALSE	0.7928	0.00019987	FALSE	1.3955
Cluster-73051.63848	3378	501295849	BAN20940.1	1251	2.4e-134	failed axon connections protein, putative [Riptortus pedestris]	XM_001846829.1	XM_001846829	57	8.18896e-18	Culex quinquefasciatus conserved hypothetical protein, mRNA	-	-	-	http://www.genome.jp/dbget-bin/www_bget?ko:-	Q95RI5	1116	3.6e-120	Failed axon connections OS=Drosophila melanogaster OX=7227 GN=fax PE=1 SV=1	PF02862//PF06459//PF13417//PF10568//PF02535	DDHD domain//Ryanodine Receptor TM 4-6//Glutathione S-transferase, N-terminal domain//Outer mitochondrial membrane transport complex protein//ZIP Zinc transporter	GO:0006874//GO:0030001//GO:0006816//GO:0055085	cellular calcium ion homeostasis//metal ion transport//calcium ion transport//transmembrane transport	GO:0046872//GO:0005515//GO:0005219//GO:0046873	metal ion binding//protein binding//ryanodine-sensitive calcium-release channel activity//metal ion transmembrane transporter activity	GO:0005622//GO:0001401//GO:0016020//GO:0016021	intracellular//SAM complex//membrane//integral component of membrane	--	--	FALSE	0.17957	0.97564	FALSE	0.090195	0.97356	DOWN	-1.0352	0.011095	FALSE	0.08754	0.99152	FALSE	0.080386	0.96787	FALSE	0.026241	0.97283	DOWN	-1.0259
Cluster-73051.116707	1561	1004396613	KYB25609.1	139	9.7e-06	hypothetical protein TcasGA2_TC034292 [Tribolium castaneum]	--	--	--	--	--	--	--	--	--	P27427	654	6.3e-67	Envelope glycoprotein OS=Dhori virus (strain Indian/1313/61) OX=11319 GN=P4 PE=1 SV=1	PF03273	Baculovirus gp64 envelope glycoprotein family	GO:0019048	modulation by virus of host process	--	--	GO:0019031	viral envelope	--	--	FALSE	-1.6341	0.97564	FALSE	NA	NA	FALSE	NA	NA	FALSE	-4.8278	0.83028	FALSE	9.6413	0.69221	FALSE	4.0919	0.83472	FALSE	NA
Cluster-73051.116703	736	1330932185	PNF42439.1	737	2.1e-75	putative cytochrome P450 301a1, mitochondrial [Cryptotermes secundus]	--	--	--	--	--	K15004	CYP12	cytochrome P450 family 12	http://www.genome.jp/dbget-bin/www_bget?ko:K15004	Q9V6D6	556	6.9e-56	Probable cytochrome P450 301a1, mitochondrial OS=Drosophila melanogaster OX=7227 GN=Cyp301a1 PE=2 SV=1	PF00067	Cytochrome P450	GO:0055114	oxidation-reduction process	GO:0020037//GO:0016705//GO:0005506	heme binding//oxidoreductase activity, acting on paired donors, with incorporation or reduction of molecular oxygen//iron ion binding	--	--	--	--	FALSE	0.62405	0.97564	FALSE	-3.2213	0.42374	DOWN	-4.4085	0.011502	FALSE	0.16041	0.99152	FALSE	0.33789	0.96787	FALSE	0.96582	0.97283	FALSE	-1.072
Cluster-73051.96067	1158	--	--	--	--	--	--	--	--	--	--	--	--	--	--	--	--	--	--	--	--	--	--	--	--	--	--	--	--	FALSE	0.071552	0.98108	FALSE	-0.081919	0.98261	DOWN	-5.9965	4.8829e-24	FALSE	-2.2031	0.99152	FALSE	0.60499	0.96787	FALSE	0.14607	0.97292	DOWN	-5.8703
Cluster-73051.96062	3055	1339063147	XP_023720251.1	587	2.1e-57	uncharacterized protein LOC111871394 [Cryptotermes secundus]	--	--	--	--	--	-	-	-	http://www.genome.jp/dbget-bin/www_bget?ko:-	Q9GNL3	159	3.1e-09	Transmembrane protein fend OS=Drosophila melanogaster OX=7227 GN=fend PE=2 SV=1	--	--	--	--	--	--	--	--	--	--	FALSE	0.32374	0.97564	DOWN	-1.0444	0.025785	DOWN	-2.1989	4.2514e-11	FALSE	-0.098344	0.99152	FALSE	-0.0084586	0.98994	FALSE	0.14524	0.97283	FALSE	-1.0575
Cluster-73051.58789	4558	1330932323	PNF42565.1	2199	3.8e-244	hypothetical protein B7P43_G05430 [Cryptotermes secundus]	--	--	--	--	--	-	-	-	http://www.genome.jp/dbget-bin/www_bget?ko:-	Q3URD3	1222	2.5e-132	Sarcolemmal membrane-associated protein OS=Mus musculus OX=10090 GN=Slmap PE=1 SV=2	PF06988//PF00498	NifT/FixU protein//FHA domain	GO:0009399	nitrogen fixation	GO:0005515	protein binding	--	--	--	--	FALSE	0.14174	0.97564	FALSE	0.15806	0.97356	FALSE	-0.39381	0.96603	DOWN	-1.3453	0.013024	FALSE	-0.23475	0.96787	FALSE	-0.97299	1.7126e-05	FALSE	-0.45413
Cluster-73051.58783	4509	646702400	KDR11612.1	1799	9.1e-198	Ubiquitin carboxyl-terminal hydrolase 8 [Zootermopsis nevadensis]	--	--	--	--	--	K11839	USP8, UBP5	ubiquitin carboxyl-terminal hydrolase 8	http://www.genome.jp/dbget-bin/www_bget?ko:K11839	Q80U87	795	8.1e-83	Ubiquitin carboxyl-terminal hydrolase 8 OS=Mus musculus OX=10090 GN=Usp8 PE=1 SV=2	PF00443	Ubiquitin carboxyl-terminal hydrolase	GO:0016579	protein deubiquitination	GO:0036459	thiol-dependent ubiquitinyl hydrolase activity	--	--	KOG1868	Ubiquitin C-terminal hydrolase	FALSE	0.38106	0.97564	FALSE	-0.72393	0.23918	FALSE	-0.56596	0.699	FALSE	-0.81088	0.40802	FALSE	0.52297	0.96787	FALSE	0.40685	0.41858	FALSE	0.26015
Cluster-73051.57636	1519	1370639459	PSN48067.1	841	3.8e-87	Ubiquitin thioesterase otubain-like protein [Blattella germanica]	--	--	--	--	--	K09602	OTUB1	ubiquitin thioesterase protein OTUB1	http://www.genome.jp/dbget-bin/www_bget?ko:K09602	Q9VL00	592	9.5e-60	Ubiquitin thioesterase otubain-like OS=Drosophila melanogaster OX=7227 GN=CG4968 PE=2 SV=1	--	--	--	--	--	--	--	--	KOG3991	Uncharacterized conserved protein	FALSE	-0.25629	0.97564	DOWN	-1.1964	0.002575	FALSE	-0.26304	0.96603	FALSE	1.0026	0.069687	FALSE	0.60319	0.60154	UP	1.5005	1.8331e-19	FALSE	1.0343
Cluster-73051.57633	5735	1228016077	XP_021939999.1	1765	1e-193	uncharacterized protein LOC110839799 [Zootermopsis nevadensis]	--	--	--	--	--	K17494	CSRNP	cysteine/serine-rich nuclear protein	http://www.genome.jp/dbget-bin/www_bget?ko:K17494	Q8WYN3	596	1.2e-59	Cysteine/serine-rich nuclear protein 3 OS=Homo sapiens OX=9606 GN=CSRNP3 PE=2 SV=1	PF01786//PF07962//PF01522	Alternative oxidase//Replication Fork Protection Component Swi3//Polysaccharide deacetylase	GO:0006807//GO:0006118//GO:0005975//GO:0006974//GO:0055114//GO:0048478	nitrogen compound metabolic process//obsolete electron transport//carbohydrate metabolic process//cellular response to DNA damage stimulus//oxidation-reduction process//replication fork protection	GO:0016810//GO:0009916	hydrolase activity, acting on carbon-nitrogen (but not peptide) bonds//alternative oxidase activity	GO:0005634	nucleus	--	--	FALSE	-0.24869	0.97564	FALSE	-0.81401	0.081948	FALSE	-0.9433	0.034473	DOWN	-1.4556	0.0016179	FALSE	-0.3563	0.96787	FALSE	-0.39497	0.17544	FALSE	-0.034029
Cluster-73051.57631	2713	1048028782	XP_017475134.1	203	6.4e-13	PREDICTED: uncharacterized protein LOC108365587 [Rhagoletis zephyria]	--	--	--	--	--	--	--	--	--	--	--	--	--	--	--	--	--	--	--	--	--	--	--	FALSE	-0.03475	0.99295	UP	3.741	0.023286	FALSE	2.6841	0.086622	FALSE	0.69927	0.99152	FALSE	-1.0852	0.96787	FALSE	-0.51096	0.97283	FALSE	-0.94609
Cluster-73051.42054	1497	987912363	XP_015431963.1	162	2e-08	PREDICTED: peptidyl-prolyl cis-trans isomerase-like 6 [Dufourea novaeangliae]	--	--	--	--	--	-	-	-	http://www.genome.jp/dbget-bin/www_bget?ko:-	--	--	--	--	PF00852	Glycosyltransferase family 10 (fucosyltransferase) C-term	GO:0006486	protein glycosylation	GO:0008417	fucosyltransferase activity	GO:0016020	membrane	--	--	FALSE	1.6644	0.96527	DOWN	-3.7067	0.03563	FALSE	-2.4874	0.34763	UP	4.2177	0.0016439	FALSE	0.83093	0.96787	FALSE	2.5876	0.14142	FALSE	1.3052
Cluster-73051.60767	7675	1070159583	XP_018359975.1	905	7.2e-94	PREDICTED: uncharacterized protein LOC108759160 [Trachymyrmex cornetzi]	--	--	--	--	--	-	-	-	http://www.genome.jp/dbget-bin/www_bget?ko:-	P34457	274	3.6e-22	Putative uncharacterized transposon-derived protein F54H12.3 OS=Caenorhabditis elegans OX=6239 GN=F54H12.3 PE=5 SV=1	PF07464//PF00910//PF03248//PF02601//PF05826//PF09074//PF08398//PF05829//PF01442//PF00770//PF08702//PF04513//PF13304//PF15387//PF05531//PF06705//PF00665//PF02902//PF02252	Apolipophorin-III precursor (apoLp-III)//RNA helicase//Rer1 family//Exonuclease VII, large subunit//Phospholipase A2//Mer2//Parvovirus coat protein VP1//Adenovirus late L2 mu core protein (Protein X)//Apolipoprotein A1/A4/E domain//Adenovirus endoprotease//Fibrinogen alpha/beta chain family//Baculovirus polyhedron envelope protein, PEP, C terminus//AAA domain, putative AbiEii toxin, Type IV TA sy…	GO:0015074//GO:0006308//GO:0007165//GO:0030168//GO:0006644//GO:0042157//GO:0050482//GO:0051258//GO:0006508//GO:0006869//GO:0009395//GO:0007131	DNA integration//DNA catabolic process//signal transduction//platelet activation//phospholipid metabolic process//lipoprotein metabolic process//arachidonic acid secretion//protein polymerization//proteolysis//lipid transport//phospholipid catabolic process//reciprocal meiotic recombination	GO:0008234//GO:0004197//GO:0004623//GO:0005200//GO:0005102//GO:0008289//GO:0008855//GO:0005524//GO:0005198//GO:0003724//GO:0003677//GO:0003723	cysteine-type peptidase activity//cysteine-type endopeptidase activity//phospholipase A2 activity//structural constituent of cytoskeleton//signaling receptor binding//lipid binding//exodeoxyribonuclease VII activity//ATP binding//structural molecule activity//RNA helicase activity//DNA binding//RNA binding	GO:0005856//GO:0000408//GO:0009318//GO:0000794//GO:0019013//GO:0005577//GO:0005576//GO:0008537//GO:0016021//GO:0019031//GO:0019028	cytoskeleton//EKC/KEOPS complex//exodeoxyribonuclease VII complex//condensed nuclear chromosome//viral nucleocapsid//fibrinogen complex//extracellular region//proteasome activator complex//integral component of membrane//viral envelope//viral capsid	--	--	FALSE	-0.25591	0.97564	FALSE	-0.854	0.21613	UP	2.2856	1.21e-06	FALSE	0.44303	0.99152	FALSE	0.68201	0.96787	DOWN	-1.9355	6.1797e-13	UP	3.2384
Cluster-73051.91595	5007	--	--	--	--	--	--	--	--	--	--	--	--	--	--	--	--	--	--	PF01239	Protein prenyltransferase alpha subunit repeat	GO:0018342	protein prenylation	GO:0008318	protein prenyltransferase activity	--	--	--	--	FALSE	-0.51807	0.97564	UP	1.7695	0.00023075	FALSE	0.32436	0.96603	FALSE	0.041874	0.99152	FALSE	-0.31145	0.96787	FALSE	-0.15385	0.97283	FALSE	-1.3506
Cluster-73051.91592	512	--	--	--	--	--	--	--	--	--	--	--	--	--	--	--	--	--	--	--	--	--	--	--	--	--	--	--	--	FALSE	0.5128	0.97564	FALSE	-0.19768	0.97356	DOWN	-4.6033	1.3592e-08	FALSE	-2.1927	0.99152	FALSE	-1.0926	0.96787	FALSE	-3.7735	0.91432	DOWN	-4.3073
Cluster-73051.56583	421	--	--	--	--	--	--	--	--	--	--	--	--	--	--	--	--	--	--	--	--	--	--	--	--	--	--	--	--	FALSE	-0.55104	0.97564	DOWN	-1.5615	0.014539	FALSE	-0.04168	0.96925	FALSE	-0.43893	0.99152	FALSE	-0.33293	0.96787	FALSE	0.12752	0.97283	UP	1.6129
Cluster-73051.95749	366	--	--	--	--	--	--	--	--	--	--	--	--	--	--	--	--	--	--	--	--	--	--	--	--	--	--	--	--	FALSE	NA	NA	FALSE	NA	NA	DOWN	-7.0352	0.00027124	FALSE	NA	NA	FALSE	NA	NA	FALSE	NA	NA	DOWN	-6.4072
Cluster-73051.36087	379	--	--	--	--	--	--	--	--	--	--	--	--	--	--	--	--	--	--	--	--	--	--	--	--	--	--	--	--	FALSE	NA	NA	FALSE	1.2614	0.97356	DOWN	-5.8694	0.00034338	FALSE	0.53559	0.99152	FALSE	-2.2998	0.96787	FALSE	-1.5925	0.97283	DOWN	-7.0832
Cluster-73051.6200	890	--	--	--	--	--	--	--	--	--	--	--	--	--	--	--	--	--	--	--	--	--	--	--	--	--	--	--	--	FALSE	0.38354	0.97564	FALSE	0.89361	0.97356	FALSE	-1.3592	0.52149	UP	2.5609	0.02033	FALSE	0.30824	0.96787	FALSE	2.0226	0.050927	FALSE	-2.1341
Cluster-73051.26090	1262	--	--	--	--	--	--	--	--	--	--	--	--	--	--	--	--	--	--	--	--	--	--	--	--	--	--	--	--	FALSE	NA	NA	FALSE	NA	NA	DOWN	-7.3145	0.0001145	FALSE	NA	NA	FALSE	NA	NA	FALSE	NA	NA	DOWN	-6.6941
Cluster-73051.26096	1584	--	--	--	--	--	--	--	--	--	--	--	--	--	--	--	--	--	--	--	--	--	--	--	--	--	--	--	--	FALSE	NA	NA	FALSE	-1.4902	0.97356	DOWN	-9.1342	6.4726e-10	FALSE	3.5503	0.99152	FALSE	-2.1886	0.96787	FALSE	3.8738	0.97283	DOWN	-7.551
Cluster-73051.27322	1057	1227999099	XP_021931401.1	202	3.3e-13	uncharacterized protein LOC110835473 [Zootermopsis nevadensis]	--	--	--	--	--	-	-	-	http://www.genome.jp/dbget-bin/www_bget?ko:-	--	--	--	--	PF00379	Insect cuticle protein	--	--	GO:0042302	structural constituent of cuticle	--	--	--	--	FALSE	1.3144	0.97564	FALSE	-2.0032	0.97356	DOWN	-10.588	6.4384e-10	FALSE	0.2896	0.99152	FALSE	0.44321	0.96787	FALSE	-2.819	0.97283	DOWN	-8.508
Cluster-73051.27323	1032	--	--	--	--	--	--	--	--	--	--	--	--	--	--	--	--	--	--	--	--	--	--	--	--	--	--	--	--	FALSE	1.3144	0.97564	FALSE	-3.7464	0.97356	DOWN	-11.453	2.4598e-11	FALSE	-2.5326	0.99152	FALSE	0.44321	0.96787	FALSE	-2.4439	0.97283	DOWN	-7.6211
Cluster-73051.27321	1601	1330877262	PNF15907.1	999	1.9e-105	Dual oxidase maturation factor 1 [Cryptotermes secundus]	--	--	--	--	--	K17233	DUOXA1	dual oxidase maturation factor 1	http://www.genome.jp/dbget-bin/www_bget?ko:K17233	Q8VE49	355	3e-32	Dual oxidase maturation factor 1 OS=Mus musculus OX=10090 GN=Duoxa1 PE=2 SV=2	PF10204	Dual oxidase maturation factor	GO:0015031	protein transport	--	--	GO:0005789//GO:0016021	endoplasmic reticulum membrane//integral component of membrane	--	--	FALSE	0.98265	0.97564	FALSE	-2.9653	0.15431	DOWN	-3.4517	0.0064404	FALSE	1.379	0.99152	FALSE	1.1797	0.96787	FALSE	-0.96779	0.97283	FALSE	-0.38562
Cluster-73051.98501	2171	--	--	--	--	--	--	--	--	--	--	--	--	--	--	--	--	--	--	--	--	--	--	--	--	--	--	--	--	FALSE	0.020136	0.98333	DOWN	-2.5658	1.5348e-09	DOWN	-1.2412	0.031284	FALSE	0.1589	0.99152	FALSE	0.29746	0.96787	FALSE	0.61551	0.42151	UP	1.4291
Cluster-73051.86644	1321	--	--	--	--	--	--	--	--	--	--	--	--	--	--	--	--	--	--	PF04072	Leucine carboxyl methyltransferase	GO:0032259	methylation	GO:0008168	methyltransferase activity	--	--	--	--	FALSE	0.1581	0.97564	FALSE	-0.90406	0.55204	UP	2.2958	0.034214	FALSE	-0.045138	0.99152	FALSE	0.084554	0.96992	DOWN	-2.0319	0.00068114	UP	3.301
Cluster-73051.86645	2462	--	--	--	--	--	--	--	--	--	--	--	--	--	--	--	--	--	--	PF02411	MerT mercuric transport protein	GO:0015694	mercury ion transport	GO:0015097	mercury ion transmembrane transporter activity	GO:0016020	membrane	--	--	FALSE	-0.99823	0.97564	FALSE	1.6284	0.71523	FALSE	2.5219	0.20303	FALSE	1.8175	0.47488	FALSE	-1.5065	0.96787	FALSE	-1.9859	0.85515	FALSE	0.9959
Cluster-73051.76387	728	--	--	--	--	--	--	--	--	--	--	--	--	--	--	--	--	--	--	--	--	--	--	--	--	--	--	--	--	FALSE	-0.62601	0.97564	DOWN	-3.0084	1.5833e-07	FALSE	0.9531	0.96603	FALSE	-2.2417	0.64545	FALSE	-0.25136	0.96787	FALSE	-0.10413	0.97283	UP	4.0613
Cluster-7945.0	603	--	--	--	--	--	XM_003042209.1	XM_003042209	120	1.3255e-53	Nectria haematococca mpVI 77-13-4 hypothetical protein, mRNA	--	--	--	--	--	--	--	--	--	--	--	--	--	--	--	--	--	--	FALSE	NA	NA	DOWN	-5.7884	0.046824	FALSE	NA	NA	FALSE	NA	NA	FALSE	NA	NA	FALSE	NA	NA	FALSE	5.4222
Cluster-73051.87400	1363	--	--	--	--	--	--	--	--	--	--	--	--	--	--	--	--	--	--	--	--	--	--	--	--	--	--	--	--	FALSE	1.0525	0.97564	UP	2.8768	0.026171	FALSE	0.9351	0.96603	FALSE	-1.835	0.40069	FALSE	-1.5376	0.96787	DOWN	-3.1987	0.00011294	FALSE	-1.8398
Cluster-73051.87402	1578	--	--	--	--	--	--	--	--	--	--	--	--	--	--	--	--	--	--	--	--	--	--	--	--	--	--	--	--	FALSE	0.010485	0.99791	UP	2.5151	0.019959	FALSE	1.3898	0.30505	FALSE	-0.73681	0.99152	FALSE	-1.2969	0.96787	DOWN	-2.77	0.0006936	FALSE	-1.0253
Cluster-73051.91319	1094	--	--	--	--	--	JX204834.1	JX204834	58	7.21165e-19	Calliptamus italicus hemocyanin subunit type 1 mRNA, complete cds	--	--	--	--	--	--	--	--	--	--	--	--	--	--	--	--	--	--	FALSE	-0.25254	0.97564	FALSE	-0.38936	0.97356	FALSE	0.025434	0.98884	FALSE	-2.4712	0.99152	UP	3.4608	0.023114	FALSE	-0.82621	0.97283	FALSE	0.51767
Cluster-73051.82011	797	--	--	--	--	--	--	--	--	--	--	--	--	--	--	--	--	--	--	--	--	--	--	--	--	--	--	--	--	FALSE	-0.67395	0.97564	UP	2.8004	0.00071968	FALSE	-0.79197	0.83068	FALSE	-0.11877	0.99152	FALSE	-0.21699	0.96787	FALSE	0.71152	0.97283	DOWN	-3.4974
Cluster-73051.99555	3032	1330934822	PNF43230.1	641	1.2e-63	Cytochrome P450 4C1 [Cryptotermes secundus]	--	--	--	--	--	K07427	CYP4V	cytochrome P450 family 4 subfamily V	http://www.genome.jp/dbget-bin/www_bget?ko:K07427	P29981	574	2.3e-57	Cytochrome P450 4C1 OS=Blaberus discoidalis OX=6981 GN=CYP4C1 PE=2 SV=1	PF00067	Cytochrome P450	GO:0055114	oxidation-reduction process	GO:0016705//GO:0020037//GO:0005506	oxidoreductase activity, acting on paired donors, with incorporation or reduction of molecular oxygen//heme binding//iron ion binding	--	--	KOG0157	Cytochrome P450 CYP4/CYP19/CYP26 subfamilies	FALSE	-0.93577	0.97564	DOWN	-2.5972	0.0054451	DOWN	-3.6241	2.023e-07	UP	2.2377	0.0018438	FALSE	2.2992	0.26079	UP	3.0915	3.435e-20	FALSE	-0.93435
Cluster-73051.99556	1921	--	--	--	--	--	--	--	--	--	--	--	--	--	--	--	--	--	--	--	--	--	--	--	--	--	--	--	--	FALSE	-0.43475	0.97564	DOWN	-7.7777	0.0023697	DOWN	-11.049	2.883e-16	FALSE	3.0742	0.23382	FALSE	2.6726	0.96787	UP	3.5145	0.0049418	FALSE	-3.1754
Cluster-73051.14635	798	--	--	--	--	--	--	--	--	--	--	--	--	--	--	--	--	--	--	--	--	--	--	--	--	--	--	--	--	FALSE	-2.6273	0.97564	FALSE	-4.229	0.82217	FALSE	NA	NA	FALSE	3.1758	0.99152	FALSE	-0.078533	0.99098	UP	5.849	0.013177	FALSE	3.8597
Cluster-73051.65596	9138	1008455751	XP_015840034.1	1762	3.6e-193	PREDICTED: retrovirus-related Pol polyprotein from transposon 17.6 [Tribolium castaneum]	--	--	--	--	--	-	-	-	http://www.genome.jp/dbget-bin/www_bget?ko:-	P0CT39	853	3.1e-89	Transposon Tf2-6 polyprotein OS=Schizosaccharomyces pombe (strain 972 / ATCC 24843) OX=284812 GN=Tf2-6 PE=3 SV=1	PF08702//PF04513//PF09769//PF01442//PF06005//PF07926//PF06009//PF10392//PF00665//PF16326//PF05531	Fibrinogen alpha/beta chain family//Baculovirus polyhedron envelope protein, PEP, C terminus//Apolipoprotein O//Apolipoprotein A1/A4/E domain//Cell division protein ZapB//TPR/MLP1/MLP2-like protein//Laminin Domain II//Golgi transport complex subunit 5//Integrase core domain//ABC transporter C-terminal domain//Nucleopolyhedrovirus P10 protein	GO:0090529//GO:0006869//GO:0042407//GO:0043093//GO:0006606//GO:0006891//GO:0030168//GO:0051258//GO:0015074//GO:0007165//GO:0007155//GO:0042157	cell septum assembly//lipid transport//cristae formation//FtsZ-dependent cytokinesis//protein import into nucleus//intra-Golgi vesicle-mediated transport//platelet activation//protein polymerization//DNA integration//signal transduction//cell adhesion//lipoprotein metabolic process	GO:0003677//GO:0008289//GO:0005102//GO:0005198	DNA binding//lipid binding//signaling receptor binding//structural molecule activity	GO:0005737//GO:0061617//GO:0019028//GO:0019031//GO:0017119//GO:0005576//GO:0005577	cytoplasm//MICOS complex//viral capsid//viral envelope//Golgi transport complex//extracellular region//fibrinogen complex	--	--	FALSE	-0.33318	0.97564	UP	2.5844	4.326e-09	UP	1.5183	0.0019907	FALSE	0.12268	0.99152	FALSE	-0.80184	0.96787	FALSE	0.1775	0.97283	FALSE	-0.96391
Cluster-73051.65594	6003	1279389112	ATX63059.1	2707	6.3e-303	autophagy-related protein 9, partial [Locusta migratoria]	KY053224.1	KY053224	1320	0	Locusta migratoria autophagy-related protein 9 (ATG9) mRNA, partial cds	K17907	ATG9	autophagy-related protein 9	http://www.genome.jp/dbget-bin/www_bget?ko:K17907	Q3T904	1599	6.4e-176	Autophagy-related protein 9A OS=Bos taurus OX=9913 GN=ATG9A PE=2 SV=1	PF04109	Autophagy protein Apg9	GO:0006914	autophagy	--	--	--	--	KOG2173	Integral membrane protein	FALSE	0.67996	0.97564	FALSE	0.17917	0.97356	FALSE	-0.14367	0.96603	DOWN	-2.1103	0.00026608	FALSE	-0.21643	0.96787	FALSE	-0.74117	0.00048862	FALSE	-0.22801
Cluster-9177.0	2008	--	--	--	--	--	XM_018274596.1	XM_018274596	610	0	Pseudogymnoascus verrucosus hypothetical protein mRNA	--	--	--	--	--	--	--	--	--	--	--	--	--	--	--	--	--	--	FALSE	NA	NA	FALSE	2.1932	0.43333	UP	6.7263	0.0013784	FALSE	NA	NA	FALSE	NA	NA	FALSE	NA	NA	FALSE	4.6175
Cluster-73051.36716	3577	1330876841	PNF15534.1	498	5.2e-47	hypothetical protein B7P43_G16534 [Cryptotermes secundus]	--	--	--	--	--	-	-	-	http://www.genome.jp/dbget-bin/www_bget?ko:-	--	--	--	--	PF01291//PF02364//PF04996	LIF / OSM family//1,3-beta-glucan synthase component//Succinylarginine dihydrolase	GO:0006525//GO:0005982//GO:0007165//GO:0006955//GO:0006075//GO:0005985	arginine metabolic process//starch metabolic process//signal transduction//immune response//(1->3)-beta-D-glucan biosynthetic process//sucrose metabolic process	GO:0003843//GO:0005125//GO:0009015	1,3-beta-D-glucan synthase activity//cytokine activity//N-succinylarginine dihydrolase activity	GO:0000148//GO:0005576//GO:0016020	1,3-beta-D-glucan synthase complex//extracellular region//membrane	--	--	FALSE	-1.1158	0.97564	FALSE	0.065598	0.97356	UP	2.1711	0.0052852	FALSE	0.015796	0.99742	FALSE	2.3587	0.96787	DOWN	-2.0245	0.0089182	UP	2.1935
Cluster-73051.66025	7643	1330895447	PNF24580.1	3029	0	hypothetical protein B7P43_G03064 [Cryptotermes secundus]	XM_023860677.1	XM_023860677	548	0	PREDICTED: Cryptotermes secundus tyrosine-protein phosphatase non-receptor type 23 (LOC111869281), transcript variant X2, mRNA	K18040	PTPN23	tyrosine-protein phosphatase non-receptor type 23	http://www.genome.jp/dbget-bin/www_bget?ko:K18040	Q6PB44	1526	2.4e-167	Tyrosine-protein phosphatase non-receptor type 23 OS=Mus musculus OX=10090 GN=Ptpn23 PE=1 SV=2	PF13949//PF00782//PF15036//PF00102//PF00435	ALIX V-shaped domain binding to HIV//Dual specificity phosphatase, catalytic domain//Interleukin 34//Protein-tyrosine phosphatase//Spectrin repeat	GO:0008283//GO:0016311//GO:0001934//GO:0040007//GO:0006570//GO:0008284//GO:0006470//GO:0007165	cell population proliferation//dephosphorylation//positive regulation of protein phosphorylation//growth//tyrosine metabolic process//positive regulation of cell population proliferation//protein dephosphorylation//signal transduction	GO:0008138//GO:0005157//GO:0005515//GO:0004725	protein tyrosine/serine/threonine phosphatase activity//macrophage colony-stimulating factor receptor binding//protein binding//protein tyrosine phosphatase activity	GO:0005615	extracellular space	KOG2220	Predicted signal transduction protein	FALSE	0.37476	0.97564	FALSE	-0.98383	0.02707	DOWN	-1.3701	0.038089	FALSE	0.12709	0.99152	FALSE	0.46997	0.96787	FALSE	0.33699	0.33737	FALSE	-0.2792
Cluster-73051.66023	1710	--	--	--	--	--	--	--	--	--	--	--	--	--	--	--	--	--	--	PF00517	Retroviral envelope protein	--	--	GO:0005198	structural molecule activity	--	--	--	--	FALSE	0.18545	0.97564	FALSE	1.8292	0.31385	DOWN	-1.7324	0.012697	FALSE	-0.89978	0.99152	FALSE	-0.68867	0.96787	FALSE	-0.54778	0.97283	DOWN	-3.4578
Cluster-73051.66020	2880	--	--	--	--	--	--	--	--	--	--	--	--	--	--	--	--	--	--	PF10345	Cohesin loading factor	GO:0007064	mitotic sister chromatid cohesion	--	--	--	--	--	--	FALSE	-0.39535	0.97564	FALSE	-0.32289	0.97356	UP	1.3662	0.00084817	DOWN	-1.5609	0.00058057	FALSE	-0.59905	0.65893	DOWN	-1.239	5.4897e-09	UP	1.7819
Cluster-73051.66021	2335	1370632488	PSN41489.1	223	2.6e-15	hypothetical protein C0J52_18145 [Blattella germanica]	--	--	--	--	--	-	-	-	http://www.genome.jp/dbget-bin/www_bget?ko:-	--	--	--	--	PF07953//PF04103//PF09768	Clostridium neurotoxin, N-terminal receptor binding//CD20-like family//Peptidase M76 family	GO:0009405//GO:0046929	pathogenesis//negative regulation of neurotransmitter secretion	GO:0004222	metalloendopeptidase activity	GO:0016021//GO:0005576	integral component of membrane//extracellular region	--	--	FALSE	-0.67656	0.97564	DOWN	-1.9567	0.00013143	DOWN	-3.7786	3.8983e-16	FALSE	-0.94629	0.27219	FALSE	0.43127	0.96787	FALSE	-0.43303	0.48648	DOWN	-1.7198
Cluster-73051.51105	1775	1339073692	XP_023724119.1	926	6.1e-97	transmembrane emp24 domain-containing protein 5 [Cryptotermes secundus]	--	--	--	--	--	K20351	TMED6	p24 family protein gamma-5	http://www.genome.jp/dbget-bin/www_bget?ko:K20351	Q9CXE7	190	4.6e-13	Transmembrane emp24 domain-containing protein 5 OS=Mus musculus OX=10090 GN=Tmed5 PE=1 SV=1	PF06026//PF02486//PF05405	Ribose 5-phosphate isomerase A (phosphoriboisomerase A)//Replication initiation factor//Mitochondrial ATP synthase B chain precursor (ATP-synt_B)	GO:0006098//GO:0006265//GO:0006270//GO:0015976//GO:0009052//GO:0015986	pentose-phosphate shunt//DNA topological change//DNA replication initiation//carbon utilization//pentose-phosphate shunt, non-oxidative branch//ATP synthesis coupled proton transport	GO:0003677//GO:0015078//GO:0004751//GO:0003916	DNA binding//proton transmembrane transporter activity//ribose-5-phosphate isomerase activity//DNA topoisomerase activity	GO:0000276	mitochondrial proton-transporting ATP synthase complex, coupling factor F(o)	--	--	FALSE	0.46067	0.97564	FALSE	-0.8241	0.24116	DOWN	-2.1023	0.00011417	FALSE	0.30051	0.99152	FALSE	0.53569	0.8113	FALSE	0.21609	0.97283	FALSE	-1.1729
Cluster-73051.58420	459	--	--	--	--	--	--	--	--	--	--	--	--	--	--	--	--	--	--	PF01397	Terpene synthase, N-terminal domain	--	--	GO:0010333//GO:0016829	terpene synthase activity//lyase activity	--	--	--	--	FALSE	-1.0422	0.97564	FALSE	-0.81884	0.97356	FALSE	1.1743	0.96603	FALSE	1.7618	0.41252	FALSE	0.83315	0.96787	UP	3.0295	9.9834e-08	FALSE	2.0971
Cluster-73051.58427	3712	--	--	--	--	--	--	--	--	--	--	--	--	--	--	--	--	--	--	PF03390	2-hydroxycarboxylate transporter family	GO:0015711	organic anion transport	GO:0008514	organic anion transmembrane transporter activity	GO:0016021	integral component of membrane	--	--	FALSE	-0.72923	0.97564	FALSE	-0.75519	0.19151	FALSE	0.76798	0.54409	FALSE	-0.20742	0.99152	FALSE	-0.28751	0.96787	FALSE	0.1289	0.97283	UP	1.6186
Cluster-73051.58426	1357	--	--	--	--	--	--	--	--	--	--	--	--	--	--	--	--	--	--	PF03967	Photosynthetic reaction centre, H-chain N-terminal region	GO:0006118//GO:0019684	obsolete electron transport//photosynthesis, light reaction	GO:0045156	electron transporter, transferring electrons within the cyclic electron transport pathway of photosynthesis activity	GO:0030077	plasma membrane light-harvesting complex	--	--	FALSE	-0.66075	0.97564	FALSE	-0.74257	0.40301	FALSE	0.69907	0.72547	FALSE	0.25316	0.99152	FALSE	0.75601	0.96787	FALSE	0.3401	0.88787	UP	1.5394
Cluster-73051.67375	6742	1330883103	PNF18625.1	1739	1.2e-190	hypothetical protein B7P43_G05037 [Cryptotermes secundus]	--	--	--	--	--	-	-	-	http://www.genome.jp/dbget-bin/www_bget?ko:-	Q9TW28	230	4e-17	Myosin-M heavy chain OS=Dictyostelium discoideum OX=44689 GN=myoM PE=1 SV=1	PF07731//PF06444//PF05104//PF00621	Multicopper oxidase//NADH dehydrogenase subunit 2 C-terminus//Ribosome receptor lysine/proline rich region//RhoGEF domain	GO:0055114//GO:0006744//GO:0015031//GO:0006120//GO:0043087//GO:0006814	oxidation-reduction process//ubiquinone biosynthetic process//protein transport//mitochondrial electron transport, NADH to ubiquinone//regulation of GTPase activity//sodium ion transport	GO:0005507//GO:0008137//GO:0016491//GO:0005085	copper ion binding//NADH dehydrogenase (ubiquinone) activity//oxidoreductase activity//guanyl-nucleotide exchange factor activity	GO:0030176	integral component of endoplasmic reticulum membrane	--	--	FALSE	0.24276	0.97564	FALSE	-0.22863	0.97356	DOWN	-1.7819	3.3663e-06	FALSE	-1.2375	0.2429	FALSE	-0.38694	0.96787	FALSE	-0.93059	0.00096146	DOWN	-1.4586
Cluster-73051.67372	6734	1339083963	XP_023703051.1	6895	0	Down syndrome cell adhesion molecule-like protein Dscam2 isoform X3 [Cryptotermes secundus]	XM_023847283.1	XM_023847283	914	0	PREDICTED: Cryptotermes secundus Down syndrome cell adhesion molecule-like protein Dscam2 (LOC111862128), transcript variant X3, mRNA	-	-	-	http://www.genome.jp/dbget-bin/www_bget?ko:-	Q9VS29	6048	0	Down syndrome cell adhesion molecule-like protein Dscam2 OS=Drosophila melanogaster OX=7227 GN=Dscam2 PE=2 SV=3	PF16656//PF00041	Purple acid Phosphatase, N-terminal domain//Fibronectin type III domain	GO:0019497//GO:0006771	hexachlorocyclohexane metabolic process//riboflavin metabolic process	GO:0005515//GO:0046872//GO:0003993	protein binding//metal ion binding//acid phosphatase activity	--	--	--	--	FALSE	-1.1418	0.73767	FALSE	-0.58945	0.97356	DOWN	-2.3637	0.0015114	FALSE	-0.093599	0.99152	FALSE	-0.26633	0.96787	FALSE	-0.51271	0.68375	FALSE	-1.6757
Cluster-73051.60689	6935	506965620	AGM32162.1	895	9.4e-93	malignant T-cell-amplified sequence 1-like protein [Coptotermes formosanus]	--	--	--	--	--	K07575	K07575	PUA domain protein	http://www.genome.jp/dbget-bin/www_bget?ko:K07575	Q9W445	733	1.9e-75	Malignant T-cell-amplified sequence 1 homolog OS=Drosophila melanogaster OX=7227 GN=MCTS1 PE=1 SV=1	PF08440//PF01472	Potyviridae polyprotein//PUA domain	GO:0018144//GO:0006144	RNA-protein covalent cross-linking//purine nucleobase metabolic process	GO:0003723//GO:0003968//GO:0005198//GO:0016818	RNA binding//RNA-directed 5'-3' RNA polymerase activity//structural molecule activity//hydrolase activity, acting on acid anhydrides, in phosphorus-containing anhydrides	GO:0031379	RNA-directed RNA polymerase complex	KOG2523	Predicted RNA-binding protein with PUA domain	FALSE	0.15507	0.97564	DOWN	-1.0084	0.042446	FALSE	-1.2631	0.19244	FALSE	0.37114	0.99152	FALSE	0.38578	0.96787	FALSE	0.025101	0.9732	FALSE	-0.14543
Cluster-73051.60684	2427	1230396320	XP_022182224.1	1064	8.3e-113	zinc finger BED domain-containing protein 1-like [Myzus persicae]	--	--	--	--	--	-	-	-	http://www.genome.jp/dbget-bin/www_bget?ko:-	P08770	340	2.5e-30	Putative AC transposase OS=Zea mays OX=4577 PE=2 SV=2	PF02892//PF02854//PF05699//PF14372//PF02257	BED zinc finger//MIF4G domain//hAT family C-terminal dimerisation region//Domain of unknown function (DUF4413)//RFX DNA-binding domain	GO:0006355	regulation of transcription, DNA-templated	GO:0003677//GO:0046983//GO:0005515//GO:0003723	DNA binding//protein dimerization activity//protein binding//RNA binding	--	--	KOG1121	Tam3-transposase (Ac family)	FALSE	-0.67954	0.97564	DOWN	-3.6144	1.3255e-14	DOWN	-1.7963	0.022851	FALSE	0.79512	0.99152	FALSE	0.050565	0.96787	UP	2.8996	2.5845e-22	UP	1.9123
Cluster-73051.63854	2030	--	--	--	--	--	--	--	--	--	--	--	--	--	--	--	--	--	--	--	--	--	--	--	--	--	--	--	--	FALSE	0.76663	0.97564	FALSE	0.36706	0.97356	DOWN	-2.7721	2.041e-07	FALSE	0.91155	0.86609	FALSE	0.549	0.84681	FALSE	0.36104	0.97283	DOWN	-3.0268
Cluster-73051.10479	603	--	--	--	--	--	--	--	--	--	--	--	--	--	--	--	--	--	--	--	--	--	--	--	--	--	--	--	--	FALSE	1.4617	0.97564	FALSE	-1.5435	0.87073	FALSE	4.6856	0.35975	FALSE	0.43731	0.99152	FALSE	2.364	0.96787	FALSE	-0.98692	0.97283	UP	6.323
Cluster-73051.64855	1377	1330887413	PNF20736.1	362	1.2e-31	28S ribosomal protein S10, mitochondrial [Cryptotermes secundus]	--	--	--	--	--	K02946	RP-S10, MRPS10, rpsJ	small subunit ribosomal protein S10	http://www.genome.jp/dbget-bin/www_bget?ko:K02946	Q9VFB2	337	3.2e-30	28S ribosomal protein S10, mitochondrial OS=Drosophila melanogaster OX=7227 GN=mRpS10 PE=2 SV=2	PF04587	ADP-specific Phosphofructokinase/Glucokinase conserved region	GO:0005975	carbohydrate metabolic process	GO:0016773	phosphotransferase activity, alcohol group as acceptor	--	--	KOG3321	Mitochondrial ribosomal protein S10	FALSE	0.24213	0.97564	DOWN	-1.3934	0.00066358	FALSE	-0.25346	0.96603	FALSE	-0.12572	0.99152	FALSE	0.41618	0.96787	FALSE	0.40696	0.47737	FALSE	1.2445
Cluster-73051.64854	674	1048019355	XP_017470778.1	145	8.4e-07	PREDICTED: endocuticle structural protein SgAbd-6 [Rhagoletis zephyria]	--	--	--	--	--	-	-	-	http://www.genome.jp/dbget-bin/www_bget?ko:-	--	--	--	--	PF00379	Insect cuticle protein	--	--	GO:0042302	structural constituent of cuticle	--	--	--	--	UP	1.5739	0.022767	DOWN	-1.9831	0.00033018	FALSE	2.3576	0.86632	FALSE	0.32395	0.99152	UP	1.0968	0.0033027	FALSE	0.05624	0.9732	FALSE	4.4727
Cluster-73051.64853	4554	1004397602	EFA07205.2	2541	8.4e-284	Retrovirus-related Pol polyprotein from transposon 297-like Protein [Tribolium castaneum]	--	--	--	--	--	K14401	CPSF1, CFT1	cleavage and polyadenylation specificity factor subunit 1	http://www.genome.jp/dbget-bin/www_bget?ko:K14401	P0CT41	841	3.8e-88	Transposon Tf2-12 polyprotein OS=Schizosaccharomyces pombe (strain 972 / ATCC 24843) OX=284812 GN=Tf2-12 PE=3 SV=1	PF01695//PF00665//PF13683	IstB-like ATP binding protein//Integrase core domain//Integrase core domain	GO:0015074	DNA integration	GO:0005524	ATP binding	--	--	--	--	FALSE	-0.095883	0.97564	FALSE	0.36069	0.97356	FALSE	0.14412	0.96603	UP	1.4221	0.034234	FALSE	-0.072043	0.96787	FALSE	0.088951	0.97283	FALSE	-0.11157
Cluster-73051.64852	2569	--	--	--	--	--	MH900354.1	MH900354	75	6.11887e-28	Schistocerca rubiginosa satellite SruSat04_301 sequence	--	--	--	--	--	--	--	--	--	--	--	--	--	--	--	--	--	--	FALSE	-0.47806	0.97564	FALSE	1.9478	0.084582	FALSE	-0.040957	0.96967	FALSE	-1.1252	0.65159	FALSE	-1.0705	0.96787	DOWN	-1.4995	0.0028249	FALSE	-1.8922
Cluster-73051.64859	3964	646722895	KDR23720.1	1045	2.2e-110	C3 and PZP-like alpha-2-macroglobulin domain-containing protein 8 [Zootermopsis nevadensis]	HQ851391.1	HQ851391	613	0	Schistocerca gregaria farnesoic acid O-methyltransferase mRNA, complete cds	-	-	-	http://www.genome.jp/dbget-bin/www_bget?ko:-	Q8IZJ3	221	2.6e-16	C3 and PZP-like alpha-2-macroglobulin domain-containing protein 8 OS=Homo sapiens OX=9606 GN=CPAMD8 PE=1 SV=2	--	--	--	--	--	--	--	--	--	--	FALSE	0.097187	0.97564	DOWN	-1.6233	4.0099e-07	DOWN	-1.9131	1.8491e-06	FALSE	-0.0015099	0.99889	FALSE	0.92375	0.014332	FALSE	0.37191	0.57923	FALSE	-0.18713
Cluster-73051.18267	531	--	--	--	--	--	--	--	--	--	--	--	--	--	--	--	--	--	--	--	--	--	--	--	--	--	--	--	--	FALSE	3.5396	0.97564	DOWN	-4.9072	0.0019061	FALSE	0.507	0.96603	FALSE	0.85618	0.99152	FALSE	-0.2678	0.96787	FALSE	-4.1666	0.57923	FALSE	5.4954
Cluster-73051.18266	362	--	--	--	--	--	--	--	--	--	--	--	--	--	--	--	--	--	--	--	--	--	--	--	--	--	--	--	--	FALSE	-2.5555	0.97564	DOWN	-6.0591	0.00018756	FALSE	-1.4375	0.96603	FALSE	0.89533	0.99152	FALSE	-2.6169	0.96787	FALSE	-3.4938	0.96743	UP	4.9524
Cluster-73051.18268	427	1574112671	RZF45760.1	155	3.7e-08	hypothetical protein LSTR_LSTR016540 [Laodelphax striatellus]	--	--	--	--	--	--	--	--	--	--	--	--	--	--	--	--	--	--	--	--	--	--	--	FALSE	0.042783	0.99296	DOWN	-5.1558	0.0098727	FALSE	1.9216	0.96603	FALSE	0.87934	0.99152	FALSE	1.3756	0.96787	FALSE	-3.7549	0.92615	FALSE	7.2188
Cluster-73051.81689	711	970899752	XP_015115549.1	686	1.7e-69	uncharacterized protein LOC107040118 [Diachasma alloeum]	--	--	--	--	--	-	-	-	http://www.genome.jp/dbget-bin/www_bget?ko:-	--	--	--	--	PF03175	DNA polymerase type B, organellar and viral	GO:0006260	DNA replication	GO:0003677//GO:0003887//GO:0000166	DNA binding//DNA-directed DNA polymerase activity//nucleotide binding	GO:0042575	DNA polymerase complex	--	--	FALSE	-1.1764	0.97564	DOWN	-2.864	3.5395e-06	FALSE	1.215	0.60854	FALSE	-0.82856	0.99152	FALSE	0.79867	0.96787	DOWN	-2.8179	9.7783e-08	UP	4.1665
Cluster-73051.81688	433	1032726755	XP_016843328.1	470	1.1e-44	PREDICTED: uncharacterized protein LOC107981617 [Nasonia vitripennis]	--	--	--	--	--	-	-	-	http://www.genome.jp/dbget-bin/www_bget?ko:-	--	--	--	--	PF03175	DNA polymerase type B, organellar and viral	GO:0006260	DNA replication	GO:0003887//GO:0003677//GO:0000166	DNA-directed DNA polymerase activity//DNA binding//nucleotide binding	GO:0042575	DNA polymerase complex	--	--	FALSE	-0.8857	0.97564	DOWN	-2.4598	0.0021245	FALSE	2.0657	0.48761	FALSE	-1.188	0.99152	FALSE	1.2551	0.96787	FALSE	-1.9129	0.15835	UP	4.6008
Cluster-73051.81682	6146	1253130468	BBA65757.1	470	1.6e-43	Broad-Complex [Schistocerca gregaria]	LC215001.1	LC215001	246	1.29014e-122	Schistocerca gregaria BR-C mRNA for Broad-Complex, complete cds, strain: Niger	K02174	BR-C	broad-complex core protein	http://www.genome.jp/dbget-bin/www_bget?ko:K02174	Q24206	275	2.2e-22	Broad-complex core protein isoform 6 OS=Drosophila melanogaster OX=7227 GN=br PE=1 SV=2	PF02892//PF01405//PF05869//PF00096	BED zinc finger//Photosystem II reaction centre T protein//DNA N-6-adenine-methyltransferase (Dam)//Zinc finger, C2H2 type	GO:0032775//GO:0015979//GO:0006306	DNA methylation on adenine//photosynthesis//DNA methylation	GO:0009007//GO:0003677//GO:0003676	site-specific DNA-methyltransferase (adenine-specific) activity//DNA binding//nucleic acid binding	GO:0009539//GO:0016020//GO:0009523	photosystem II reaction center//membrane//photosystem II	--	--	FALSE	-0.3428	0.97564	FALSE	-0.92787	0.10641	FALSE	0.097976	0.96603	FALSE	0.32344	0.99152	FALSE	0.0735	0.96787	UP	1.4311	2.8043e-15	FALSE	1.1212
Cluster-73051.81687	980	815765156	XP_012221381.1	651	2.6e-65	PREDICTED: uncharacterized protein LOC105671622 [Linepithema humile]	--	--	--	--	--	-	-	-	http://www.genome.jp/dbget-bin/www_bget?ko:-	--	--	--	--	PF03175//PF01363//PF07952	DNA polymerase type B, organellar and viral//FYVE zinc finger//Clostridium neurotoxin, Translocation domain	GO:0009405//GO:0006260//GO:0046929//GO:0006886	pathogenesis//DNA replication//negative regulation of neurotransmitter secretion//intracellular protein transport	GO:0000166//GO:0003887//GO:0008320//GO:0003677//GO:0046872	nucleotide binding//DNA-directed DNA polymerase activity//protein transmembrane transporter activity//DNA binding//metal ion binding	GO:0042575	DNA polymerase complex	--	--	FALSE	-0.99109	0.97564	DOWN	-2.5842	1.6877e-05	UP	1.8923	0.033315	FALSE	-0.7982	0.86837	FALSE	1.7742	0.23028	DOWN	-2.5646	1.6399e-10	UP	4.5571
Cluster-73051.81686	650	795017847	XP_011859002.1	337	4.4e-29	PREDICTED: uncharacterized protein LOC105556513 [Vollenhovia emeryi]	--	--	--	--	--	-	-	-	http://www.genome.jp/dbget-bin/www_bget?ko:-	--	--	--	--	--	--	--	--	--	--	--	--	--	--	FALSE	-1.3993	0.97564	DOWN	-2.5723	0.0085679	FALSE	0.85779	0.96603	FALSE	-0.90376	0.99152	FALSE	1.9526	0.96787	DOWN	-2.365	0.0034673	UP	3.5118
Cluster-14603.0	1260	--	--	--	--	--	XM_018396081.1	XM_018396081	85	8.16795e-34	Fusarium oxysporum f. sp. lycopersici 4287 hypothetical protein partial mRNA	--	--	--	--	--	--	--	--	PF02443//PF02878	Circovirus capsid protein//Phosphoglucomutase/phosphomannomutase, alpha/beta/alpha domain I	GO:0019069//GO:0005975	viral capsid assembly//carbohydrate metabolic process	GO:0016868	intramolecular transferase activity, phosphotransferases	GO:0042025	host cell nucleus	--	--	FALSE	NA	NA	DOWN	-8.3289	2.5468e-07	FALSE	NA	NA	FALSE	NA	NA	FALSE	-0.51857	0.96787	FALSE	NA	NA	UP	7.9582
Cluster-73051.77015	796	586831179	AHJ81323.1	1005	1.9e-106	carboxylesterase [Locusta migratoria]	--	--	--	--	--	-	-	-	http://www.genome.jp/dbget-bin/www_bget?ko:-	P35502	530	7.6e-53	Esterase FE4 OS=Myzus persicae OX=13164 PE=1 SV=1	PF07859	alpha/beta hydrolase fold	--	--	GO:0016787	hydrolase activity	--	--	--	--	FALSE	1.0037	0.97564	FALSE	-0.80323	0.3277	FALSE	1.0253	0.15507	FALSE	1.1319	0.99152	UP	1.356	0.0044823	FALSE	0.053297	0.97425	UP	1.9326
Cluster-73051.77017	4295	672374617	AIJ27486.1	574	9.7e-56	endonuclease-reverse transcriptase [Eyprepocnemis plorans plorans]	KF881087.1	KF881087	671	0	Eyprepocnemis plorans plorans isolate RTE-2_EP non-LTR retrotransposon RTE endonuclease-reverse transcriptase gene, complete cds	-	-	-	http://www.genome.jp/dbget-bin/www_bget?ko:-	Q5RC82	150	4.8e-08	60S ribosomal export protein NMD3 OS=Pongo abelii OX=9601 GN=NMD3 PE=2 SV=1	--	--	--	--	--	--	--	--	KOG2613	NMD protein affecting ribosome stability and mRNA decay	FALSE	-0.11993	0.97564	FALSE	-0.99958	0.1147	FALSE	1.7115	0.21071	FALSE	0.54944	0.99152	FALSE	0.52233	0.96787	UP	1.3803	0.00034839	UP	2.821
Cluster-73051.77016	6604	761632691	AJP62546.1	1047	2.1e-110	carboxylesterase [Oxya chinensis]	--	--	--	--	--	-	-	-	http://www.genome.jp/dbget-bin/www_bget?ko:-	P16854	218	9.6e-16	Esterase B1 OS=Culex pipiens OX=7175 GN=B1 PE=3 SV=1	PF00734	Fungal cellulose binding domain	GO:0005975	carbohydrate metabolic process	GO:0030248	cellulose binding	GO:0005576	extracellular region	--	--	FALSE	0.57071	0.97564	FALSE	-0.58848	0.44994	UP	1.0548	0.022314	FALSE	0.62589	0.99152	UP	1.2161	0.005211	FALSE	-0.29178	0.97283	UP	1.7446
Cluster-73051.17792	1567	1069787500	XP_018319020.1	614	8.1e-61	serine protease persephone-like isoform X1 [Agrilus planipennis]	--	--	--	--	--	K20671	PSH	serine protease persephone	http://www.genome.jp/dbget-bin/www_bget?ko:K20671	Q9VWU1	464	6.8e-45	Serine protease persephone OS=Drosophila melanogaster OX=7227 GN=psh PE=1 SV=1	PF03095//PF00089	Phosphotyrosyl phosphate activator (PTPA) protein//Trypsin	GO:0006508	proteolysis	GO:0019211//GO:0004252	phosphatase activator activity//serine-type endopeptidase activity	--	--	--	--	FALSE	-3.0823	0.97564	DOWN	-8.4434	0.0019076	FALSE	-4.4668	0.88812	UP	6.2744	0.0058307	FALSE	-1.0723	0.96787	FALSE	3.114	0.97283	FALSE	4.0697
Cluster-73051.76760	916	--	--	--	--	--	--	--	--	--	--	--	--	--	--	--	--	--	--	--	--	--	--	--	--	--	--	--	--	FALSE	-0.30348	0.97564	FALSE	-0.5477	0.97356	FALSE	-1.3966	0.11947	FALSE	-1.5588	0.073706	FALSE	0.40985	0.96787	DOWN	-1.6937	0.0042706	FALSE	-0.75062
Cluster-73051.76766	3774	1339046030	XP_023711164.1	1310	3.9e-141	DNA-binding protein Ets97D-like [Cryptotermes secundus]	XM_017808007.1	XM_017808007	73	1.16822e-26	PREDICTED: Lepidothrix coronata GA binding protein transcription factor alpha subunit (GABPA), transcript variant X5, mRNA	K09441	GABPA	GA-binding protein transcription factor, alpha	http://www.genome.jp/dbget-bin/www_bget?ko:K09441	Q06546	751	8.6e-78	GA-binding protein alpha chain OS=Homo sapiens OX=9606 GN=GABPA PE=1 SV=1	PF02198//PF17335//PF00178	Sterile alpha motif (SAM)/Pointed domain//Ino80 complex subunit 5//Ets-domain	GO:0006355	regulation of transcription, DNA-templated	GO:0043565//GO:0003700	sequence-specific DNA binding//DNA-binding transcription factor activity	GO:0005667//GO:0031011//GO:0042025	transcription regulator complex//Ino80 complex//host cell nucleus	KOG3806	Predicted transcription factor	FALSE	-0.28727	0.97564	DOWN	-1.2255	0.0026478	FALSE	-0.43031	0.96603	FALSE	0.91018	0.21916	FALSE	0.45532	0.96787	UP	2.1255	3.9729e-35	FALSE	0.89306
Cluster-73051.29433	1500	1216874077	ASM47154.1	1122	9.7e-120	odorant receptor 84, partial [Schistocerca gregaria]	KY965002.1	KY965002	244	4.00184e-122	Schistocerca gregaria odorant receptor 85 (OR85) mRNA, partial cds	K08471	GR	gustatory receptor	http://www.genome.jp/dbget-bin/www_bget?ko:K08471	--	--	--	--	PF02949//PF08395	7tm Odorant receptor//7tm Chemosensory receptor	GO:0050909//GO:0007608//GO:0007187	sensory perception of taste//sensory perception of smell//G protein-coupled receptor signaling pathway, coupled to cyclic nucleotide second messenger	GO:0004984//GO:0005549	olfactory receptor activity//odorant binding	GO:0016020//GO:0016021	membrane//integral component of membrane	--	--	FALSE	-0.97972	0.97564	FALSE	-6.6853	0.73268	FALSE	-3.1483	0.96603	FALSE	3.8182	0.22504	FALSE	1.4187	0.96787	UP	5.1805	5.5053e-05	FALSE	3.7103
Cluster-73051.29435	7428	1008455751	XP_015840034.1	1525	8.9e-166	PREDICTED: retrovirus-related Pol polyprotein from transposon 17.6 [Tribolium castaneum]	--	--	--	--	--	-	-	-	http://www.genome.jp/dbget-bin/www_bget?ko:-	Q99315	733	2.1e-75	Transposon Ty3-G Gag-Pol polyprotein OS=Saccharomyces cerevisiae (strain ATCC 204508 / S288c) OX=559292 GN=TY3B-G PE=1 SV=3	PF01635//PF07928//PF17078	Coronavirus M matrix/glycoprotein//Vps54-like protein//SWI5-dependent HO expression protein 3	GO:0042147//GO:0019058//GO:0048309//GO:0051028	retrograde transport, endosome to Golgi//viral life cycle//endoplasmic reticulum inheritance//mRNA transport	--	--	--	--	KOG0017	FOG: Transposon-encoded proteins with TYA, reverse transcriptase, integrase domains in various combinations	FALSE	-0.15248	0.97564	FALSE	1.1944	0.35212	FALSE	0.0079565	0.99165	UP	1.8833	0.0063681	FALSE	-0.42835	0.96787	FALSE	0.42853	0.97283	FALSE	-1.0814
Cluster-73051.49324	2985	1339067665	XP_023720922.1	1272	7.8e-137	alpha-aminoadipic semialdehyde dehydrogenase isoform X3 [Cryptotermes secundus]	XM_015513369.1	XM_015513369	85	1.96682e-33	PREDICTED: Diuraphis noxia inositol-trisphosphate 3-kinase A (LOC107165220), transcript variant X4, mRNA	K14085	ALDH7A1	aldehyde dehydrogenase family 7 member A1 [EC:1.2.1.31 1.2.1.8 1.2.1.3]	http://www.genome.jp/dbget-bin/www_bget?ko:K14085	Q2KJC9	1138	9.1e-123	Alpha-aminoadipic semialdehyde dehydrogenase OS=Bos taurus OX=9913 GN=ALDH7A1 PE=2 SV=4	PF00171//PF03770	Aldehyde dehydrogenase family//Inositol polyphosphate kinase	GO:0032958//GO:0055114	inositol phosphate biosynthetic process//oxidation-reduction process	GO:0016491//GO:0016301	oxidoreductase activity//kinase activity	--	--	KOG2453	Aldehyde dehydrogenase	FALSE	0.67674	0.97564	DOWN	-1.1211	0.0016284	DOWN	-1.7601	7.418e-06	FALSE	0.47299	0.99152	FALSE	0.58787	0.76634	FALSE	0.96814	0.0006228	FALSE	-0.5348
Cluster-9769.0	1430	861562037	KMQ81344.1	715	1.4e-72	mitochondrial import receptor subunit tom40, partial [Lasius niger]	XM_003049999.1	XM_003049999	1403	0	Nectria haematococca mpVI 77-13-4 predicted protein, mRNA	K11518	TOM40	mitochondrial import receptor subunit TOM40	http://www.genome.jp/dbget-bin/www_bget?ko:K11518	P24391	1157	2.7e-125	Mitochondrial import receptor subunit tom40 OS=Neurospora crassa (strain ATCC 24698 / 74-OR23-1A / CBS 708.71 / DSM 1257 / FGSC 987) OX=367110 GN=tom40 PE=1 SV=1	PF01459	Eukaryotic porin	GO:0055085	transmembrane transport	--	--	GO:0005741	mitochondrial outer membrane	KOG3296	Translocase of outer mitochondrial membrane complex, subunit TOM40	FALSE	NA	NA	DOWN	-7.5735	1.7691e-05	FALSE	NA	NA	FALSE	4.6279	0.99152	FALSE	NA	NA	FALSE	NA	NA	UP	7.2064
Cluster-73051.83218	4988	340729029	XP_003402812.1	1888	4.8e-208	protein bicaudal C homolog 1-B isoform X1 [Bombus terrestris]	--	--	--	--	--	K18756	BICC1, BICC	protein bicaudal C	http://www.genome.jp/dbget-bin/www_bget?ko:K18756	Q24009	1021	5.6e-109	Protein bicaudal C OS=Drosophila melanogaster OX=7227 GN=BicC PE=1 SV=2	PF00013//PF07647//PF07650//PF00536	KH domain//SAM domain (Sterile alpha motif)//KH domain//SAM domain (Sterile alpha motif)	--	--	GO:0005515//GO:0003723	protein binding//RNA binding	--	--	KOG4374	RNA-binding protein Bicaudal-C	FALSE	1.131	0.97564	DOWN	-2.1052	3.4816e-10	DOWN	-1.0309	0.042864	FALSE	0.10161	0.99152	FALSE	0.87136	0.68343	FALSE	0.035397	0.9732	UP	1.1747
Cluster-73051.83219	2930	--	--	--	--	--	--	--	--	--	--	--	--	--	--	--	--	--	--	--	--	--	--	--	--	--	--	--	--	FALSE	0.56942	0.97564	DOWN	-1.8313	1.1534e-07	FALSE	-0.90027	0.15563	FALSE	0.11612	0.99152	FALSE	0.90683	0.88206	FALSE	-0.4683	0.74676	FALSE	1.0279
Cluster-30646.0	604	1069803450	XP_018326081.1	518	4.2e-50	40S ribosomal protein S15 [Agrilus planipennis]	XM_024472165.1	XM_024472165	560	0	Pseudogymnoascus destructans ribosomal protein S15 (RPS15), mRNA	K02958	RP-S15e, RPS15	small subunit ribosomal protein S15e	http://www.genome.jp/dbget-bin/www_bget?ko:K02958	P34737	547	6.2e-55	40S ribosomal protein S15 OS=Podospora anserina OX=2587412 GN=RPS15 PE=3 SV=1	PF00203	Ribosomal protein S19	GO:0006412//GO:0042254	translation//ribosome biogenesis	GO:0003735	structural constituent of ribosome	GO:0005840	ribosome	KOG0898	40S ribosomal protein S15	FALSE	NA	NA	UP	7.4239	5.1429e-05	UP	4.44	0.0024314	FALSE	5.6964	0.19255	FALSE	NA	NA	FALSE	NA	NA	FALSE	-2.7651
Cluster-73051.25228	813	--	--	--	--	--	--	--	--	--	--	-	-	-	http://www.genome.jp/dbget-bin/www_bget?ko:-	--	--	--	--	PF03422//PF04873//PF06751	Carbohydrate binding module (family 6)//Ethylene insensitive 3//Ethanolamine ammonia lyase large subunit (EutB)	GO:0006520	cellular amino acid metabolic process	GO:0030246//GO:0008851	carbohydrate binding//ethanolamine ammonia-lyase activity	GO:0005634//GO:0009350	nucleus//ethanolamine ammonia-lyase complex	--	--	FALSE	2.2083	0.97564	FALSE	-3.2207	0.97356	DOWN	-7.651	4.0912e-06	FALSE	NA	NA	FALSE	2.2943	0.96787	FALSE	NA	NA	DOWN	-4.2349
Cluster-73051.26756	2854	--	--	--	--	--	--	--	--	--	--	--	--	--	--	--	--	--	--	--	--	--	--	--	--	--	--	--	--	DOWN	-1.6072	0.032881	FALSE	-0.80051	0.67793	FALSE	-0.5552	0.96603	FALSE	0.32922	0.99152	FALSE	-1.2182	0.28784	FALSE	0.61728	0.45943	FALSE	0.3418
Cluster-73051.26759	2625	1339062180	XP_023719723.1	641	1e-63	glutathione hydrolase 7-like isoform X1 [Cryptotermes secundus]	XM_026429001.1	XM_026429001	47	2.29766e-12	PREDICTED: Frankliniella occidentalis glutathione hydrolase 7-like (LOC113210830), mRNA	K18592	GGT1_5, CD224	gamma-glutamyltranspeptidase / glutathione hydrolase / leukotriene-C4 hydrolase [EC:2.3.2.2 3.4.19.13 3.4.19.14]	http://www.genome.jp/dbget-bin/www_bget?ko:K18592	Q9UJ14	288	2.9e-24	Glutathione hydrolase 7 OS=Homo sapiens OX=9606 GN=GGT7 PE=1 SV=2	PF04999	Cell division protein FtsL	GO:0051301	cell division	--	--	GO:0016021	integral component of membrane	KOG2410	Gamma-glutamyltransferase	FALSE	0.51816	0.97564	FALSE	-1.3917	0.11655	DOWN	-1.7599	0.0047161	FALSE	-0.086572	0.99152	FALSE	0.41478	0.96787	FALSE	0.94438	0.32924	FALSE	-0.27018
Cluster-73051.19822	3019	--	--	--	--	--	--	--	--	--	--	--	--	--	--	--	--	--	--	PF04555//PF07571	Restriction endonuclease XhoI//TAF6 C-terminal HEAT repeat domain	GO:0006367//GO:0006308//GO:0009307	transcription initiation from RNA polymerase II promoter//DNA catabolic process//DNA restriction-modification system	GO:0009036//GO:0003677	type II site-specific deoxyribonuclease activity//DNA binding	GO:0009359	type II site-specific deoxyribonuclease complex	--	--	FALSE	-0.86524	0.97564	FALSE	2.1034	0.25468	FALSE	-0.86223	0.96603	FALSE	0.37763	0.99152	FALSE	-1.344	0.96787	FALSE	-0.31692	0.97283	DOWN	-2.8662
Cluster-73051.63417	5349	1339049758	XP_023713126.1	602	6.8e-59	uncharacterized protein LOC111867465 [Cryptotermes secundus]	--	--	--	--	--	-	-	-	http://www.genome.jp/dbget-bin/www_bget?ko:-	--	--	--	--	PF15957//PF02990//PF03419	Commissureless//Endomembrane protein 70//Sporulation factor SpoIIGA	GO:0007411//GO:0006508//GO:0030436	axon guidance//proteolysis//asexual sporulation	GO:0004190	aspartic-type endopeptidase activity	GO:0016021	integral component of membrane	--	--	FALSE	-0.05521	0.97564	DOWN	-1.1093	0.0086759	FALSE	0.90786	0.090712	FALSE	-0.55275	0.99152	FALSE	-0.60179	0.88206	FALSE	0.72209	0.021995	UP	2.1172
Cluster-73051.63410	1546	--	--	--	--	--	AF115854.1	AF115854	1025	0	Schistocerca americana innexin-2 (G-Inx2) mRNA, complete cds	--	--	--	--	--	--	--	--	--	--	--	--	--	--	--	--	--	--	FALSE	-0.16768	0.97564	FALSE	-0.63275	0.32617	DOWN	-1.3702	0.00060736	FALSE	-0.87277	0.12698	FALSE	0.54714	0.60077	FALSE	0.39863	0.073716	FALSE	-0.63928
Cluster-73051.63411	1147	--	--	--	--	--	--	--	--	--	--	--	--	--	--	--	--	--	--	PF01939	Endonuclease NucS	--	--	GO:0004519	endonuclease activity	--	--	--	--	FALSE	0.97316	0.97564	FALSE	1.1852	0.070052	FALSE	-1.4612	0.051115	FALSE	-0.63585	0.99152	FALSE	0.068659	0.96787	DOWN	-1.7922	0.022396	DOWN	-2.5337
Cluster-73051.63413	2502	--	--	--	--	--	--	--	--	--	--	--	--	--	--	--	--	--	--	PF11837	Domain of unknown function (DUF3357)	GO:0005982//GO:0005985//GO:0006012	starch metabolic process//sucrose metabolic process//galactose metabolic process	GO:0004575//GO:0004564	sucrose alpha-glucosidase activity//beta-fructofuranosidase activity	GO:0017177	glucosidase II complex	--	--	FALSE	-0.23553	0.97564	DOWN	-2.9907	3.4782e-07	FALSE	-0.86104	0.96603	FALSE	0.10911	0.99152	FALSE	0.514	0.96787	UP	1.1711	6.5459e-07	UP	2.2158
Cluster-73051.65125	4317	1330935832	PNF43789.1	1858	1.3e-204	hypothetical protein B7P43_G09744 [Cryptotermes secundus]	--	--	--	--	--	K14832	MAK21, NOC1, CEBPZ	ribosome biogenesis protein MAK21	http://www.genome.jp/dbget-bin/www_bget?ko:K14832	Q03701	1330	7.1e-145	CCAAT/enhancer-binding protein zeta OS=Homo sapiens OX=9606 GN=CEBPZ PE=1 SV=3	PF01602//PF03878//PF06687	Adaptin N terminal region//YIF1//SUR7/PalI family	GO:0006886//GO:0006888//GO:0016192	intracellular protein transport//endoplasmic reticulum to Golgi vesicle-mediated transport//vesicle-mediated transport	--	--	GO:0005789//GO:0030117//GO:0005886	endoplasmic reticulum membrane//membrane coat//plasma membrane	KOG2038	CAATT-binding transcription factor/60S ribosomal subunit biogenesis protein	FALSE	-0.54921	0.97564	FALSE	-0.82944	0.19833	FALSE	1.1196	0.061191	FALSE	0.80746	0.43884	FALSE	0.61487	0.91449	UP	1.0547	2.6299e-06	UP	2.0427
Cluster-81888.0	858	1475877633	XP_026294580.1	558	1.4e-54	sialin [Frankliniella occidentalis]	--	--	--	--	--	-	-	-	http://www.genome.jp/dbget-bin/www_bget?ko:-	Q8BLE7	370	2.9e-34	Vesicular glutamate transporter 2 OS=Mus musculus OX=10090 GN=Slc17a6 PE=1 SV=1	PF07690	Major Facilitator Superfamily	GO:0055085	transmembrane transport	GO:0022857	transmembrane transporter activity	--	--	--	--	FALSE	-0.54713	0.97564	FALSE	-0.49552	0.97356	DOWN	-3.112	6.7859e-05	FALSE	0.57427	0.99152	FALSE	-0.40713	0.96787	FALSE	1.6087	0.97283	DOWN	-2.5279
Cluster-28714.0	1010	672374617	AIJ27486.1	266	1.2e-20	endonuclease-reverse transcriptase [Eyprepocnemis plorans plorans]	--	--	--	--	--	--	--	--	--	--	--	--	--	--	--	--	--	--	--	--	--	--	--	FALSE	1.3144	0.97564	UP	5.7391	0.027297	FALSE	3.7552	0.23952	FALSE	1.8638	0.99152	FALSE	-0.40693	0.96787	FALSE	2.0056	0.97283	FALSE	-2.1133
Cluster-73051.67543	4038	1227991427	XP_021927486.1	2872	0	protein real-time isoform X1 [Zootermopsis nevadensis]	--	--	--	--	--	-	-	-	http://www.genome.jp/dbget-bin/www_bget?ko:-	Q92503	1922	1.5e-213	SEC14-like protein 1 OS=Homo sapiens OX=9606 GN=SEC14L1 PE=1 SV=2	--	--	--	--	--	--	--	--	KOG1471	Phosphatidylinositol transfer protein SEC14 and related proteins	FALSE	0.6384	0.97564	FALSE	-0.40104	0.97356	DOWN	-1.4296	9.0848e-05	FALSE	-0.27113	0.99152	FALSE	-0.011731	0.98869	FALSE	-0.16071	0.97283	FALSE	-0.93136
Cluster-73051.60337	2626	1339048939	XP_023712694.1	735	1.3e-74	RING finger protein 141-like [Cryptotermes secundus]	--	--	--	--	--	-	-	-	http://www.genome.jp/dbget-bin/www_bget?ko:-	Q5R7K8	299	1.5e-25	RING finger protein 141 OS=Pongo abelii OX=9601 GN=RNF141 PE=2 SV=1	PF11744//PF00097//PF03666//PF03522//PF16965//PF02535//PF12678	Aluminium activated malate transporter//Zinc finger, C3HC4 type (RING finger)//Nitrogen Permease regulator of amino acid transport activity 3//Solute carrier family 12//Ceramide synthase regulator//ZIP Zinc transporter//RING-H2 zinc finger domain	GO:0034198//GO:0032007//GO:0055085//GO:0015743//GO:0006874//GO:0030001//GO:0006811	cellular response to amino acid starvation//negative regulation of TOR signaling//transmembrane transport//malate transport//cellular calcium ion homeostasis//metal ion transport//ion transport	GO:0046873//GO:0046872//GO:0022857//GO:0030234//GO:0008270	metal ion transmembrane transporter activity//metal ion binding//transmembrane transporter activity//enzyme regulator activity//zinc ion binding	GO:0030176//GO:0016020	integral component of endoplasmic reticulum membrane//membrane	KOG1039	Predicted E3 ubiquitin ligase	FALSE	0.1857	0.97564	DOWN	-1.1673	0.00074805	FALSE	-1.1598	0.069094	FALSE	0.92897	0.18271	FALSE	0.58936	0.52989	UP	1.0553	5.8379e-07	FALSE	0.11318
Cluster-73051.60330	1833	--	--	--	--	--	--	--	--	--	--	--	--	--	--	--	--	--	--	--	--	--	--	--	--	--	--	--	--	FALSE	0.80488	0.97564	FALSE	-0.29948	0.97356	FALSE	0.22991	0.96603	FALSE	-0.88798	0.77058	FALSE	-0.48635	0.96787	FALSE	-0.61965	0.46078	FALSE	0.62993
Cluster-73051.60331	4964	1227965110	XP_021913885.1	371	3.9e-32	WAS/WASL-interacting protein family member 2-like isoform X2 [Zootermopsis nevadensis]	--	--	--	--	--	K19475	WIPF	WAS/WASL-interacting protein	http://www.genome.jp/dbget-bin/www_bget?ko:K19475	--	--	--	--	PF02205	WH2 motif	--	--	GO:0003779	actin binding	--	--	--	--	FALSE	0.036406	0.97564	FALSE	-0.011878	0.98604	FALSE	-0.046595	0.96603	FALSE	-0.72383	0.99152	FALSE	-0.48043	0.96787	DOWN	-1.0711	4.609e-10	FALSE	0.058121
Cluster-73051.60338	3135	--	--	--	--	--	--	--	--	--	--	--	--	--	--	--	--	--	--	PF07127//PF00514	Late nodulin protein//Armadillo/beta-catenin-like repeat	GO:0009878	nodule morphogenesis	GO:0005515//GO:0046872	protein binding//metal ion binding	--	--	--	--	FALSE	0.012836	0.99051	UP	1.3637	0.0051086	FALSE	0.35299	0.96603	FALSE	-0.79075	0.69574	FALSE	0.3255	0.96787	FALSE	-0.96675	0.01275	FALSE	-0.91378
Cluster-73051.1367	2225	1227976706	XP_021919863.1	930	2.6e-97	calcyphosin-like protein isoform X2 [Zootermopsis nevadensis]	--	--	--	--	--	-	-	-	http://www.genome.jp/dbget-bin/www_bget?ko:-	Q8WWF8	634	1.9e-64	Calcyphosin-like protein OS=Homo sapiens OX=9606 GN=CAPSL PE=2 SV=4	PF00036//PF13499//PF13202//PF12763//PF13405	EF hand//EF-hand domain pair//EF hand//Cytoskeletal-regulatory complex EF hand//EF-hand domain	--	--	GO:0005509//GO:0005515	calcium ion binding//protein binding	--	--	KOG0032	Ca2+/calmodulin-dependent protein kinase, EF-Hand protein superfamily	FALSE	1.7112	0.070685	FALSE	0.50159	0.97356	FALSE	-1.4054	0.11343	FALSE	-1.0742	0.99152	UP	1.9021	2.7135e-05	FALSE	-1.8825	0.060838	DOWN	-1.8042
Cluster-8895.0	1269	861563920	KMQ81417.1	307	2.6e-25	hypothetical protein RF55_26384, partial [Lasius niger]	XM_018271189.1	XM_018271189	716	0	Pseudogymnoascus verrucosus hypothetical protein mRNA	--	--	--	--	Q03516	576	5.7e-58	Uncharacterized protein RSN1 OS=Saccharomyces cerevisiae (strain ATCC 204508 / S288c) OX=559292 GN=RSN1 PE=1 SV=1	PF02714//PF16685	Calcium-dependent channel, 7TM region, putative phosphate//zinc RING finger of MSL2	--	--	GO:0061630	ubiquitin protein ligase activity	GO:0016020	membrane	KOG1134	Uncharacterized conserved protein	FALSE	NA	NA	FALSE	2.1606	0.78469	UP	5.5935	0.031932	FALSE	1.8638	0.99152	FALSE	NA	NA	FALSE	NA	NA	FALSE	3.5071
Cluster-73051.106950	2956	1247024666	PCG64303.1	462	6.5e-43	hypothetical protein B5V51_10874 [Heliothis virescens]	XM_026431552.1	XM_026431552	79	4.21554e-30	PREDICTED: Frankliniella occidentalis histone-lysine N-methyltransferase 2D-like (LOC113212731), transcript variant X3, mRNA	-	-	-	http://www.genome.jp/dbget-bin/www_bget?ko:-	B7TB45	385	1.9e-35	Neurotrophin 1 OS=Drosophila melanogaster OX=7227 GN=NT1 PE=1 SV=1	--	--	--	--	--	--	--	--	--	--	FALSE	-0.31852	0.97564	FALSE	-1.5499	0.692	DOWN	-5.4728	1.0275e-23	FALSE	-0.088298	0.99152	FALSE	0.96811	0.96787	FALSE	0.029102	0.98239	DOWN	-3.8472
Cluster-73051.106951	1016	--	--	--	--	--	--	--	--	--	--	--	--	--	--	--	--	--	--	--	--	--	--	--	--	--	--	--	--	FALSE	-0.6092	0.97564	FALSE	2.2565	0.97356	FALSE	-3.9136	0.077242	FALSE	3.4295	0.99152	FALSE	-0.51857	0.96787	FALSE	-0.63506	0.97283	DOWN	-6.1019
Cluster-73051.49743	1219	--	--	--	--	--	--	--	--	--	--	--	--	--	--	--	--	--	--	--	--	--	--	--	--	--	--	--	--	FALSE	-0.18122	0.97564	FALSE	1.6348	0.30907	FALSE	0.060299	0.96603	FALSE	1.8861	0.15407	FALSE	0.17579	0.96787	UP	2.113	0.002336	FALSE	-1.4711
Cluster-73051.115021	1336	--	--	--	--	--	--	--	--	--	--	--	--	--	--	--	--	--	--	PF07826	IMP cyclohydrolase-like protein	GO:0006807//GO:0006144//GO:0006164//GO:0006188	nitrogen compound metabolic process//purine nucleobase metabolic process//purine nucleotide biosynthetic process//IMP biosynthetic process	GO:0003937	IMP cyclohydrolase activity	GO:0042720	mitochondrial inner membrane peptidase complex	--	--	FALSE	NA	NA	FALSE	2.9266	0.34331	UP	5.7893	0.015185	FALSE	NA	NA	FALSE	NA	NA	FALSE	NA	NA	FALSE	2.9231
Cluster-6878.0	1049	--	--	--	--	--	XM_003048143.1	XM_003048143	781	0	Nectria haematococca mpVI 77-13-4 hypothetical protein, mRNA	--	--	--	--	--	--	--	--	PF07160//PF01763//PF05008//PF03449	Spindle and kinetochore-associated protein 1//Herpesvirus UL6 like//Vesicle transport v-SNARE protein N-terminus//Transcription elongation factor, N-terminal	GO:0007059//GO:0006886//GO:0032784//GO:0051301//GO:0006323	chromosome segregation//intracellular protein transport//regulation of DNA-templated transcription, elongation//cell division//DNA packaging	GO:0003677//GO:0008017	DNA binding//microtubule binding	GO:0045298//GO:0016020	tubulin complex//membrane	--	--	FALSE	NA	NA	DOWN	-6.8045	0.0011608	FALSE	NA	NA	FALSE	NA	NA	FALSE	NA	NA	FALSE	NA	NA	UP	6.4364
Cluster-9218.0	983	861564307	KMQ81439.1	447	1.2e-41	putative class e vacuolar-protein sorting and endocytosis factor [Lasius niger]	XM_003045171.1	XM_003045171	951	0	Nectria haematococca mpVI 77-13-4 hypothetical protein, mRNA	K12191	CHMP2A	charged multivesicular body protein 2A	http://www.genome.jp/dbget-bin/www_bget?ko:K12191	P36108	453	8e-44	DOA4-independent degradation protein 4 OS=Saccharomyces cerevisiae (strain ATCC 204508 / S288c) OX=559292 GN=DID4 PE=1 SV=2	PF03357//PF03398	Snf7//Regulator of Vps4 activity in the MVB pathway	GO:0007034//GO:0015031	vacuolar transport//protein transport	--	--	--	--	KOG3230	Vacuolar assembly/sorting protein DID4	FALSE	NA	NA	DOWN	-6.9061	0.00088058	FALSE	NA	NA	FALSE	NA	NA	FALSE	NA	NA	FALSE	NA	NA	UP	6.5341
Cluster-73051.38087	5903	1339040239	XP_023706255.1	1398	3.8e-151	synaptotagmin-15-like isoform X2 [Cryptotermes secundus]	XM_026431537.1	XM_026431537	151	8.00229e-70	PREDICTED: Frankliniella occidentalis synaptotagmin-15-like (LOC113212734), mRNA	K19914	SYT15	synaptotagmin-15	http://www.genome.jp/dbget-bin/www_bget?ko:K19914	P59926	592	3.7e-59	Synaptotagmin-15 OS=Rattus norvegicus OX=10116 GN=Syt15 PE=2 SV=1	PF08923//PF06297	Mitogen-activated protein kinase kinase 1 interacting//PET Domain	GO:0032006	regulation of TOR signaling	GO:0008270	zinc ion binding	--	--	KOG1028	Ca2+-dependent phospholipid-binding protein Synaptotagmin, required for synaptic vesicle and secretory granule exocytosis	FALSE	-1.246	0.97564	FALSE	0.7678	0.97356	DOWN	-2.246	0.027037	FALSE	0.81774	0.99152	DOWN	-1.9393	0.016383	FALSE	0.32231	0.97283	DOWN	-2.908
Cluster-73051.38080	852	1325357043	XP_023312736.1	187	1.4e-11	uncharacterized protein LOC111692844 [Anoplophora glabripennis]	--	--	--	--	--	--	--	--	--	--	--	--	--	PF07702//PF08767	UTRA domain//CRM1 C terminal	GO:0006355//GO:0007165	regulation of transcription, DNA-templated//signal transduction	GO:0005049//GO:0003677	nuclear export signal receptor activity//DNA binding	--	--	--	--	FALSE	0.53135	0.97564	FALSE	-0.92173	0.37394	FALSE	0.13055	0.96603	FALSE	-0.14333	0.99152	UP	1.2347	0.0093662	FALSE	-0.15152	0.97283	FALSE	1.1576
Cluster-73051.38088	1332	1330930421	PNF41399.1	321	6.5e-27	hypothetical protein B7P43_G14428 [Cryptotermes secundus]	--	--	--	--	--	-	-	-	http://www.genome.jp/dbget-bin/www_bget?ko:-	--	--	--	--	--	--	--	--	--	--	--	--	--	--	FALSE	2.3143	0.1511	FALSE	3.861	0.4111	FALSE	1.3645	0.96603	FALSE	-1.2916	0.99152	UP	2.9262	0.0030798	FALSE	-2.8321	0.97283	FALSE	-2.3867
Cluster-73051.91754	1505	--	--	--	--	--	--	--	--	--	--	--	--	--	--	--	--	--	--	PF08290	Hepatitis core protein, putative zinc finger	GO:0009405	pathogenesis	GO:0005198	structural molecule activity	--	--	--	--	FALSE	0.37928	0.97564	UP	3.6045	0.00078495	FALSE	-0.27152	0.96603	DOWN	-3.0198	0.0076589	FALSE	-0.72064	0.96787	DOWN	-4.9257	6.9589e-10	DOWN	-3.7772
Cluster-73051.91753	1825	--	--	--	--	--	--	--	--	--	--	--	--	--	--	--	--	--	--	PF14865	Macin	GO:0006952	defense response	--	--	--	--	--	--	FALSE	0.35074	0.97564	FALSE	1.5795	0.97356	FALSE	-2.1774	0.05313	FALSE	0.15511	0.99152	FALSE	-0.7015	0.96787	FALSE	0.32394	0.97283	DOWN	-3.6744
Cluster-73051.80454	1164	--	--	--	--	--	--	--	--	--	--	--	--	--	--	--	--	--	--	--	--	--	--	--	--	--	--	--	--	FALSE	-0.86926	0.97564	FALSE	-0.17628	0.97356	FALSE	-0.54691	0.96603	FALSE	-0.63167	0.99152	FALSE	0.44332	0.96787	FALSE	0.15686	0.97283	FALSE	-0.27563
Cluster-73051.80452	2536	1330935086	PNF43472.1	1573	8.3e-172	hypothetical protein B7P43_G10810 [Cryptotermes secundus]	XM_026429433.1	XM_026429433	299	1.81995e-152	PREDICTED: Frankliniella occidentalis uncharacterized LOC113211140 (LOC113211140), mRNA	-	-	-	http://www.genome.jp/dbget-bin/www_bget?ko:-	Q05319	432	5.7e-41	Serine proteinase stubble OS=Drosophila melanogaster OX=7227 GN=Sb PE=2 SV=2	PF00089	Trypsin	GO:0006508	proteolysis	GO:0004252	serine-type endopeptidase activity	--	--	--	--	FALSE	0.24829	0.97564	FALSE	-0.79653	0.50458	DOWN	-3.9571	2.0472e-22	DOWN	-1.3662	0.038822	FALSE	-0.14116	0.96787	FALSE	-0.7012	0.20369	DOWN	-3.0619
Cluster-73051.33779	1897	--	--	--	--	--	--	--	--	--	--	--	--	--	--	--	--	--	--	--	--	--	--	--	--	--	--	--	--	FALSE	-0.78651	0.97564	FALSE	-0.91028	0.97356	FALSE	1.483	0.89899	FALSE	2.2624	0.063105	FALSE	0.052663	0.97493	UP	1.9807	0.0020886	FALSE	2.4825
Cluster-73051.42380	378	1330904441	PNF28795.1	260	2.2e-20	hypothetical protein B7P43_G05691 [Cryptotermes secundus]	--	--	--	--	--	--	--	--	--	--	--	--	--	PF06320//PF13851//PF08702	GCN5-like protein 1 (GCN5L1)//Growth-arrest specific micro-tubule binding//Fibrinogen alpha/beta chain family	GO:0007165//GO:0030168//GO:0048870//GO:0051258	signal transduction//platelet activation//cell motility//protein polymerization	GO:0005102	signaling receptor binding	GO:0031083//GO:0005577//GO:0031514	BLOC-1 complex//fibrinogen complex//motile cilium	--	--	FALSE	0.00022584	0.99998	DOWN	-4.4537	5.0225e-13	FALSE	1.805	0.96603	FALSE	-0.55469	0.99152	FALSE	0.16375	0.96787	FALSE	1.0731	0.62489	UP	6.3482
Cluster-37768.0	718	--	--	--	--	--	--	--	--	--	--	--	--	--	--	--	--	--	--	--	--	--	--	--	--	--	--	--	--	FALSE	NA	NA	DOWN	-5.89	0.033951	FALSE	NA	NA	FALSE	1.8638	0.99152	FALSE	NA	NA	FALSE	NA	NA	FALSE	5.5197
Cluster-73051.95189	2985	391862173	AFM44926.1	2265	5.6e-252	R2 protein [Eyprepocnemis plorans]	--	--	--	--	--	-	-	-	http://www.genome.jp/dbget-bin/www_bget?ko:-	P16423	892	3e-94	Retrovirus-related Pol polyprotein from type-2 retrotransposable element R2DM OS=Drosophila melanogaster OX=7227 GN=pol PE=4 SV=1	--	--	--	--	--	--	--	--	--	--	FALSE	0.37672	0.97564	FALSE	0.2053	0.97356	FALSE	-0.84536	0.71123	FALSE	-0.18929	0.99152	FALSE	0.0353	0.96787	UP	1.2924	0.03524	FALSE	-0.94329
Cluster-73051.47687	875	--	--	--	--	--	--	--	--	--	--	--	--	--	--	--	--	--	--	--	--	--	--	--	--	--	--	--	--	FALSE	-2.2582	0.97564	FALSE	1.6194	0.97356	FALSE	0.16901	0.96603	FALSE	-1.1593	0.99152	FALSE	-3.863	0.96787	DOWN	-6.0914	0.0030647	FALSE	-1.3701
Cluster-73051.52199	1915	--	--	--	--	--	--	--	--	--	--	--	--	--	--	--	--	--	--	PF10746	Phage holin T7 family, holin superfamily II	GO:0019835//GO:0019076	cytolysis//viral release from host cell	--	--	--	--	--	--	FALSE	0.43697	0.97564	FALSE	0.95296	0.16321	FALSE	0.057903	0.96603	FALSE	-0.99411	0.1763	FALSE	-0.46022	0.96787	DOWN	-2.2394	7.7223e-22	FALSE	-0.80036
Cluster-73051.52196	3734	1339086221	XP_023704146.1	1918	1.2e-211	uncharacterized protein LOC111862740 isoform X1 [Cryptotermes secundus]	XM_022344053.1	XM_022344053	221	6.16743e-109	PREDICTED: Nilaparvata lugens uncharacterized LOC111056664 (LOC111056664), mRNA	-	-	-	http://www.genome.jp/dbget-bin/www_bget?ko:-	Q8BH18	1115	5.3e-120	Transmembrane protein 117 OS=Mus musculus OX=10090 GN=Tmem117 PE=1 SV=1	PF10439//PF05365	Bacteriocin class II with double-glycine leader peptide//Ubiquinol-cytochrome C reductase, UQCRX/QCR9 like	GO:0006122//GO:0042742	mitochondrial electron transport, ubiquinol to cytochrome c//defense response to bacterium	--	--	GO:0005743//GO:0005750	mitochondrial inner membrane//mitochondrial respiratory chain complex III	--	--	FALSE	0.27752	0.97564	FALSE	0.0058363	0.99564	DOWN	-1.8293	4.4459e-05	FALSE	-1.5589	0.072279	FALSE	-0.40459	0.96787	FALSE	-0.6109	0.44977	DOWN	-1.7306
Cluster-73051.48757	1547	1574113203	XP_028044420.1	304	7.1e-25	piggyBac transposable element-derived protein 4-like [Rhopalosiphum maidis]	--	--	--	--	--	-	-	-	http://www.genome.jp/dbget-bin/www_bget?ko:-	--	--	--	--	PF12658//PF03595	Telomere capping, CST complex subunit//Voltage-dependent anion channel	GO:0055085//GO:0016233	transmembrane transport//telomere capping	GO:0043047	single-stranded telomeric DNA binding	GO:0016021//GO:1990879	integral component of membrane//CST complex	--	--	FALSE	-0.14384	0.97564	FALSE	3.0025	0.15472	FALSE	0.79707	0.96603	FALSE	-1.1306	0.99152	FALSE	-0.35021	0.96787	DOWN	-2.3431	0.0092295	FALSE	-2.112
Cluster-73051.94630	2110	--	--	--	--	--	--	--	--	--	--	--	--	--	--	--	--	--	--	--	--	--	--	--	--	--	--	--	--	FALSE	-1.5096	0.97564	FALSE	4.1918	0.78725	FALSE	4.2674	0.7265	FALSE	-2.4436	0.16151	FALSE	-4.1294	0.96787	DOWN	-6.1849	0.00025295	FALSE	NA
Cluster-9891.0	1639	1524899044	XP_027057762.1	963	2.9e-101	allantoinase, mitochondrial-like [Pocillopora damicornis]	XM_003047890.1	XM_003047890	1440	0	Nectria haematococca mpVI 77-13-4 predicted protein, mRNA	K01466	allB	allantoinase	http://www.genome.jp/dbget-bin/www_bget?ko:K01466	P32375	1004	1.7e-107	Allantoinase OS=Saccharomyces cerevisiae (strain ATCC 204508 / S288c) OX=559292 GN=DAL1 PE=3 SV=2	PF01979	Amidohydrolase family	--	--	GO:0016787	hydrolase activity	--	--	KOG2584	Dihydroorotase and related enzymes	FALSE	NA	NA	DOWN	-7.9852	2.2348e-06	FALSE	NA	NA	FALSE	NA	NA	FALSE	NA	NA	FALSE	NA	NA	UP	7.6218
Cluster-73051.49489	2173	1227967039	XP_021914874.1	1007	3e-106	multiple inositol polyphosphate phosphatase 1-like isoform X1 [Zootermopsis nevadensis]	MH704853.1	MH704853	624	0	Locusta migratoria serine/threonine-protein kinase mRNA, complete cds	K03103	MINPP1	multiple inositol-polyphosphate phosphatase / 2,3-bisphosphoglycerate 3-phosphatase [EC:3.1.3.62 3.1.3.80]	http://www.genome.jp/dbget-bin/www_bget?ko:K03103	Q5R890	385	1.4e-35	Multiple inositol polyphosphate phosphatase 1 OS=Pongo abelii OX=9601 GN=MINPP1 PE=2 SV=1	--	--	--	--	--	--	--	--	KOG1382	Multiple inositol polyphosphate phosphatase	FALSE	-0.069409	0.97564	DOWN	-1.7862	4.9777e-05	DOWN	-1.284	0.042089	FALSE	0.81664	0.59009	FALSE	0.40089	0.96787	FALSE	0.85292	0.011402	FALSE	0.60382
Cluster-73051.45864	1224	665797462	XP_008546560.1	174	6.7e-10	PREDICTED: tigger transposable element-derived protein 4-like [Microplitis demolitor]	--	--	--	--	--	--	--	--	--	--	--	--	--	--	--	--	--	--	--	--	--	--	--	FALSE	-0.15025	0.97615	FALSE	0.87742	0.97356	UP	6.1269	0.0059314	FALSE	1.4804	0.99152	FALSE	1.1923	0.96787	FALSE	0.61026	0.97283	FALSE	5.3385
Cluster-73051.45866	1068	--	--	--	--	--	--	--	--	--	--	--	--	--	--	--	--	--	--	PF10723	Replication regulatory protein RepB	GO:0006276	plasmid maintenance	--	--	--	--	--	--	FALSE	-0.65959	0.97564	DOWN	-3.5134	0.0027821	FALSE	0.79154	0.96603	FALSE	-0.56466	0.99152	FALSE	1.1541	0.96787	FALSE	-0.75008	0.97283	UP	4.4133
Cluster-73051.28007	1103	1274989163	PIK36940.1	181	9.3e-11	hypothetical protein BSL78_26226 [Apostichopus japonicus]	--	--	--	--	--	-	-	-	http://www.genome.jp/dbget-bin/www_bget?ko:-	--	--	--	--	--	--	--	--	--	--	--	--	--	--	FALSE	1.0752	0.97564	FALSE	0.60579	0.97356	FALSE	2.0861	0.96603	FALSE	-0.53075	0.99152	FALSE	1.1047	0.96787	DOWN	-5.2452	0.011851	FALSE	1.5688
Cluster-73051.50740	2674	--	--	--	--	--	--	--	--	--	--	--	--	--	--	--	--	--	--	--	--	--	--	--	--	--	--	--	--	FALSE	-0.36612	0.97564	DOWN	-1.2718	0.024389	DOWN	-1.49	0.0038883	FALSE	0.18945	0.99152	FALSE	0.65456	0.96787	FALSE	0.64143	0.17796	FALSE	-0.12152
Cluster-73051.70837	976	--	--	--	--	--	--	--	--	--	--	--	--	--	--	--	--	--	--	PF00006//PF08702//PF08496	ATP synthase alpha/beta family, nucleotide-binding domain//Fibrinogen alpha/beta chain family//Peptidase family S49 N-terminal	GO:0051258//GO:0030168//GO:0007165	protein polymerization//platelet activation//signal transduction	GO:0005102//GO:0004252//GO:0005524	signaling receptor binding//serine-type endopeptidase activity//ATP binding	GO:0005577//GO:0005886	fibrinogen complex//plasma membrane	--	--	FALSE	0.23999	0.97564	FALSE	0.031718	0.98959	FALSE	0.79981	0.96603	FALSE	2.1003	0.10181	FALSE	1.7433	0.71738	UP	1.9442	0.026829	FALSE	0.87693
Cluster-73051.70835	2848	1227989604	XP_021926527.1	632	1.2e-62	ankyrin repeat and SOCS box protein 3-like isoform X1 [Zootermopsis nevadensis]	--	--	--	--	--	K10324	ASB2	ankyrin repeat and SOCS box protein 2	http://www.genome.jp/dbget-bin/www_bget?ko:K10324	Q3SX45	321	4.7e-28	Ankyrin repeat and SOCS box protein 2 OS=Bos taurus OX=9913 GN=ASB2 PE=2 SV=1	PF13606//PF00023	Ankyrin repeat//Ankyrin repeat	--	--	GO:0005515	protein binding	--	--	--	--	FALSE	0.13039	0.97564	FALSE	-0.98558	0.16374	DOWN	-1.6374	0.001352	UP	1.9322	0.0002431	FALSE	0.12711	0.96787	UP	1.7806	2.678e-09	FALSE	-0.54832
Cluster-73051.70838	1920	1274991389	PIK38880.1	158	7.5e-08	putative trafficking protein particle complex subunit 11-like [Apostichopus japonicus]	--	--	--	--	--	--	--	--	--	--	--	--	--	PF07421	Neurotensin/neuromedin N precursor	GO:0007218	neuropeptide signaling pathway	GO:0005184	neuropeptide hormone activity	GO:0005576	extracellular region	--	--	FALSE	-2.4096	0.97564	FALSE	-0.79338	0.97356	FALSE	2.4263	0.92324	FALSE	-0.93595	0.99152	FALSE	0.52916	0.96787	DOWN	-3.4971	0.0019501	FALSE	3.3112
Cluster-73051.70839	3428	1370644162	PSN52583.1	1009	2.8e-106	hypothetical protein C0J52_13081 [Blattella germanica]	XM_020423026.1	XM_020423026	38	3.03195e-07	PREDICTED: Pseudomyrmex gracilis poly(ADP-ribose) glycohydrolase-like (LOC109852145), mRNA	K07759	PARG	poly(ADP-ribose) glycohydrolase	http://www.genome.jp/dbget-bin/www_bget?ko:K07759	O46043	712	2.6e-73	Poly(ADP-ribose) glycohydrolase OS=Drosophila melanogaster OX=7227 GN=Parg PE=1 SV=3	PF05028	Poly (ADP-ribose) glycohydrolase (PARG)	GO:0005975	carbohydrate metabolic process	GO:0004649	poly(ADP-ribose) glycohydrolase activity	--	--	KOG2064	Poly(ADP-ribose) glycohydrolase	FALSE	-0.16414	0.97564	DOWN	-1.4562	3.7091e-05	FALSE	0.44314	0.96603	FALSE	0.38844	0.99152	FALSE	0.70618	0.44352	FALSE	0.77979	6.1011e-05	UP	1.9986
Cluster-73051.40331	3193	675367205	KFM60107.1	1152	6.8e-123	Transposable element P transposase, partial [Stegodyphus mimosarum]	--	--	--	--	--	-	-	-	http://www.genome.jp/dbget-bin/www_bget?ko:-	--	--	--	--	PF05485//PF12017	THAP domain//Transposase protein	GO:0006313	transposition, DNA-mediated	GO:0004803//GO:0003676	transposase activity//nucleic acid binding	--	--	--	--	FALSE	0.3165	0.97564	FALSE	-0.95735	0.50836	DOWN	-1.5106	0.01152	FALSE	-0.23122	0.99152	FALSE	0.26759	0.96787	FALSE	-0.31556	0.97283	FALSE	-0.45258
Cluster-73051.40336	1249	1370637363	PSN46080.1	457	1e-42	Programmed cell death 6-interacting protein [Blattella germanica]	XM_014807951.1	XM_014807951	47	1.07715e-12	PREDICTED: Priapulus caudatus programmed cell death 6-interacting protein-like (LOC106806097), mRNA	K12200	PDCD6IP, ALIX, RIM20	programmed cell death 6-interacting protein	http://www.genome.jp/dbget-bin/www_bget?ko:K12200	Q8WUM4	277	2.6e-23	Programmed cell death 6-interacting protein OS=Homo sapiens OX=9606 GN=PDCD6IP PE=1 SV=1	--	--	--	--	--	--	--	--	KOG2220	Predicted signal transduction protein	FALSE	0.95856	0.97564	FALSE	-0.20481	0.97356	UP	1.3073	0.0026558	FALSE	-0.60955	0.99152	FALSE	0.89366	0.21478	FALSE	-0.77668	0.11482	UP	1.6081
Cluster-73051.40337	1395	--	--	--	--	--	--	--	--	--	--	--	--	--	--	--	--	--	--	--	--	--	--	--	--	--	--	--	--	FALSE	1.3144	0.97564	UP	5.9711	0.0079432	FALSE	4.2781	0.074789	FALSE	-0.2974	0.99152	FALSE	-1.5222	0.96787	FALSE	-2.1416	0.97283	FALSE	-1.5098
Cluster-73051.40339	353	999974613	KXJ13787.1	146	3.4e-07	RNA-directed DNA polymerase from mobile element jockey [Exaiptasia pallida]	--	--	--	--	--	--	--	--	--	--	--	--	--	--	--	--	--	--	--	--	--	--	--	FALSE	3.041	0.97564	FALSE	-2.5622	0.97356	FALSE	-0.48369	0.96603	FALSE	1.935	0.99152	FALSE	2.2713	0.96787	UP	3.4071	0.011341	FALSE	2.1803
Cluster-73051.83390	369	--	--	--	--	--	--	--	--	--	--	--	--	--	--	--	--	--	--	--	--	--	--	--	--	--	--	--	--	FALSE	-2.3777	0.97564	FALSE	-2.5257	0.97356	FALSE	1.3868	0.96603	UP	6.2338	0.039572	FALSE	NA	NA	FALSE	3.8178	0.88975	FALSE	4.0002
Cluster-73051.83392	330	--	--	--	--	--	MH900354.1	MH900354	48	7.31135e-14	Schistocerca rubiginosa satellite SruSat04_301 sequence	--	--	--	--	--	--	--	--	--	--	--	--	--	--	--	--	--	--	FALSE	-0.30394	0.97564	FALSE	-2.57	0.12013	FALSE	-0.20041	0.96603	FALSE	2.0757	0.53354	FALSE	2.2449	0.96787	UP	2.3977	0.014248	FALSE	2.4378
Cluster-73051.35576	4105	1339050674	XP_023713621.1	1651	1.2e-180	D-2-hydroxyglutarate dehydrogenase, mitochondrial isoform X5 [Cryptotermes secundus]	XM_017045690.1	XM_017045690	42	2.17364e-09	PREDICTED: Cucumis melo D-2-hydroxyglutarate dehydrogenase, mitochondrial (LOC103493219), transcript variant X2, mRNA	-	-	-	http://www.genome.jp/dbget-bin/www_bget?ko:-	A1L258	1413	1.6e-154	D-2-hydroxyglutarate dehydrogenase, mitochondrial OS=Danio rerio OX=7955 GN=d2hgdh PE=2 SV=1	PF02913//PF01565	FAD linked oxidases, C-terminal domain//FAD binding domain	GO:0055114	oxidation-reduction process	GO:0003824//GO:0016491//GO:0050660	catalytic activity//oxidoreductase activity//flavin adenine dinucleotide binding	--	--	KOG1232	Proteins containing the FAD binding domain	FALSE	0.47175	0.97564	FALSE	-0.76645	0.19364	DOWN	-1.1752	0.010562	FALSE	0.86277	0.21795	FALSE	0.83466	0.11731	FALSE	0.44199	0.49677	FALSE	-0.30681
Cluster-73051.78494	1249	646723622	KDR24169.1	288	4.1e-23	hypothetical protein L798_08999 [Zootermopsis nevadensis]	--	--	--	--	--	-	-	-	http://www.genome.jp/dbget-bin/www_bget?ko:-	--	--	--	--	--	--	--	--	--	--	--	--	--	--	FALSE	0.28765	0.97564	DOWN	-1.2897	0.00011658	DOWN	-1.8573	0.0030829	UP	1.2651	0.012322	FALSE	0.68036	0.33846	UP	1.4765	4.3763e-13	FALSE	-0.45676
Cluster-73051.78496	1430	1435331700	XP_025837397.1	328	1.1e-27	zinc finger protein basonuclin-2 isoform X2 [Agrilus planipennis]	XM_027374901.1	XM_027374901	95	2.56818e-39	PREDICTED: Penaeus vannamei zinc finger protein basonuclin-2-like (LOC113822366), mRNA	-	-	-	http://www.genome.jp/dbget-bin/www_bget?ko:-	Q8BMQ3	283	6e-24	Zinc finger protein basonuclin-2 OS=Mus musculus OX=10090 GN=Bnc2 PE=1 SV=3	PF00096	Zinc finger, C2H2 type	--	--	GO:0003676	nucleic acid binding	--	--	--	--	FALSE	0.93911	0.97564	FALSE	-0.54842	0.86393	FALSE	0.46104	0.96603	DOWN	-2.4994	4.0257e-05	FALSE	-0.90988	0.96787	DOWN	-1.8792	7.9957e-06	FALSE	1.1071
Cluster-73051.78493	2378	1227975144	XP_021919051.1	194	6.2e-12	tyrosine 3-monooxygenase isoform X1 [Zootermopsis nevadensis]	KY675234.1	KY675234	154	6.87116e-72	Locusta migratoria Lnc72905 lncRNA, partial sequence	K00501	TH	tyrosine 3-monooxygenase	http://www.genome.jp/dbget-bin/www_bget?ko:K00501	P18459	145	1e-07	Tyrosine 3-monooxygenase OS=Drosophila melanogaster OX=7227 GN=ple PE=2 SV=2	PF00351	Biopterin-dependent aromatic amino acid hydroxylase	GO:0055114	oxidation-reduction process	GO:0016714	oxidoreductase activity, acting on paired donors, with incorporation or reduction of molecular oxygen, reduced pteridine as one donor, and incorporation of one atom of oxygen	--	--	--	--	UP	4.7403	1.2874e-09	UP	3.0755	0.00020376	UP	1.7573	0.029276	FALSE	1.9751	0.45037	UP	3.6519	8.1441e-10	FALSE	-2.2553	0.77615	FALSE	-1.2079
Cluster-73051.62649	8551	1330882718	PNF18281.1	5658	0	CAD protein [Cryptotermes secundus]	XM_026428100.1	XM_026428100	883	0	PREDICTED: Frankliniella occidentalis CAD protein (LOC113210221), mRNA	K11540	CAD	carbamoyl-phosphate synthase / aspartate carbamoyltransferase / dihydroorotase [EC:6.3.5.5 2.1.3.2 3.5.2.3]	http://www.genome.jp/dbget-bin/www_bget?ko:K11540	P05990	4674	0	CAD protein OS=Drosophila melanogaster OX=7227 GN=r PE=1 SV=3	PF01979//PF07722//PF00252//PF02786//PF07478//PF02655//PF00185//PF02729	Amidohydrolase family//Peptidase C26//Ribosomal protein L16p/L10e//Carbamoyl-phosphate synthase L chain, ATP binding domain//D-ala D-ala ligase C-terminus//ATP-grasp domain//Aspartate/ornithine carbamoyltransferase, Asp/Orn binding domain//Aspartate/ornithine carbamoyltransferase, carbamoyl-P binding domain	GO:0009252//GO:0042254//GO:0006412//GO:0006520//GO:0046436	peptidoglycan biosynthetic process//ribosome biogenesis//translation//cellular amino acid metabolic process//D-alanine metabolic process	GO:0008716//GO:0005524//GO:0016787//GO:0016597//GO:0046872//GO:0016743//GO:0003735	D-alanine-D-alanine ligase activity//ATP binding//hydrolase activity//amino acid binding//metal ion binding//carboxyl- or carbamoyltransferase activity//structural constituent of ribosome	GO:0005840	ribosome	KOG0370	Multifunctional pyrimidine synthesis protein CAD (includes carbamoyl-phophate synthetase, aspartate transcarbamylase, and glutamine amidotransferase)	FALSE	-1.0463	0.50826	FALSE	-0.85674	0.042442	UP	1.1044	0.0053427	UP	1.0814	0.041232	FALSE	0.21529	0.96787	UP	1.6786	2.5898e-31	UP	2.0608
Cluster-73051.65146	421	70909739	CAJ17295.1	270	1.7e-21	ribosomal protein L18e [Timarcha balearica]	--	--	--	--	--	K02883	RP-L18e, RPL18	large subunit ribosomal protein L18e	http://www.genome.jp/dbget-bin/www_bget?ko:K02883	Q4GXG7	270	5.7e-23	60S ribosomal protein L18 OS=Timarcha balearica OX=79517 GN=RpL18 PE=2 SV=1	--	--	--	--	--	--	--	--	KOG1714	60s ribosomal protein L18	FALSE	0.46229	0.97564	DOWN	-1.0758	0.013812	FALSE	-0.62051	0.96603	FALSE	0.58935	0.99152	FALSE	0.75704	0.23266	FALSE	0.60792	0.041884	FALSE	0.56383
Cluster-73051.65147	17296	1475870848	XP_026289654.1	8043	0	midasin [Frankliniella occidentalis]	--	--	--	--	--	K14572	MDN1, REA1	midasin	http://www.genome.jp/dbget-bin/www_bget?ko:K14572	Q9NU22	4585	0	Midasin OS=Homo sapiens OX=9606 GN=MDN1 PE=1 SV=2	PF07565//PF00448//PF00005//PF05439//PF12011//PF12774//PF00004//PF07728//PF00158//PF00784//PF17066//PF10662//PF00493//PF03028//PF00910//PF03326//PF04926//PF07726//PF02367//PF18608//PF14532//PF03205	Band 3 cytoplasmic domain//SRP54-type protein, GTPase domain//ABC transporter//Jumping translocation breakpoint protein (JTB)//RNA helicase NPH-II//Hydrolytic ATP binding site of dynein motor region//ATPase family associated with various cellular activities (AAA)//AAA domain (dynein-related subfamily)//Sigma-54 interaction domain//MyTH4 domain//RBPJ-interacting and tubulin associated protein//Eth…	GO:0006270//GO:0002949//GO:0006576//GO:0006915//GO:0006355//GO:0006820//GO:0007018//GO:0006614//GO:0007219//GO:0051168//GO:0043631//GO:0006777//GO:0007017	DNA replication initiation//tRNA threonylcarbamoyladenosine modification//cellular biogenic amine metabolic process//apoptotic process//regulation of transcription, DNA-templated//anion transport//microtubule-based movement//SRP-dependent cotranslational protein targeting to membrane//Notch signaling pathway//nuclear export//RNA polyadenylation//Mo-molybdopterin cofactor biosynthetic process//mic…	GO:0005524//GO:0003777//GO:0008134//GO:0008509//GO:0016887//GO:0017111//GO:0005525//GO:0003723//GO:0003724//GO:0003677//GO:0015631	ATP binding//microtubule motor activity//transcription factor binding//anion transmembrane transporter activity//ATPase activity//nucleoside-triphosphatase activity//GTP binding//RNA binding//RNA helicase activity//DNA binding//tubulin binding	GO:0030286//GO:0045298//GO:0005874//GO:0005856//GO:0016021//GO:0005667	dynein complex//tubulin complex//microtubule//cytoskeleton//integral component of membrane//transcription regulator complex	KOG1808	AAA ATPase containing von Willebrand factor type A (vWA) domain	FALSE	-0.52152	0.97564	FALSE	0.39586	0.93034	UP	1.3251	0.016399	FALSE	0.75033	0.58186	FALSE	-0.35728	0.96787	UP	1.3369	4.0134e-19	FALSE	1.0232
Cluster-73051.65142	4885	1330921868	PNF37567.1	1603	5.3e-175	hypothetical protein B7P43_G11958 [Cryptotermes secundus]	--	--	--	--	--	-	-	-	http://www.genome.jp/dbget-bin/www_bget?ko:-	P42283	526	1.4e-51	Longitudinals lacking protein, isoform G OS=Drosophila melanogaster OX=7227 GN=lola PE=1 SV=2	PF00301//PF00651//PF00096//PF00242//PF02796//PF05225//PF03153//PF02313	Rubredoxin//BTB/POZ domain//Zinc finger, C2H2 type//DNA polymerase (viral) N-terminal domain//Helix-turn-helix domain of resolvase//helix-turn-helix, Psq domain//Transcription factor IIA, alpha/beta subunit//Fumarate reductase subunit D	GO:0006367//GO:0006260//GO:0006310//GO:0006106	transcription initiation from RNA polymerase II promoter//DNA replication//DNA recombination//fumarate metabolic process	GO:0003676//GO:0003887//GO:0005506//GO:0005515//GO:0000150//GO:0003677	nucleic acid binding//DNA-directed DNA polymerase activity//iron ion binding//protein binding//recombinase activity//DNA binding	GO:0005672//GO:0016020//GO:0042575	transcription factor TFIIA complex//membrane//DNA polymerase complex	--	--	FALSE	-0.24023	0.97564	FALSE	-0.48597	0.58682	FALSE	-0.59255	0.43208	FALSE	0.48597	0.99152	FALSE	-0.10101	0.96787	UP	1.0864	1.9905e-12	FALSE	-0.0094297
Cluster-73051.65143	3392	1370623070	PSN33073.1	904	4.2e-94	putative inositol monophosphatase 3 [Blattella germanica]	--	--	--	--	--	K15759	IMPAD1, IMPA3	inositol monophosphatase 3 [EC:3.1.3.25 3.1.3.7]	http://www.genome.jp/dbget-bin/www_bget?ko:K15759	Q9VYF2	663	1.2e-67	Putative inositol monophosphatase 3 OS=Drosophila melanogaster OX=7227 GN=CG15743 PE=2 SV=1	PF08198//PF00459	Thymopoietin protein//Inositol monophosphatase family	GO:0046855	inositol phosphate dephosphorylation	GO:0003677	DNA binding	--	--	KOG3853	Inositol monophosphatase	FALSE	0.20229	0.97564	FALSE	-0.84631	0.086058	DOWN	-1.8951	9.5799e-08	FALSE	-0.13975	0.99152	FALSE	0.44447	0.96787	FALSE	-0.19727	0.97283	FALSE	-0.94864
Cluster-73051.65148	3840	1339039464	XP_023702056.1	2117	1e-234	uncharacterized protein LOC111861588 isoform X3 [Cryptotermes secundus]	--	--	--	--	--	-	-	-	http://www.genome.jp/dbget-bin/www_bget?ko:-	Q8C8U0	913	1.4e-96	Liprin-beta-1 OS=Mus musculus OX=10090 GN=Ppfibp1 PE=1 SV=3	PF02198//PF07647//PF01166//PF00536	Sterile alpha motif (SAM)/Pointed domain//SAM domain (Sterile alpha motif)//TSC-22/dip/bun family//SAM domain (Sterile alpha motif)	GO:0006355	regulation of transcription, DNA-templated	GO:0003700//GO:0005515//GO:0043565	DNA-binding transcription factor activity//protein binding//sequence-specific DNA binding	GO:0042025//GO:0005667	host cell nucleus//transcription regulator complex	KOG0249	LAR-interacting protein and related proteins	FALSE	0.12698	0.97564	FALSE	0.074959	0.97356	DOWN	-1.0976	0.0079576	FALSE	-0.49714	0.99152	FALSE	-0.1524	0.96787	FALSE	-0.69971	0.0068669	FALSE	-1.0725
Cluster-73051.73712	318	--	--	--	--	--	--	--	--	--	--	--	--	--	--	--	--	--	--	--	--	--	--	--	--	--	--	--	--	FALSE	-0.57464	0.97564	FALSE	-1.31	0.97356	FALSE	4.2827	0.7441	FALSE	-0.96358	0.99152	FALSE	0.6534	0.96787	FALSE	-0.58035	0.97283	UP	5.6771
Cluster-73051.73714	3288	1339048338	XP_023712363.1	867	7.9e-90	angiogenic factor with G patch and FHA domains 1 isoform X1 [Cryptotermes secundus]	--	--	--	--	--	-	-	-	http://www.genome.jp/dbget-bin/www_bget?ko:-	Q8N302	433	5.6e-41	Angiogenic factor with G patch and FHA domains 1 OS=Homo sapiens OX=9606 GN=AGGF1 PE=1 SV=2	PF00498//PF01585	FHA domain//G-patch domain	--	--	GO:0003676//GO:0005515	nucleic acid binding//protein binding	--	--	KOG1994	Predicted RNA binding protein, contains G-patch and Zn-finger domains	FALSE	-0.87851	0.97564	DOWN	-1.5289	0.041849	FALSE	-1.2345	0.13322	FALSE	0.38771	0.99152	FALSE	0.3685	0.96787	FALSE	0.6467	0.27553	FALSE	0.38792
Cluster-73051.63591	908	359843236	AEV89753.1	1407	5.2e-153	elongation factor 2 [Schistocerca gregaria]	HQ851375.1	HQ851375	749	0	Schistocerca gregaria elongation factor 2 mRNA, complete cds	K03234	EEF2	elongation factor 2	http://www.genome.jp/dbget-bin/www_bget?ko:K03234	Q1HPK6	1293	2.9e-141	Translation elongation factor 2 OS=Bombyx mori OX=7091 GN=tef2 PE=1 SV=1	PF01926//PF00009	50S ribosome-binding GTPase//Elongation factor Tu GTP binding domain	--	--	GO:0003924//GO:0005525	GTPase activity//GTP binding	--	--	KOG0469	Elongation factor 2	FALSE	0.10625	0.97564	FALSE	-0.60259	0.20272	FALSE	0.46971	0.96603	FALSE	0.34429	0.99152	FALSE	0.38296	0.96787	FALSE	0.61044	0.012111	UP	1.1742
Cluster-73051.63590	2403	1574109369	RZF44750.1	1103	2.5e-117	hypothetical protein LSTR_LSTR000702 [Laodelphax striatellus]	XM_026420325.1	XM_026420325	45	2.71899e-11	PREDICTED: Frankliniella occidentalis phospholipase B1, membrane-associated-like (LOC113204937), mRNA	-	-	-	http://www.genome.jp/dbget-bin/www_bget?ko:-	Q06HQ7	611	9.4e-62	Phospholipase B1, membrane-associated OS=Monodelphis domestica OX=13616 GN=PLB1 PE=2 SV=1	PF03802//PF00657//PF10099	Apo-citrate lyase phosphoribosyl-dephospho-CoA transferase//GDSL-like Lipase/Acylhydrolase//Anti-sigma-K factor rskA	GO:0051191	prosthetic group biosynthetic process	GO:0016788	hydrolase activity, acting on ester bonds	GO:0005886//GO:0016021	plasma membrane//integral component of membrane	KOG3670	Phospholipase	FALSE	0.3579	0.97564	DOWN	-1.34	0.025939	FALSE	0.96686	0.31793	FALSE	0.17	0.99152	FALSE	-0.49136	0.96787	FALSE	0.79626	0.80593	UP	2.4132
Cluster-73051.63592	751	602182610	AHN91823.1	177	1.8e-10	metallothionein [Oxya chinensis]	KJ153014.1	KJ153014	125	2.77627e-56	Oxya chinensis metallothionein (MT1) gene, complete cds	--	--	--	--	--	--	--	--	PF01047//PF12802//PF02796//PF13545	MarR family//MarR family//Helix-turn-helix domain of resolvase//Crp-like helix-turn-helix domain	GO:0006310//GO:0006355	DNA recombination//regulation of transcription, DNA-templated	GO:0000150//GO:0003677//GO:0003700	recombinase activity//DNA binding//DNA-binding transcription factor activity	GO:0005667	transcription regulator complex	--	--	FALSE	1.3684	0.24289	FALSE	-0.89866	0.072786	FALSE	0.28695	0.96603	FALSE	-0.11723	0.99152	UP	1.3173	1.7632e-05	FALSE	-0.6464	0.97283	FALSE	1.2942
Cluster-73051.63594	3322	1339056094	XP_023716505.1	1937	6.7e-214	glutamine--fructose-6-phosphate aminotransferase [isomerizing] 2-like isoform X3 [Cryptotermes secundus]	XM_022337640.1	XM_022337640	363	0	PREDICTED: Nilaparvata lugens glutamine--fructose-6-phosphate aminotransferase [isomerizing] 2-like (LOC111051192), transcript variant X3, mRNA	K00820	glmS, GFPT	glucosamine--fructose-6-phosphate aminotransferase (isomerizing)	http://www.genome.jp/dbget-bin/www_bget?ko:K00820	Q06210	1415	7.7e-155	Glutamine--fructose-6-phosphate aminotransferase [isomerizing] 1 OS=Homo sapiens OX=9606 GN=GFPT1 PE=1 SV=3	PF01380	SIS domain	GO:1901135	carbohydrate derivative metabolic process	GO:0097367	carbohydrate derivative binding	--	--	KOG1268	Glucosamine 6-phosphate synthetases, contain amidotransferase and phosphosugar isomerase domains	FALSE	0.97054	0.56621	DOWN	-1.3188	1.8124e-05	DOWN	-1.5231	4.3095e-06	FALSE	0.31379	0.99152	FALSE	0.24023	0.96787	FALSE	0.85735	2.7686e-05	FALSE	-0.10562
Cluster-73051.63597	2362	1108480961	CRK91060.1	2216	2.1e-246	CLUMA_CG004748, isoform A [Clunio marinus]	KP844460.1	KP844460	645	0	Locusta migratoria alpha tubulin mRNA, complete cds	K07374	TUBA	tubulin alpha	http://www.genome.jp/dbget-bin/www_bget?ko:K07374	Q9JJZ2	2079	5.5e-232	Tubulin alpha-8 chain OS=Mus musculus OX=10090 GN=Tuba8 PE=1 SV=1	PF00091	Tubulin/FtsZ family, GTPase domain	--	--	GO:0003924	GTPase activity	--	--	KOG1376	Alpha tubulin	FALSE	-0.38915	0.97564	FALSE	-0.6897	0.21797	FALSE	0.76318	0.40278	FALSE	0.73069	0.66134	FALSE	0.18426	0.96787	FALSE	0.98592	1.6041e-08	UP	1.5569
Cluster-73051.30879	696	1330875951	PNF15229.1	473	8.1e-45	hypothetical protein B7P43_G14038, partial [Cryptotermes secundus]	--	--	--	--	--	K00665	FASN	fatty acid synthase, animal type	http://www.genome.jp/dbget-bin/www_bget?ko:K00665	P19096	325	4e-29	Fatty acid synthase OS=Mus musculus OX=10090 GN=Fasn PE=1 SV=2	--	--	--	--	--	--	--	--	KOG1202	Animal-type fatty acid synthase and related proteins	FALSE	0.7812	0.97564	FALSE	0.43775	0.97356	DOWN	-3.5831	1.2464e-17	FALSE	1.1929	0.21582	FALSE	0.79422	0.96787	FALSE	0.94978	0.1369	DOWN	-3.9317
Cluster-29509.0	931	1207980032	XP_021339536.1	801	1e-82	40S ribosomal protein S5 [Mizuhopecten yessoensis]	XM_002569248.1	XM_002569248	630	0	Penicillium chrysogenum Wisconsin 54-1255 hypothetical protein (Pc21g23270) mRNA, complete cds	K02989	RP-S5e, RPS5	small subunit ribosomal protein S5e	http://www.genome.jp/dbget-bin/www_bget?ko:K02989	Q7RVI1	946	5.2e-101	40S ribosomal protein S5 OS=Neurospora crassa (strain ATCC 24698 / 74-OR23-1A / CBS 708.71 / DSM 1257 / FGSC 987) OX=367110 GN=rps-5 PE=3 SV=2	--	--	--	--	--	--	--	--	KOG3291	Ribosomal protein S7	FALSE	1.2264	0.97564	FALSE	5.4409	0.072036	FALSE	1.8365	0.96603	UP	6.623	0.013796	FALSE	-1.2675	0.96787	FALSE	NA	NA	FALSE	-3.462
Cluster-73051.22821	1868	--	--	--	--	--	--	--	--	--	--	--	--	--	--	--	--	--	--	PF06484	Teneurin Intracellular Region	GO:0007165	signal transduction	--	--	GO:0016021	integral component of membrane	--	--	FALSE	-0.95791	0.97564	FALSE	-3.5996	0.11698	DOWN	-4.0098	0.0054813	FALSE	1.998	0.99152	FALSE	-0.70574	0.96787	FALSE	-2.7902	0.97283	FALSE	-0.2936
Cluster-73051.63845	13446	1228017075	XP_021940512.1	1655	1.4e-180	muscleblind-like protein 1 isoform X4 [Zootermopsis nevadensis]	XM_022084820.1	XM_022084820	664	0	PREDICTED: Zootermopsis nevadensis muscleblind-like protein 1 (LOC110840063), transcript variant X17, mRNA	K14943	MBNL	muscleblind	http://www.genome.jp/dbget-bin/www_bget?ko:K14943	O16011	718	2.1e-73	Protein muscleblind OS=Drosophila melanogaster OX=7227 GN=mbl PE=2 SV=2	PF08095//PF00642	Hefutoxin family//Zinc finger C-x8-C-x5-C-x3-H type (and similar)	GO:0009405	pathogenesis	GO:0046872	metal ion binding	GO:0005576	extracellular region	KOG2494	C3H1-type Zn-finger protein	FALSE	-0.15408	0.97564	FALSE	0.68699	0.12199	FALSE	-0.82622	0.15204	FALSE	-0.4437	0.99152	FALSE	-0.47693	0.96787	FALSE	0.073081	0.97283	DOWN	-1.4188
Cluster-73051.88492	2240	1200725401	XP_021204343.1	344	2.4e-29	uncharacterized protein LOC105841774 isoform X2 [Bombyx mori]	--	--	--	--	--	-	-	-	http://www.genome.jp/dbget-bin/www_bget?ko:-	P10978	263	2e-21	Retrovirus-related Pol polyprotein from transposon TNT 1-94 OS=Nicotiana tabacum OX=4097 PE=2 SV=1	--	--	--	--	--	--	--	--	--	--	FALSE	-0.24059	0.97564	FALSE	-0.58671	0.97356	FALSE	1.2516	0.59625	FALSE	-1.6008	0.58847	FALSE	-0.69394	0.96787	DOWN	-2.0011	0.0095876	FALSE	1.9313
Cluster-73051.112610	895	--	--	--	--	--	XM_003044845.1	XM_003044845	883	0	Nectria haematococca mpVI 77-13-4 hypothetical protein, mRNA	--	--	--	--	--	--	--	--	PF05053//PF06632//PF01080	Menin//DNA double-strand break repair and V(D)J recombination protein XRCC4//Presenilin	GO:0006302//GO:0016485//GO:0006310	double-strand break repair//protein processing//DNA recombination	GO:0004190//GO:0003677	aspartic-type endopeptidase activity//DNA binding	GO:0016021//GO:0005634	integral component of membrane//nucleus	--	--	FALSE	NA	NA	DOWN	-6.76	0.0011683	FALSE	NA	NA	FALSE	NA	NA	FALSE	NA	NA	FALSE	1.2885	0.97283	UP	6.393
Cluster-73051.28713	2291	861592456	KMQ82897.1	306	6.2e-25	transposable element tc3 transposase [Lasius niger]	--	--	--	--	--	--	--	--	--	--	--	--	--	--	--	--	--	--	--	--	--	--	--	FALSE	-1.9471	0.97564	FALSE	-2.4761	0.44854	FALSE	1.5178	0.96603	FALSE	2.2521	0.32801	FALSE	-1.4149	0.96787	UP	2.6646	0.0010224	FALSE	4.0448
Cluster-73051.28719	10701	1339063931	XP_023712050.1	6047	0	potassium channel subfamily T member 2 [Cryptotermes secundus]	XM_026427991.1	XM_026427991	775	0	PREDICTED: Frankliniella occidentalis potassium channel subfamily T member 2 (LOC113210146), mRNA	K04946	KCNT1	potassium channel subfamily T member 1	http://www.genome.jp/dbget-bin/www_bget?ko:K04946	Q6UVM3	2995	0	Potassium channel subfamily T member 2 OS=Homo sapiens OX=9606 GN=KCNT2 PE=1 SV=1	PF00520//PF07925//PF03493	Ion transport protein//Reovirus RNA-dependent RNA polymerase lambda 3//Calcium-activated BK potassium channel alpha subunit	GO:0006811//GO:0006144//GO:0032774//GO:0055085//GO:0006813	ion transport//purine nucleobase metabolic process//RNA biosynthetic process//transmembrane transport//potassium ion transport	GO:0003968//GO:0005216//GO:0003723	RNA-directed 5'-3' RNA polymerase activity//ion channel activity//RNA binding	GO:0031379//GO:0016020//GO:0019013	RNA-directed RNA polymerase complex//membrane//viral nucleocapsid	KOG1420	Ca2+-activated K+ channel Slowpoke, alpha subunit	FALSE	-0.30459	0.97564	FALSE	-0.31362	0.97356	DOWN	-2.0425	0.0066111	FALSE	-0.25024	0.99152	FALSE	-1.1631	0.8885	FALSE	0.19685	0.97283	FALSE	-1.6347
Cluster-73051.49699	1289	34392589	BAC82628.1	236	4.5e-17	pol-like protein [Anopheles gambiae]	--	--	--	--	--	--	--	--	--	--	--	--	--	PF11808	Phosphate regulon sensor protein PhoR	GO:0000160//GO:0006470//GO:0016310	phosphorelay signal transduction system//protein dephosphorylation//phosphorylation	GO:0004721//GO:0000155	phosphoprotein phosphatase activity//phosphorelay sensor kinase activity	GO:0009365	protein histidine kinase complex	--	--	FALSE	-0.086954	0.98419	FALSE	-1.5543	0.43068	FALSE	2.8081	0.58742	FALSE	-1.0071	0.99152	FALSE	0.77044	0.96787	DOWN	-2.0648	0.036851	UP	4.5419
Cluster-73051.38128	1403	1339077659	XP_023726223.1	282	2.3e-22	uncharacterized protein LOC111874720 [Cryptotermes secundus]	--	--	--	--	--	--	--	--	--	--	--	--	--	--	--	--	--	--	--	--	--	--	--	FALSE	-0.2034	0.97564	UP	3.412	1.835e-10	FALSE	0.75837	0.65926	FALSE	1.582	0.18134	FALSE	-0.97754	0.96787	UP	1.5568	0.01377	DOWN	-2.5535
Cluster-73051.38123	689	1330874089	PNF14303.1	195	1.4e-12	hypothetical protein B7P43_G06792 [Cryptotermes secundus]	--	--	--	--	--	--	--	--	--	--	--	--	--	PF01330//PF02160	RuvA N terminal domain//Cauliflower mosaic virus peptidase (A3)	GO:0006508//GO:0006310//GO:0006281	proteolysis//DNA recombination//DNA repair	GO:0005524//GO:0004190//GO:0009378	ATP binding//aspartic-type endopeptidase activity//four-way junction helicase activity	GO:0009379//GO:0005657	Holliday junction helicase complex//replication fork	--	--	FALSE	-0.35446	0.97564	UP	2.4549	0.0047709	FALSE	0.92335	0.65352	FALSE	0.098134	0.99152	FALSE	-0.60085	0.96787	FALSE	0.17228	0.97283	FALSE	-1.4309
Cluster-73051.35558	886	815819550	XP_012230957.1	284	8.4e-23	PREDICTED: uncharacterized protein LOC105677132 [Linepithema humile]	--	--	--	--	--	-	-	-	http://www.genome.jp/dbget-bin/www_bget?ko:-	--	--	--	--	PF00377//PF01786//PF01297	Prion/Doppel alpha-helical domain//Alternative oxidase//Zinc-uptake complex component A periplasmic	GO:0006118//GO:0055114//GO:0030001//GO:0051260	obsolete electron transport//oxidation-reduction process//metal ion transport//protein homooligomerization	GO:0009916//GO:0046872	alternative oxidase activity//metal ion binding	GO:0016020	membrane	--	--	FALSE	-0.58573	0.97564	FALSE	-1.1408	0.783	FALSE	1.8291	0.70139	FALSE	1.1706	0.99152	FALSE	1.752	0.96787	FALSE	-0.043343	0.98382	UP	3.0796
Cluster-73051.35065	2231	1004172645	EFA13472.2	235	1e-16	Transposon Ty3-I Gag-Pol polyprotein-like Protein [Tribolium castaneum]	--	--	--	--	--	-	-	-	http://www.genome.jp/dbget-bin/www_bget?ko:-	--	--	--	--	--	--	--	--	--	--	--	--	--	--	FALSE	1.2095	0.97564	FALSE	0.57009	0.97356	FALSE	3.0829	0.20872	FALSE	-0.75328	0.99152	FALSE	-0.48873	0.96787	UP	2.3445	0.0021003	FALSE	2.5828
Cluster-73051.29044	3585	1339039713	XP_023703388.1	1247	7.4e-134	mucin-2 [Cryptotermes secundus]	MH393900.1	MH393900	427	0	Locusta migratoria migratoria serine proteinase stubble-2 mRNA, complete cds	-	-	-	http://www.genome.jp/dbget-bin/www_bget?ko:-	Q05319	643	2.7e-65	Serine proteinase stubble OS=Drosophila melanogaster OX=7227 GN=Sb PE=2 SV=2	PF00089//PF02371	Trypsin//Transposase IS116/IS110/IS902 family	GO:0006508//GO:0006313	proteolysis//transposition, DNA-mediated	GO:0003677//GO:0004803//GO:0004252	DNA binding//transposase activity//serine-type endopeptidase activity	--	--	--	--	FALSE	1.2414	0.87026	UP	2.3806	0.00060721	DOWN	-3.3282	1.0425e-16	FALSE	-0.73951	0.99152	FALSE	0.26119	0.96787	DOWN	-2.4065	0.0048608	DOWN	-5.6037
Cluster-73051.29046	1691	1227996946	XP_021930303.1	167	6e-09	uncharacterized protein LOC110834938 isoform X2 [Zootermopsis nevadensis]	--	--	--	--	--	--	--	--	--	--	--	--	--	--	--	--	--	--	--	--	--	--	--	FALSE	1.4723	0.97564	FALSE	-0.2688	0.97356	DOWN	-5.1677	2.6916e-26	FALSE	-2.5364	0.99152	FALSE	0.24972	0.96787	FALSE	-2.0456	0.97283	DOWN	-4.8058
Cluster-73051.29043	831	--	--	--	--	--	--	--	--	--	--	--	--	--	--	--	--	--	--	--	--	--	--	--	--	--	--	--	--	FALSE	0.35258	0.97564	FALSE	NA	NA	DOWN	-6.9081	0.00027269	FALSE	1.2033	0.99152	FALSE	0.44321	0.96787	FALSE	NA	NA	DOWN	-6.2818
Cluster-73051.29049	996	--	--	--	--	--	--	--	--	--	--	--	--	--	--	--	--	--	--	--	--	--	--	--	--	--	--	--	--	FALSE	1.5725	0.97564	FALSE	-0.20884	0.97356	DOWN	-3.5407	0.00010396	FALSE	-0.54801	0.99152	FALSE	2.2112	0.96787	FALSE	1.6879	0.85599	DOWN	-3.2564
Cluster-73051.29048	6128	1435334650	XP_025829492.1	1237	1.8e-132	uncharacterized protein LOC108736892 [Agrilus planipennis]	XM_014418286.2	XM_014418286	189	6.24424e-91	PREDICTED: Halyomorpha halys PR domain zinc finger protein 1-like (LOC106679250), transcript variant X9, mRNA	K09228	KRAB	KRAB domain-containing zinc finger protein	http://www.genome.jp/dbget-bin/www_bget?ko:K09228	Q14590	403	3.1e-37	Zinc finger protein 235 OS=Homo sapiens OX=9606 GN=ZNF235 PE=2 SV=3	PF06816//PF03803//PF00856//PF05090//PF00096//PF12105	NOTCH protein//Scramblase//SET domain//Vitamin K-dependent gamma-carboxylase//Zinc finger, C2H2 type//SpoU, rRNA methylase, C-terminal	GO:0030154//GO:0008033//GO:0015914//GO:0009451//GO:0017121//GO:0017187	cell differentiation//tRNA processing//phospholipid transport//RNA modification//plasma membrane phospholipid scrambling//peptidyl-glutamic acid carboxylation	GO:0009020//GO:0008488//GO:0005515//GO:0017128//GO:0003676	tRNA (guanosine-2'-O-)-methyltransferase activity//gamma-glutamyl carboxylase activity//protein binding//phospholipid scramblase activity//nucleic acid binding	GO:0016021	integral component of membrane	--	--	FALSE	0.38784	0.97564	FALSE	-0.42353	0.97356	DOWN	-3.4101	4.5363e-13	FALSE	-1.5092	0.12098	FALSE	-0.55831	0.96787	FALSE	0.44372	0.9054	DOWN	-2.9032
Cluster-73051.105506	1210	--	--	--	--	--	--	--	--	--	--	--	--	--	--	--	--	--	--	--	--	--	--	--	--	--	--	--	--	FALSE	-0.46022	0.97564	FALSE	5.4171	0.054143	UP	3.5216	1.1063e-07	FALSE	1.9334	0.99152	FALSE	2.8	0.4358	FALSE	1.0968	0.97283	FALSE	-1.8192
Cluster-73051.105507	2064	403397513	AFR43487.1	1659	7.2e-182	cytochrome P450 [Locusta migratoria manilensis]	JN984156.1	JN984156	243	1.99381e-121	Locusta migratoria manilensis cytochrome P450 (CYP9AQ2) mRNA, complete cds	K15003	CYP9	cytochrome P450 family 9	http://www.genome.jp/dbget-bin/www_bget?ko:K15003	Q964T2	1147	5.7e-124	Cytochrome P450 9e2 OS=Blattella germanica OX=6973 GN=CYP9E2 PE=2 SV=1	PF00067	Cytochrome P450	GO:0055114	oxidation-reduction process	GO:0016705//GO:0020037//GO:0005506	oxidoreductase activity, acting on paired donors, with incorporation or reduction of molecular oxygen//heme binding//iron ion binding	--	--	--	--	FALSE	-0.82447	0.97564	UP	5.0527	1.4162e-06	UP	3.3587	5.8107e-10	FALSE	1.0195	0.99152	UP	2.6548	0.0093218	FALSE	1.8951	0.29076	FALSE	-1.6047
Cluster-73051.96308	3472	1339046753	XP_023711540.1	725	2.4e-73	uncharacterized protein LOC111866636 isoform X1 [Cryptotermes secundus]	--	--	--	--	--	-	-	-	http://www.genome.jp/dbget-bin/www_bget?ko:-	--	--	--	--	--	--	--	--	--	--	--	--	--	--	FALSE	-0.29689	0.97564	FALSE	-0.91287	0.86413	DOWN	-2.5896	3.3482e-06	FALSE	0.37833	0.99152	FALSE	-0.47226	0.96787	FALSE	1.2686	0.60749	FALSE	-1.5797
Cluster-73051.82936	1961	939669724	XP_014281721.1	1551	2.3e-169	protein wingless isoform X2 [Halyomorpha halys]	JN022583.1	JN022583	480	0	Shirakiacris shirakii voucher HBUyxcxrg0033 wg mRNA, partial cds	K03209	WNT1	wingless-type MMTV integration site family, member 1	http://www.genome.jp/dbget-bin/www_bget?ko:K03209	P49340	1409	2.2e-154	Protein Wnt-1 OS=Bombyx mori OX=7091 GN=WNT-1 PE=2 SV=1	PF00110	wnt family	GO:0007165//GO:0016055//GO:0007275	signal transduction//Wnt signaling pathway//multicellular organism development	GO:0005102	signaling receptor binding	GO:0005576	extracellular region	KOG3913	Wnt family of developmental regulators	FALSE	0.69331	0.97564	FALSE	0.484	0.97356	FALSE	0.98472	0.10146	FALSE	-1.1014	0.46295	FALSE	-0.76392	0.96787	DOWN	-1.0889	0.003041	FALSE	0.60221
Cluster-73051.117734	635	--	--	--	--	--	--	--	--	--	--	--	--	--	--	--	--	--	--	--	--	--	--	--	--	--	--	--	--	FALSE	-0.33689	0.97564	UP	3.1536	0.01275	FALSE	0.050944	0.96603	FALSE	0.64022	0.99152	FALSE	-3.1753	0.96787	FALSE	-4.0191	0.29363	FALSE	-3.0059
Cluster-73051.82931	1729	--	--	--	--	--	--	--	--	--	--	--	--	--	--	--	--	--	--	--	--	--	--	--	--	--	--	--	--	FALSE	-0.39069	0.97564	DOWN	-2.0439	6.4385e-07	DOWN	-2.3283	4.1814e-08	FALSE	-0.44622	0.99152	FALSE	0.23742	0.96787	FALSE	0.025168	0.9732	FALSE	-0.18676
Cluster-73051.34330	1440	1228004688	XP_021934235.1	588	7.7e-58	uncharacterized protein C11orf70 homolog isoform X2 [Zootermopsis nevadensis]	--	--	--	--	--	-	-	-	http://www.genome.jp/dbget-bin/www_bget?ko:-	Q2HJH8	450	2.6e-43	Cilia- and flagella-associated protein 300 OS=Bos taurus OX=9913 GN=CFAP300 PE=2 SV=1	--	--	--	--	--	--	--	--	--	--	FALSE	-0.11121	0.97564	FALSE	-1.6747	0.42692	FALSE	-0.93183	0.96603	UP	2.7325	0.0012039	FALSE	1.207	0.79745	UP	3.3169	1.7635e-08	FALSE	0.84606
Cluster-73051.112598	1169	1357877127	PRP73572.1	968	5.4e-102	oxidoreductase, 2-nitropropane dioxygenase family [Planoprotostelium fungivorum]	XM_003045952.1	XM_003045952	1124	0	Nectria haematococca mpVI 77-13-4 hypothetical protein, mRNA	-	-	-	http://www.genome.jp/dbget-bin/www_bget?ko:-	Q49W60	290	7.6e-25	Probable nitronate monooxygenase OS=Staphylococcus saprophyticus subsp. saprophyticus (strain ATCC 15305 / DSM 20229 / NCIMB 8711 / NCTC 7292 / S-41) OX=342451 GN=SSP1854 PE=3 SV=1	PF01645//PF01180//PF03060//PF01070//PF00478//PF04131	Conserved region in glutamate synthase//Dihydroorotate dehydrogenase//Nitronate monooxygenase//FMN-dependent dehydrogenase//IMP dehydrogenase / GMP reductase domain//Putative N-acetylmannosamine-6-phosphate epimerase	GO:0006537//GO:0006040//GO:0006807//GO:0006051//GO:0055114	glutamate biosynthetic process//amino sugar metabolic process//nitrogen compound metabolic process//N-acetylmannosamine metabolic process//oxidation-reduction process	GO:0018580//GO:0016491//GO:0016627//GO:0003824//GO:0047465//GO:0015930//GO:0016638	nitronate monooxygenase activity//oxidoreductase activity//oxidoreductase activity, acting on the CH-CH group of donors//catalytic activity//N-acylglucosamine-6-phosphate 2-epimerase activity//glutamate synthase activity//oxidoreductase activity, acting on the CH-NH2 group of donors	GO:0005737	cytoplasm	--	--	FALSE	-0.6092	0.97564	DOWN	-5.0554	0.0009042	FALSE	2.0396	0.96603	FALSE	1.2033	0.99152	FALSE	NA	NA	FALSE	NA	NA	UP	7.1474
Cluster-73051.91651	1083	646705831	KDR13341.1	202	3.3e-13	Pro-resilin [Zootermopsis nevadensis]	--	--	--	--	--	-	-	-	http://www.genome.jp/dbget-bin/www_bget?ko:-	--	--	--	--	PF00379	Insect cuticle protein	--	--	GO:0042302	structural constituent of cuticle	--	--	--	--	FALSE	2.5644	0.97564	FALSE	-1.5329	0.97356	DOWN	-12.34	2.1295e-37	FALSE	0.04819	0.99878	FALSE	1.8566	0.96787	FALSE	-2.0673	0.97283	DOWN	-10.717
Cluster-73051.91654	1163	--	--	--	--	--	--	--	--	--	--	--	--	--	--	--	--	--	--	--	--	--	--	--	--	--	--	--	--	FALSE	-0.89478	0.97564	FALSE	-1.577	0.32485	FALSE	0.68198	0.96603	FALSE	0.15141	0.99152	FALSE	-0.73964	0.96787	UP	2.898	0.011504	FALSE	2.3442
Cluster-73051.91658	1011	1339046958	XP_023711649.1	320	6.5e-27	mitochondrial import inner membrane translocase subunit Tim9 [Cryptotermes secundus]	XM_023855881.1	XM_023855881	62	3.97654e-21	PREDICTED: Cryptotermes secundus mitochondrial import inner membrane translocase subunit Tim9 (LOC111866694), mRNA	K17777	TIM9	mitochondrial import inner membrane translocase subunit TIM9	http://www.genome.jp/dbget-bin/www_bget?ko:K17777	Q9VYD7	279	1.2e-23	Mitochondrial import inner membrane translocase subunit Tim9 OS=Drosophila melanogaster OX=7227 GN=Tim9a PE=3 SV=1	--	--	--	--	--	--	--	--	KOG3479	Mitochondrial import inner membrane translocase, subunit TIM9	FALSE	0.33042	0.97564	DOWN	-1.3713	0.0021728	FALSE	-0.85095	0.78559	FALSE	0.47483	0.99152	FALSE	0.65907	0.67653	FALSE	0.63438	0.044758	FALSE	0.62992
Cluster-73051.96677	1197	--	--	--	--	--	--	--	--	--	--	--	--	--	--	--	--	--	--	--	--	--	--	--	--	--	--	--	--	FALSE	0.36871	0.97564	FALSE	0.94494	0.97356	FALSE	-1.7177	0.086379	FALSE	-1.6802	0.99152	FALSE	-0.29121	0.96787	FALSE	-2.2856	0.22917	DOWN	-2.5652
Cluster-73051.9335	2299	1330930421	PNF41399.1	259	1.7e-19	hypothetical protein B7P43_G14428 [Cryptotermes secundus]	--	--	--	--	--	-	-	-	http://www.genome.jp/dbget-bin/www_bget?ko:-	--	--	--	--	--	--	--	--	--	--	--	--	--	--	FALSE	-1.0973	0.97564	FALSE	0.60517	0.97356	FALSE	0.28486	0.96603	FALSE	3.7101	0.29465	FALSE	-1.1627	0.96787	UP	3.981	0.012627	FALSE	-0.21567
Cluster-73051.61281	1748	1484477143	XP_026467491.1	500	1.5e-47	uncharacterized protein LOC113371058 [Ctenocephalides felis]	KR537806.1	KR537806	354	0	Locusta migratoria Rtv mRNA, complete cds	-	-	-	http://www.genome.jp/dbget-bin/www_bget?ko:-	--	--	--	--	PF01064//PF17064	Activin types I and II receptor domain//Sleepless protein	GO:0016310//GO:0009069//GO:0032222//GO:0007178//GO:0030431//GO:1903818	phosphorylation//serine family amino acid metabolic process//regulation of synaptic transmission, cholinergic//transmembrane receptor protein serine/threonine kinase signaling pathway//sleep//positive regulation of voltage-gated potassium channel activity	GO:0004675	transmembrane receptor protein serine/threonine kinase activity	GO:0016020	membrane	--	--	FALSE	0.43332	0.97564	FALSE	-0.70271	0.40139	DOWN	-1.2652	0.0066705	FALSE	-0.88996	0.67428	FALSE	0.31995	0.96787	DOWN	-1.1369	0.00047857	FALSE	-0.46255
Cluster-73051.80788	3169	1370647876	PSN56189.1	525	3.4e-50	hypothetical protein C0J52_01418 [Blattella germanica]	--	--	--	--	--	K05747	WAS	Wiskott-Aldrich syndrome protein	http://www.genome.jp/dbget-bin/www_bget?ko:K05747	P42768	323	3.1e-28	Wiskott-Aldrich syndrome protein OS=Homo sapiens OX=9606 GN=WAS PE=1 SV=4	PF02205	WH2 motif	--	--	GO:0003779	actin binding	--	--	KOG3671	Actin regulatory protein (Wiskott-Aldrich syndrome protein)	FALSE	-0.017349	0.98486	DOWN	-1.0606	0.0058465	FALSE	0.18855	0.96603	FALSE	-0.98853	0.17357	FALSE	-0.061178	0.96787	FALSE	-0.35263	0.52791	UP	1.3445
Cluster-73051.29284	2030	--	--	--	--	--	XM_011155187.3	XM_011155187	42	1.06568e-09	PREDICTED: Harpegnathos saltator skin secretory protein xP2-like (LOC105191652), mRNA	--	--	--	--	--	--	--	--	--	--	--	--	--	--	--	--	--	--	FALSE	-0.43411	0.97564	FALSE	-0.98898	0.97356	DOWN	-7.7287	5.6418e-57	FALSE	-0.43468	0.99152	FALSE	0.13544	0.96787	FALSE	-0.14328	0.97283	DOWN	-6.6472
Cluster-73051.51420	2780	1227983896	XP_021923592.1	1619	4.2e-177	F-box only protein 32 isoform X2 [Zootermopsis nevadensis]	XM_023859456.1	XM_023859456	137	2.26894e-62	PREDICTED: Cryptotermes secundus F-box only protein 32 (LOC111868628), transcript variant X2, mRNA	K10305	FBXO25_32	F-box protein 25/32	http://www.genome.jp/dbget-bin/www_bget?ko:K10305	Q9D2Y6	441	5.6e-42	F-box only protein 25 OS=Mus musculus OX=10090 GN=Fbxo25 PE=1 SV=1	PF06881	RNA polymerase II transcription factor SIII (Elongin) subunit A	GO:0006357	regulation of transcription by RNA polymerase II	--	--	GO:0005634//GO:0070449	nucleus//elongin complex	KOG3926	F-box proteins	FALSE	-0.25324	0.97564	DOWN	-1.2761	0.0031344	DOWN	-2.1627	3.024e-07	FALSE	-0.31925	0.99152	FALSE	-0.15336	0.96787	FALSE	0.69039	0.017679	FALSE	-0.78503
Cluster-73051.85541	4384	1227991550	XP_021927550.1	2314	1.7e-257	protein PTHB1 [Zootermopsis nevadensis]	--	--	--	--	--	K19398	BBS9	Bardet-Biedl syndrome 9 protein	http://www.genome.jp/dbget-bin/www_bget?ko:K19398	Q811G0	1451	6.8e-159	Protein PTHB1 OS=Mus musculus OX=10090 GN=Bbs9 PE=1 SV=2	--	--	--	--	--	--	--	--	--	--	FALSE	-0.33514	0.97564	DOWN	-2.2681	0.00032862	DOWN	-1.828	0.0094284	UP	2.3201	3.1291e-05	FALSE	1.1514	0.36401	UP	2.9776	6.0086e-18	FALSE	0.53765
Cluster-73051.61280	2860	1330912867	PNF32616.1	1288	1e-138	KIAA0930-like protein [Cryptotermes secundus]	XM_023450382.1	XM_023450382	165	6.35615e-78	PREDICTED: Lucilia cuprina uncharacterized protein KIAA0930 homolog (LOC111687901), transcript variant X2, mRNA	-	-	-	http://www.genome.jp/dbget-bin/www_bget?ko:-	Q801S4	509	7.5e-50	Uncharacterized protein KIAA0930 homolog OS=Xenopus laevis OX=8355 PE=2 SV=2	--	--	--	--	--	--	--	--	KOG2465	Uncharacterized conserved protein	FALSE	0.036702	0.97564	DOWN	-1.1641	0.017563	DOWN	-1.6415	0.00020686	UP	1.1512	0.030704	FALSE	0.30964	0.96787	UP	1.171	1.2614e-07	FALSE	-0.37566
Cluster-73051.58787	6719	1339046933	XP_023711636.1	4566	0	DE-cadherin isoform X2 [Cryptotermes secundus]	XM_025567111.1	XM_025567111	125	2.58886e-55	PREDICTED: Sipha flava DE-cadherin (LOC112692429), transcript variant X4, mRNA	-	-	-	http://www.genome.jp/dbget-bin/www_bget?ko:-	Q24298	3352	0	DE-cadherin OS=Drosophila melanogaster OX=7227 GN=shg PE=1 SV=2	PF00956//PF03094//PF01049//PF00028	Nucleosome assembly protein (NAP)//Mlo family//Cadherin cytoplasmic region//Cadherin domain	GO:0006952//GO:0007156//GO:0006334	defense response//homophilic cell adhesion via plasma membrane adhesion molecules//nucleosome assembly	GO:0005509	calcium ion binding	GO:0016021//GO:0005634//GO:0016020	integral component of membrane//nucleus//membrane	--	--	FALSE	-0.2169	0.97564	DOWN	-1.2606	6.1887e-05	FALSE	0.095642	0.96603	FALSE	0.029087	0.99152	FALSE	0.11332	0.96787	FALSE	-0.48339	0.39854	UP	1.4511
Cluster-73051.95024	2135	1044897078	ANU06062.1	3020	0	hexamerin-like protein 2 [Locusta migratoria]	JX204835.1	JX204835	1515	0	Calliptamus italicus hexamerins subunit type 2 mRNA, complete cds	-	-	-	http://www.genome.jp/dbget-bin/www_bget?ko:-	Q25641	1187	1.3e-128	Allergen Cr-PI OS=Periplaneta americana OX=6978 PE=1 SV=1	--	--	--	--	--	--	--	--	--	--	FALSE	-0.50836	0.97564	FALSE	-2.8128	0.14217	DOWN	-4.4877	4.6894e-14	FALSE	0.15315	0.99152	FALSE	0.44096	0.96787	FALSE	1.7414	0.6152	FALSE	-1.5682
Cluster-73051.95025	3348	1330892049	PNF23159.1	576	4.4e-56	Cytochrome P450 6j1 [Cryptotermes secundus]	--	--	--	--	--	K14999	CYP6	cytochrome P450 family 6	http://www.genome.jp/dbget-bin/www_bget?ko:K14999	Q964R0	488	2.4e-47	Cytochrome P450 6k1 OS=Blattella germanica OX=6973 GN=CYP6K1 PE=2 SV=1	PF10824//PF00067	Excreted virulence factor EspC, type VII ESX diderm//Cytochrome P450	GO:0009306//GO:0055114	protein secretion//oxidation-reduction process	GO:0016705//GO:0020037//GO:0005506	oxidoreductase activity, acting on paired donors, with incorporation or reduction of molecular oxygen//heme binding//iron ion binding	--	--	--	--	FALSE	0.90133	0.97564	DOWN	-2.1699	7.2498e-09	DOWN	-2.1442	2.2186e-05	FALSE	0.2612	0.99152	UP	2.0044	7.5029e-06	FALSE	0.63948	0.97283	FALSE	0.12869
Cluster-73051.95021	3235	317383456	ADV17350.1	1246	8.7e-134	juvenile hormone acid methyltransferase [Schistocerca gregaria]	HQ634702.1	HQ634702	536	0	Schistocerca gregaria juvenile hormone acid methyltransferase (JHAMT) mRNA, complete cds	K10718	JHAMT	juvenile hormone-III synthase	http://www.genome.jp/dbget-bin/www_bget?ko:K10718	Q767F1	406	7.5e-38	Juvenile hormone acid O-methyltransferase OS=Bombyx mori OX=7091 GN=JHAMT PE=1 SV=1	PF08241//PF01209	Methyltransferase domain//ubiE/COQ5 methyltransferase family	--	--	GO:0008168	methyltransferase activity	--	--	--	--	FALSE	-1.8097	0.73375	DOWN	-1.5586	0.04847	DOWN	-4.3535	4.2155e-23	FALSE	-0.41178	0.99152	FALSE	0.2858	0.96787	FALSE	0.79582	0.95585	DOWN	-2.6975
Cluster-73051.53166	1998	1586295301	XP_028152546.1	183	9.8e-11	uncharacterized protein LOC114345931 [Diabrotica virgifera virgifera]	--	--	--	--	--	-	-	-	http://www.genome.jp/dbget-bin/www_bget?ko:-	--	--	--	--	PF07827	KNTase C-terminal domain	GO:0046677	response to antibiotic	GO:0016779	nucleotidyltransferase activity	--	--	--	--	FALSE	0.81306	0.97564	FALSE	0.19204	0.97356	DOWN	-1.9904	1.1041e-05	FALSE	0.41651	0.99152	FALSE	0.13597	0.96787	FALSE	-1.3009	0.12654	DOWN	-2.0809
Cluster-73051.80397	964	--	--	--	--	--	--	--	--	--	--	--	--	--	--	--	--	--	--	--	--	--	--	--	--	--	--	--	--	FALSE	0.21656	0.97564	FALSE	-0.19956	0.97356	FALSE	-0.22889	0.96603	FALSE	-1.4008	0.17702	FALSE	0.30836	0.96787	DOWN	-2.1952	3.8321e-05	FALSE	0.07714
Cluster-73051.80390	4064	--	--	--	--	--	--	--	--	--	--	--	--	--	--	--	--	--	--	--	--	--	--	--	--	--	--	--	--	FALSE	0.73308	0.97564	FALSE	-1.124	0.97356	FALSE	-1.7249	0.20753	FALSE	1.0703	0.99152	FALSE	1.1259	0.96787	UP	2.7447	0.0004656	FALSE	-0.50068
Cluster-73051.90418	3704	1339066024	XP_023722938.1	1058	6.3e-112	uncharacterized protein LOC111872895 isoform X1 [Cryptotermes secundus]	--	--	--	--	--	K15340	DCLRE1A, SNM1A, PSO2	DNA cross-link repair 1A protein	http://www.genome.jp/dbget-bin/www_bget?ko:K15340	Q5QJC4	879	1.2e-92	DNA cross-link repair 1A protein OS=Gallus gallus OX=9031 GN=DCLRE1A PE=1 SV=1	--	--	--	--	--	--	--	--	KOG1361	Predicted hydrolase involved in interstrand cross-link repair	FALSE	-0.26882	0.97564	DOWN	-1.1464	0.0054779	FALSE	-0.050048	0.96603	FALSE	-0.42905	0.99152	FALSE	0.14965	0.96787	FALSE	0.34781	0.42601	FALSE	1.1926
Cluster-73051.19991	711	985424462	XP_015377748.1	294	4.7e-24	PREDICTED: uncharacterized protein K02A2.6-like [Diuraphis noxia]	--	--	--	--	--	-	-	-	http://www.genome.jp/dbget-bin/www_bget?ko:-	Q09575	205	3.3e-15	Uncharacterized protein K02A2.6 OS=Caenorhabditis elegans OX=6239 GN=K02A2.6 PE=4 SV=1	--	--	--	--	--	--	--	--	--	--	FALSE	2.2215	0.97564	FALSE	0.76473	0.97356	FALSE	1.7492	0.96603	FALSE	0.12573	0.99152	FALSE	-0.46443	0.96787	UP	2.7498	0.013016	FALSE	1.1032
Cluster-7924.0	1209	1047805452	SBO29061.1	292	1.4e-23	Plasmodium exported protein, unknown function [Plasmodium knowlesi strain H]	XM_003041748.1	XM_003041748	554	0	Nectria haematococca mpVI 77-13-4 hypothetical protein, mRNA	K19607	RPGR	X-linked retinitis pigmentosa GTPase regulator	http://www.genome.jp/dbget-bin/www_bget?ko:K19607	Q01033	183	2e-12	Uncharacterized gene 48 protein OS=Saimiriine herpesvirus 2 (strain 11) OX=10383 GN=48 PE=3 SV=1	--	--	--	--	--	--	--	--	--	--	FALSE	NA	NA	DOWN	-7.3295	4.5408e-05	FALSE	NA	NA	FALSE	NA	NA	FALSE	NA	NA	FALSE	NA	NA	UP	6.9655
Cluster-73051.47728	975	1321330264	XP_023308045.1	280	2.7e-22	uncharacterized protein LOC111689813, partial [Lucilia cuprina]	--	--	--	--	--	-	-	-	http://www.genome.jp/dbget-bin/www_bget?ko:-	--	--	--	--	PF09668//PF00098	Aspartyl protease//Zinc knuckle	GO:0006508	proteolysis	GO:0003676//GO:0008270//GO:0004190	nucleic acid binding//zinc ion binding//aspartic-type endopeptidase activity	--	--	--	--	FALSE	-1.2133	0.97564	FALSE	0.1698	0.97356	FALSE	0.12522	0.96603	FALSE	-1.096	0.24955	FALSE	-0.96576	0.96787	DOWN	-1.6419	1.1775e-05	FALSE	0.053964
Cluster-73051.47724	1080	589058106	BAO51999.1	606	4.7e-60	tyrosine decarboxylase 1 [Gryllus bimaculatus]	MK140601.1	MK140601	498	0	Locusta migratoria Tryptophan decarboxylase mRNA, complete cds	-	-	-	http://www.genome.jp/dbget-bin/www_bget?ko:-	Q95ZS2	366	1.1e-33	Tyrosine decarboxylase OS=Caenorhabditis elegans OX=6239 GN=tdc-1 PE=2 SV=1	PF00282//PF08328	Pyridoxal-dependent decarboxylase conserved domain//Adenylosuccinate lyase C-terminal	GO:0006531//GO:0006522//GO:0019752//GO:0006144//GO:0009152//GO:0006188	aspartate metabolic process//alanine metabolic process//carboxylic acid metabolic process//purine nucleobase metabolic process//purine ribonucleotide biosynthetic process//IMP biosynthetic process	GO:0016831//GO:0004018//GO:0030170	carboxy-lyase activity//N6-(1,2-dicarboxyethyl)AMP AMP-lyase (fumarate-forming) activity//pyridoxal phosphate binding	--	--	KOG0628	Aromatic-L-amino-acid/L-histidine decarboxylase	FALSE	-0.077627	0.98118	FALSE	-1.1557	0.97356	FALSE	-0.84698	0.82936	FALSE	1.7457	0.99152	FALSE	1.9793	0.96787	FALSE	-1.0959	0.6693	FALSE	0.4008
Cluster-73051.47725	1441	--	--	--	--	--	--	--	--	--	--	--	--	--	--	--	--	--	--	--	--	--	--	--	--	--	--	--	--	FALSE	-0.048251	0.99202	FALSE	0.72482	0.97356	FALSE	2.7168	0.50089	FALSE	0.77123	0.99152	FALSE	-0.99314	0.96787	FALSE	-2.5751	0.050491	FALSE	2.1222
Cluster-29807.0	584	--	--	--	--	--	--	--	--	--	--	--	--	--	--	--	--	--	--	--	--	--	--	--	--	--	--	--	--	FALSE	NA	NA	FALSE	NA	NA	DOWN	-6.0003	0.019895	FALSE	NA	NA	FALSE	NA	NA	FALSE	NA	NA	FALSE	-5.3759
Cluster-73051.55785	735	--	--	--	--	--	--	--	--	--	--	--	--	--	--	--	--	--	--	--	--	--	--	--	--	--	--	--	--	FALSE	0.49448	0.97564	FALSE	0.86284	0.43999	DOWN	-2.0618	4.6294e-05	FALSE	-0.40402	0.99152	FALSE	0.90338	0.3995	FALSE	0.54539	0.49015	DOWN	-2.8205
Cluster-73051.55783	935	--	--	--	--	--	--	--	--	--	--	--	--	--	--	--	--	--	--	--	--	--	--	--	--	--	--	--	--	FALSE	0.73484	0.97564	UP	3.0518	8.8895e-08	FALSE	-0.12441	0.96603	FALSE	-0.13443	0.99152	FALSE	-0.34876	0.96787	FALSE	-0.70173	0.84575	DOWN	-3.0813
Cluster-9027.0	1267	--	--	--	--	--	XM_018271474.1	XM_018271474	1108	0	Pseudogymnoascus verrucosus hypothetical protein mRNA	--	--	--	--	--	--	--	--	PF04082	Fungal specific transcription factor domain	GO:0006351	transcription, DNA-templated	GO:0003677//GO:0008270	DNA binding//zinc ion binding	GO:0005634	nucleus	--	--	FALSE	NA	NA	FALSE	2.7359	0.37422	UP	6.0468	0.0086957	FALSE	4.008	0.99152	FALSE	NA	NA	FALSE	NA	NA	FALSE	3.4242
Cluster-73051.61472	1808	1410987027	XP_025207748.1	157	9.2e-08	zinc finger BED domain-containing protein 5-like [Melanaphis sacchari]	--	--	--	--	--	-	-	-	http://www.genome.jp/dbget-bin/www_bget?ko:-	--	--	--	--	--	--	--	--	--	--	--	--	--	--	FALSE	0.76621	0.97564	UP	3.4572	5.6189e-06	UP	2.2007	0.0011958	FALSE	0.71181	0.99152	FALSE	-0.018013	0.99408	FALSE	-0.25059	0.97283	FALSE	-1.1374
Cluster-73051.61474	4659	1339060386	XP_023718774.1	527	3e-50	SAP30-binding protein-like isoform X3 [Cryptotermes secundus]	--	--	--	--	--	-	-	-	http://www.genome.jp/dbget-bin/www_bget?ko:-	Q02614	255	3.5e-20	SAP30-binding protein OS=Mus musculus OX=10090 GN=Sap30bp PE=1 SV=2	PF10588//PF07818	NADH-ubiquinone oxidoreductase-G iron-sulfur binding region//HCNGP-like protein	GO:0055114//GO:0006355	oxidation-reduction process//regulation of transcription, DNA-templated	GO:0016491	oxidoreductase activity	--	--	--	--	FALSE	-0.26317	0.97564	FALSE	-0.74737	0.078055	FALSE	0.36275	0.96603	FALSE	0.22269	0.99152	FALSE	0.15822	0.96787	FALSE	0.72224	0.00057748	UP	1.2093
Cluster-73051.43724	1418	56684881	AAW22542.1	710	5.4e-72	myosin light chain [Gryllotalpa orientalis]	AK283688.1	AK283688	354	0	Gryllus bimaculatus mRNA, GBcontig30549	-	-	-	http://www.genome.jp/dbget-bin/www_bget?ko:-	Q1HPS0	673	3.6e-69	Myosin regulatory light chain 2 OS=Bombyx mori OX=7091 PE=1 SV=1	PF13499//PF00036//PF13405//PF13202	EF-hand domain pair//EF hand//EF-hand domain//EF hand	--	--	GO:0005509	calcium ion binding	--	--	--	--	FALSE	0.19986	0.97564	DOWN	-1.1087	0.010543	DOWN	-4.3601	2.2139e-19	FALSE	1.1375	0.051986	FALSE	0.649	0.94566	UP	1.2377	1.1842e-07	DOWN	-3.1431
Cluster-8463.0	614	734562501	KHN88415.1	641	2.4e-64	Serine hydroxymethyltransferase [Toxocara canis]	XM_003051951.1	XM_003051951	525	0	Nectria haematococca mpVI 77-13-4 predicted protein, mRNA	K00600	glyA, SHMT	glycine hydroxymethyltransferase	http://www.genome.jp/dbget-bin/www_bget?ko:K00600	P34898	857	7.1e-91	Serine hydroxymethyltransferase, cytosolic OS=Neurospora crassa (strain ATCC 24698 / 74-OR23-1A / CBS 708.71 / DSM 1257 / FGSC 987) OX=367110 GN=for PE=3 SV=2	PF02617	ATP-dependent Clp protease adaptor protein ClpS	GO:0030163	protein catabolic process	--	--	--	--	KOG2467	Glycine/serine hydroxymethyltransferase	FALSE	NA	NA	FALSE	-3.3105	0.21972	FALSE	2.3482	0.96603	FALSE	2.4348	0.99152	FALSE	NA	NA	FALSE	NA	NA	UP	5.7741
Cluster-7776.0	1138	470417375	XP_004336984.1	521	3.6e-50	potassium transporter subfamily protein [Acanthamoeba castellanii str. Neff]	XM_003046046.1	XM_003046046	1115	0	Nectria haematococca mpVI 77-13-4 predicted protein, mRNA	-	-	-	http://www.genome.jp/dbget-bin/www_bget?ko:-	Q9M7K4	703	9.5e-73	Potassium transporter 5 OS=Arabidopsis thaliana OX=3702 GN=POT5 PE=1 SV=1	PF05313//PF02705	Poxvirus P21 membrane protein//K+ potassium transporter	GO:0071805//GO:0006813	potassium ion transmembrane transport//potassium ion transport	GO:0015079	potassium ion transmembrane transporter activity	GO:0016021//GO:0016020	integral component of membrane//membrane	--	--	FALSE	NA	NA	DOWN	-6.6303	0.0026478	FALSE	NA	NA	FALSE	NA	NA	FALSE	NA	NA	FALSE	NA	NA	UP	6.2612
Cluster-73051.75039	685	--	--	--	--	--	--	--	--	--	--	--	--	--	--	--	--	--	--	--	--	--	--	--	--	--	--	--	--	FALSE	-0.53041	0.97564	UP	1.8933	0.024727	FALSE	1.6363	0.12012	FALSE	-1.388	0.54469	FALSE	-1.3101	0.96787	DOWN	-1.8579	0.022267	FALSE	-0.14849
Cluster-8798.0	1961	1484504172	XP_026481916.1	1628	2.7e-178	probable methylmalonate-semialdehyde dehydrogenase [acylating], mitochondrial [Ctenocephalides felis]	XM_031197708.1	XM_031197708	1343	0	Fusarium oxysporum f. sp. cubense tropical race 4 54006 methylmalonate-semialdehyde dehydrogenase (acylating) (FOIG_01079), mRNA	K00140	mmsA, iolA, ALDH6A1	malonate-semialdehyde dehydrogenase (acetylating) / methylmalonate-semialdehyde dehydrogenase [EC:1.2.1.18 1.2.1.27]	http://www.genome.jp/dbget-bin/www_bget?ko:K00140	Q02252	1608	1.9e-177	Methylmalonate-semialdehyde dehydrogenase [acylating], mitochondrial OS=Homo sapiens OX=9606 GN=ALDH6A1 PE=1 SV=2	PF00171	Aldehyde dehydrogenase family	GO:0055114	oxidation-reduction process	GO:0016491	oxidoreductase activity	--	--	KOG2449	Methylmalonate semialdehyde dehydrogenase	FALSE	NA	NA	DOWN	-6.2826	0.00028679	FALSE	1.4838	0.96603	FALSE	3.9353	0.99152	FALSE	NA	NA	FALSE	NA	NA	UP	7.8017
Cluster-73051.64178	2898	1339093509	XP_023707992.1	494	1.2e-46	D-3-phosphoglycerate dehydrogenase [Cryptotermes secundus]	--	--	--	--	--	K00058	serA, PHGDH	D-3-phosphoglycerate dehydrogenase	http://www.genome.jp/dbget-bin/www_bget?ko:K00058	O08651	225	6.5e-17	D-3-phosphoglycerate dehydrogenase OS=Rattus norvegicus OX=10116 GN=Phgdh PE=1 SV=3	PF02826	D-isomer specific 2-hydroxyacid dehydrogenase, NAD binding domain	GO:0055114	oxidation-reduction process	GO:0051287	NAD binding	--	--	KOG0068	D-3-phosphoglycerate dehydrogenase, D-isomer-specific 2-hydroxy acid dehydrogenase superfamily	FALSE	0.3692	0.97564	FALSE	-0.92474	0.02322	FALSE	0.66767	0.34444	FALSE	-0.53241	0.99152	FALSE	0.82111	0.34105	FALSE	0.16823	0.97283	UP	1.6891
Cluster-73051.74345	1945	--	--	--	--	--	--	--	--	--	--	--	--	--	--	--	--	--	--	--	--	--	--	--	--	--	--	--	--	FALSE	-0.62598	0.97564	FALSE	-0.13186	0.97396	FALSE	2.7127	0.96603	FALSE	-0.45673	0.99152	FALSE	-2.0306	0.96787	DOWN	-5.4138	0.034668	FALSE	2.9437
Cluster-73051.74346	511	669320395	KFD60735.1	477	2e-45	hypothetical protein M514_27091 [Trichuris suis]	--	--	--	--	--	-	-	-	http://www.genome.jp/dbget-bin/www_bget?ko:-	P04323	292	1.9e-25	Retrovirus-related Pol polyprotein from transposon 17.6 OS=Drosophila melanogaster OX=7227 GN=pol PE=4 SV=1	--	--	--	--	--	--	--	--	KOG0017	FOG: Transposon-encoded proteins with TYA, reverse transcriptase, integrase domains in various combinations	FALSE	0.14764	0.97564	UP	1.568	0.045402	FALSE	0.93637	0.52431	FALSE	0.2619	0.99152	FALSE	0.021585	0.98933	FALSE	-1.147	0.099177	FALSE	-0.53754
Cluster-7094.0	1868	--	--	--	--	--	XM_003039800.1	XM_003039800	1264	0	Nectria haematococca mpVI 77-13-4 hypothetical protein, mRNA	--	--	--	--	--	--	--	--	--	--	--	--	--	--	--	--	--	--	FALSE	NA	NA	DOWN	-9.0311	2.2659e-09	FALSE	NA	NA	FALSE	NA	NA	FALSE	NA	NA	FALSE	NA	NA	UP	8.6607
Cluster-73051.68126	2896	--	--	--	--	--	--	--	--	--	--	-	-	-	http://www.genome.jp/dbget-bin/www_bget?ko:-	--	--	--	--	PF07648//PF00050//PF02424	Kazal-type serine protease inhibitor domain//Kazal-type serine protease inhibitor domain//ApbE family	GO:0017013	protein flavinylation	GO:0005515	protein binding	--	--	--	--	FALSE	0.4804	0.97564	FALSE	0.73757	0.70855	DOWN	-2.1628	0.0030414	FALSE	-0.59584	0.99152	UP	1.1121	0.0093662	DOWN	-1.9573	4.3327e-12	DOWN	-2.7868
Cluster-73051.68121	1608	913330504	XP_013196780.1	591	3.9e-58	PREDICTED: uncharacterized protein LOC106139821 [Amyelois transitella]	--	--	--	--	--	-	-	-	http://www.genome.jp/dbget-bin/www_bget?ko:-	--	--	--	--	PF17907	AWS domain	GO:0006554//GO:0006479	lysine catabolic process//protein methylation	GO:0018024	histone-lysine N-methyltransferase activity	GO:0005634	nucleus	--	--	FALSE	-1.5628	0.61591	FALSE	-1.0271	0.97356	FALSE	1.1374	0.96603	FALSE	1.3586	0.79489	FALSE	-0.35757	0.96787	UP	1.9955	0.00067742	FALSE	2.2598
Cluster-73051.68128	1597	--	--	--	--	--	--	--	--	--	--	--	--	--	--	--	--	--	--	PF10798	Biofilm development protein YmgB/AriR	GO:0071468	cellular response to acidic pH	--	--	--	--	--	--	FALSE	-0.08658	0.97564	DOWN	-1.0362	0.0033977	FALSE	-0.79942	0.23983	FALSE	-0.95958	0.080068	FALSE	0.57393	0.49711	FALSE	-0.82146	4.6543e-06	FALSE	0.34024
Cluster-73051.24415	4722	1339039778	XP_023703754.1	3910	0	metabotropic glutamate receptor 2-like isoform X2 [Cryptotermes secundus]	XM_026430549.1	XM_026430549	927	0	PREDICTED: Frankliniella occidentalis metabotropic glutamate receptor 4-like (LOC113211985), mRNA	K04611	MXR	metabotropic X receptor	http://www.genome.jp/dbget-bin/www_bget?ko:K04611	P31423	1761	8.2e-195	Metabotropic glutamate receptor 4 OS=Rattus norvegicus OX=10116 GN=Grm4 PE=1 SV=1	PF03153//PF00003//PF07562	Transcription factor IIA, alpha/beta subunit//7 transmembrane sweet-taste receptor of 3 GCPR//Nine Cysteines Domain of family 3 GPCR	GO:0006367//GO:0007186	transcription initiation from RNA polymerase II promoter//G protein-coupled receptor signaling pathway	GO:0004930	G protein-coupled receptor activity	GO:0005672//GO:0016021	transcription factor TFIIA complex//integral component of membrane	--	--	FALSE	-0.74873	0.97564	FALSE	-0.39005	0.97356	DOWN	-3.1472	3.6688e-07	FALSE	1.2107	0.86515	FALSE	-0.34146	0.96787	FALSE	1.342	0.21726	DOWN	-2.6596
Cluster-28274.0	835	1339092306	XP_023707359.1	165	5e-09	uncharacterized protein LOC111864380 [Cryptotermes secundus]	--	--	--	--	--	-	-	-	http://www.genome.jp/dbget-bin/www_bget?ko:-	--	--	--	--	--	--	--	--	--	--	--	--	--	--	FALSE	NA	NA	FALSE	NA	NA	DOWN	-6.9546	0.00052563	FALSE	1.2033	0.99152	FALSE	NA	NA	FALSE	2.0056	0.97283	DOWN	-6.3204
Cluster-73051.64346	2137	646714876	KDR18688.1	1362	2e-147	WD repeat-containing protein 61 [Zootermopsis nevadensis]	--	--	--	--	--	K12602	WDR61, REC14, SKI8	WD repeat-containing protein 61	http://www.genome.jp/dbget-bin/www_bget?ko:K12602	Q32LN7	1022	1.8e-109	WD repeat-containing protein 61 OS=Bos taurus OX=9913 GN=WDR61 PE=2 SV=1	PF00400	WD domain, G-beta repeat	--	--	GO:0005515	protein binding	--	--	KOG4155	FOG: WD40 repeat	FALSE	-0.025196	0.97833	DOWN	-1.2643	0.002404	FALSE	-0.75986	0.28456	FALSE	0.85479	0.32295	FALSE	0.51948	0.96787	UP	1.1462	4.6711e-10	FALSE	0.59981
Cluster-24814.0	1084	--	--	--	--	--	JN252506.1	JN252506	44	4.3298e-11	Eyprepocnemis plorans clone EploLINE5 non-LTR retrotransposon RTE, partial sequence	--	--	--	--	--	--	--	--	--	--	--	--	--	--	--	--	--	--	FALSE	NA	NA	FALSE	NA	NA	DOWN	-6.6722	0.0011864	FALSE	NA	NA	FALSE	NA	NA	FALSE	NA	NA	DOWN	-6.0477
Cluster-73051.48824	466	939629398	XP_014274434.1	144	7.6e-07	histone-lysine N-methyltransferase SETMAR-like [Halyomorpha halys]	--	--	--	--	--	--	--	--	--	--	--	--	--	--	--	--	--	--	--	--	--	--	--	FALSE	-1.5143	0.97564	FALSE	-0.98592	0.97356	FALSE	2.0058	0.96603	FALSE	-1.0306	0.99152	FALSE	NA	NA	DOWN	-4.8922	0.042518	FALSE	3.0746
Cluster-73051.77862	3864	1004394731	KYB24718.1	242	2.7e-17	hypothetical protein TcasGA2_TC031650 [Tribolium castaneum]	--	--	--	--	--	-	-	-	http://www.genome.jp/dbget-bin/www_bget?ko:-	--	--	--	--	--	--	--	--	--	--	--	--	--	--	FALSE	-2.0694	0.97564	FALSE	3.0218	0.14654	UP	4.0602	0.038264	FALSE	-2.0013	0.076959	FALSE	0.18368	0.96787	DOWN	-4.8486	3.5914e-07	FALSE	1.1499
Cluster-73051.77864	4529	972988208	ALX00071.1	3142	0	angiotensin-converting enzyme [Melanoplus sanguinipes]	AY487174.1	AY487174	1290	0	Locusta migratoria angiotensin converting enzyme mRNA, partial cds	K01283	ACE, CD143	peptidyl-dipeptidase A	http://www.genome.jp/dbget-bin/www_bget?ko:K01283	Q10714	1800	2.4e-199	Angiotensin-converting enzyme OS=Drosophila melanogaster OX=7227 GN=Ance PE=1 SV=3	PF16752//PF08771//PF01401	Tubulin-specific chaperone C N-terminal domain//FKBP12-rapamycin binding domain//Angiotensin-converting enzyme	GO:0006508	proteolysis	GO:0008241//GO:0044877//GO:0008237//GO:0015631	peptidyl-dipeptidase activity//protein-containing complex binding//metallopeptidase activity//tubulin binding	GO:0045298//GO:0016020	tubulin complex//membrane	KOG3690	Angiotensin I-converting enzymes - M2 family peptidases	FALSE	0.52737	0.97564	FALSE	-0.69358	0.19251	DOWN	-1.7483	0.00046258	FALSE	0.1199	0.99152	FALSE	-0.24626	0.96787	FALSE	-0.24439	0.97283	FALSE	-0.94725
Cluster-9362.0	861	1048039901	XP_017476812.1	314	2.7e-26	PREDICTED: plasma membrane ATPase-like [Rhagoletis zephyria]	XM_018324282.1	XM_018324282	645	0	Purpureocillium lilacinum plasma membrane ATPase 2 (VFPFJ_07207), partial mRNA	-	-	-	http://www.genome.jp/dbget-bin/www_bget?ko:-	P07038	549	5.2e-55	Plasma membrane ATPase OS=Neurospora crassa (strain ATCC 24698 / 74-OR23-1A / CBS 708.71 / DSM 1257 / FGSC 987) OX=367110 GN=pma-1 PE=1 SV=1	--	--	--	--	--	--	--	--	KOG0205	Plasma membrane H+-transporting ATPase	FALSE	NA	NA	FALSE	-3.9623	0.099946	FALSE	2.3482	0.96603	FALSE	NA	NA	FALSE	NA	NA	FALSE	NA	NA	UP	6.4189
Cluster-73051.69452	1353	--	--	--	--	--	--	--	--	--	--	--	--	--	--	--	--	--	--	PF03133	Tubulin-tyrosine ligase family	GO:0006464	cellular protein modification process	--	--	--	--	--	--	FALSE	-0.12055	0.97564	FALSE	1.2062	0.48473	FALSE	-0.53507	0.96603	FALSE	-1.0278	0.40423	FALSE	0.40541	0.96787	DOWN	-1.311	0.0041347	FALSE	-1.6426
Cluster-73051.69453	2603	--	--	--	--	--	--	--	--	--	--	--	--	--	--	--	--	--	--	--	--	--	--	--	--	--	--	--	--	FALSE	0.041742	0.97564	FALSE	0.28325	0.97356	FALSE	0.26105	0.96603	FALSE	-0.99508	0.24517	FALSE	0.18047	0.96787	DOWN	-1.0686	0.0042404	FALSE	0.073347
Cluster-73051.69451	3922	1330889834	PNF22035.1	384	9.5e-34	Mariner Mos1 transposase [Cryptotermes secundus]	--	--	--	--	--	-	-	-	http://www.genome.jp/dbget-bin/www_bget?ko:-	Q7JQ07	132	5.4e-06	Mariner Mos1 transposase OS=Drosophila mauritiana OX=7226 GN=mariner\T PE=1 SV=1	--	--	--	--	--	--	--	--	--	--	FALSE	0.70809	0.97564	UP	2.2234	0.00086109	FALSE	0.71801	0.86019	FALSE	-0.37969	0.99152	FALSE	-1.1947	0.84921	DOWN	-2.8087	0.00054715	FALSE	-1.4094
Cluster-73051.69456	1005	761632689	AJP62545.1	1351	1.8e-146	carboxylesterase [Oxya chinensis]	KP114633.1	KP114633	491	0	Oxya chinensis carboxylesterase (CesA4) mRNA, complete cds	-	-	-	http://www.genome.jp/dbget-bin/www_bget?ko:-	P35502	497	6.5e-49	Esterase FE4 OS=Myzus persicae OX=13164 PE=1 SV=1	PF00326//PF07859	Prolyl oligopeptidase family//alpha/beta hydrolase fold	GO:0006508	proteolysis	GO:0008236//GO:0016787	serine-type peptidase activity//hydrolase activity	--	--	--	--	FALSE	0.61652	0.97564	DOWN	-1.6987	0.0034042	FALSE	-0.3614	0.96603	FALSE	0.74208	0.99152	FALSE	0.32518	0.96787	UP	1.9782	5.96e-12	FALSE	1.4401
Cluster-73051.69457	987	761632687	AJP62544.1	1032	1.7e-109	carboxylesterase [Oxya chinensis]	KP114632.1	KP114632	354	0	Oxya chinensis carboxylesterase (CesA3) mRNA, complete cds	-	-	-	http://www.genome.jp/dbget-bin/www_bget?ko:-	Q8QZR3	205	4.6e-15	Pyrethroid hydrolase Ces2a OS=Mus musculus OX=10090 GN=Ces2a PE=1 SV=1	--	--	--	--	--	--	--	--	--	--	FALSE	0.80854	0.97564	DOWN	-1.87	0.00014342	FALSE	0.88024	0.74805	FALSE	0.9144	0.91002	FALSE	0.12476	0.96787	UP	2.1063	1.0527e-09	UP	2.8509
Cluster-73051.69458	11793	1339050295	XP_023713416.1	5065	0	brefeldin A-inhibited guanine nucleotide-exchange protein 1 isoform X2 [Cryptotermes secundus]	XM_022064040.1	XM_022064040	471	0	PREDICTED: Zootermopsis nevadensis brefeldin A-inhibited guanine nucleotide-exchange protein 1-like (LOC110829870), partial mRNA	K18442	ARFGEF, BIG	brefeldin A-inhibited guanine nucleotide-exchange protein	http://www.genome.jp/dbget-bin/www_bget?ko:K18442	Q9Y6D6	4107	0	Brefeldin A-inhibited guanine nucleotide-exchange protein 1 OS=Homo sapiens OX=9606 GN=ARFGEF1 PE=1 SV=2	PF01369//PF01534	Sec7 domain//Frizzled/Smoothened family membrane region	GO:0043087//GO:0007166//GO:0032012	regulation of GTPase activity//cell surface receptor signaling pathway//regulation of ARF protein signal transduction	GO:0005086	ARF guanyl-nucleotide exchange factor activity	GO:0016020	membrane	KOG0929	Guanine nucleotide exchange factor	FALSE	0.18898	0.97564	FALSE	-0.44576	0.85296	DOWN	-1.1783	0.0032782	FALSE	-0.81581	0.29095	FALSE	0.66342	0.59185	FALSE	-0.55355	0.0064525	FALSE	-0.63917
Cluster-73051.69459	868	761632687	AJP62544.1	1304	4.4e-141	carboxylesterase [Oxya chinensis]	KP114633.1	KP114633	463	0	Oxya chinensis carboxylesterase (CesA4) mRNA, complete cds	-	-	-	http://www.genome.jp/dbget-bin/www_bget?ko:-	P35502	407	1.5e-38	Esterase FE4 OS=Myzus persicae OX=13164 PE=1 SV=1	PF00326//PF07859	Prolyl oligopeptidase family//alpha/beta hydrolase fold	GO:0006508	proteolysis	GO:0016787//GO:0008236	hydrolase activity//serine-type peptidase activity	--	--	--	--	FALSE	-0.27862	0.97564	FALSE	-1.3001	0.10028	FALSE	-0.020897	0.98172	FALSE	1.2616	0.064747	FALSE	0.80543	0.96787	UP	2.393	5.562e-33	FALSE	1.3751
Cluster-73051.38452	336	--	--	--	--	--	--	--	--	--	--	--	--	--	--	--	--	--	--	--	--	--	--	--	--	--	--	--	--	FALSE	0.65395	0.97564	DOWN	-3.7371	6.8757e-09	FALSE	0.59317	0.96603	FALSE	-0.023578	0.99742	FALSE	1.5924	0.16531	FALSE	-0.081706	0.9732	UP	4.465
Cluster-73051.38459	525	--	--	--	--	--	--	--	--	--	--	--	--	--	--	--	--	--	--	--	--	--	--	--	--	--	--	--	--	FALSE	1.1982	0.97564	DOWN	-3.4629	2.1972e-14	FALSE	0.78689	0.96603	FALSE	0.012843	0.99823	UP	1.7059	0.015218	FALSE	0.78272	0.87884	UP	4.3354
Cluster-66947.1	849	--	--	--	--	--	--	--	--	--	--	--	--	--	--	--	--	--	--	PF12105	SpoU, rRNA methylase, C-terminal	GO:0009451//GO:0008033	RNA modification//tRNA processing	GO:0009020	tRNA (guanosine-2'-O-)-methyltransferase activity	--	--	--	--	FALSE	-1.5526	0.97564	FALSE	1.6711	0.97356	FALSE	1.7384	0.96603	FALSE	-1.4788	0.99152	FALSE	0.44321	0.96787	UP	3.432	0.020697	FALSE	0.16369
Cluster-13775.0	966	470309939	XP_004364200.1	474	8.6e-45	translation initiation factor 4C [Capsaspora owczarzaki ATCC 30864]	XM_018380722.1	XM_018380722	529	0	Fusarium oxysporum f. sp. lycopersici 4287 translation initiation factor 1A mRNA	K03236	EIF1A	translation initiation factor 1A	http://www.genome.jp/dbget-bin/www_bget?ko:K03236	Q6GVM3	478	9.9e-47	Eukaryotic translation initiation factor 1A, Y-chromosomal OS=Pan troglodytes OX=9598 GN=EIF1AY PE=2 SV=3	PF01176//PF07933	Translation initiation factor 1A / IF-1//Protein of unknown function (DUF1681)	GO:0006413//GO:0006897//GO:0006446	translational initiation//endocytosis//regulation of translational initiation	GO:0003743//GO:0003723	translation initiation factor activity//RNA binding	GO:0016020//GO:0005840	membrane//ribosome	KOG3403	Translation initiation factor 1A (eIF-1A)	FALSE	NA	NA	FALSE	-2.6839	0.15562	FALSE	3.7457	0.93566	FALSE	6.2832	0.99152	FALSE	-2.6046	0.96787	FALSE	NA	NA	UP	6.5153
Cluster-73051.12144	4386	1330929570	PNF40897.1	193	1.5e-11	hypothetical protein B7P43_G14988 [Cryptotermes secundus]	--	--	--	--	--	--	--	--	--	--	--	--	--	--	--	--	--	--	--	--	--	--	--	FALSE	0.19142	0.97564	DOWN	-3.0425	4.4681e-07	FALSE	-0.49743	0.96603	FALSE	0.45377	0.99152	FALSE	0.022329	0.98254	FALSE	-0.24993	0.97283	UP	2.6568
Cluster-73051.60768	1581	1034701693	ANI86003.1	986	6e-104	sulfotransferase, partial [Locusta migratoria migratoria]	KF881086.1	KF881086	86	2.86657e-34	Eyprepocnemis plorans plorans isolate RTE-1_EP non-LTR retrotransposon RTE endonuclease-reverse transcriptase gene, complete cds	-	-	-	http://www.genome.jp/dbget-bin/www_bget?ko:-	A0A173GP47	523	9.9e-52	Luciferin sulfotransferase OS=Photinus pyralis OX=7054 GN=LST PE=1 SV=1	PF00608//PF00685	Adenoviral fibre protein (repeat/shaft region)//Sulfotransferase domain	GO:0019062	virion attachment to host cell	GO:0008146	sulfotransferase activity	--	--	--	--	FALSE	1.4445	0.74556	DOWN	-1.885	0.0039656	FALSE	-1.3137	0.25971	UP	2.5655	0.0022295	FALSE	0.782	0.54903	UP	2.4931	1.47e-05	FALSE	0.69138
Cluster-73051.56586	4326	1004397602	EFA07205.2	2601	8.8e-291	Retrovirus-related Pol polyprotein from transposon 297-like Protein [Tribolium castaneum]	--	--	--	--	--	-	-	-	http://www.genome.jp/dbget-bin/www_bget?ko:-	P0CT41	856	6.6e-90	Transposon Tf2-12 polyprotein OS=Schizosaccharomyces pombe (strain 972 / ATCC 24843) OX=284812 GN=Tf2-12 PE=3 SV=1	PF00665//PF06817//PF13683	Integrase core domain//Reverse transcriptase thumb domain//Integrase core domain	GO:0006278//GO:0015074	RNA-dependent DNA biosynthetic process//DNA integration	GO:0003964	RNA-directed DNA polymerase activity	--	--	--	--	FALSE	-1.711	0.97564	DOWN	-1.8094	0.0021177	FALSE	-0.20131	0.96603	FALSE	2.9685	0.3027	FALSE	0.55018	0.96787	FALSE	0.72234	0.22565	UP	1.7025
Cluster-73051.12140	2023	765557684	KJE97944.1	1382	9.3e-150	E3 ubiquitin-protein ligase pub1, variant [Capsaspora owczarzaki ATCC 30864]	XM_018383342.1	XM_018383342	1747	0	Fusarium oxysporum f. sp. lycopersici 4287 E3 ubiquitin-protein ligase hulA mRNA	K10591	NEDD4, RSP5	E3 ubiquitin-protein ligase NEDD4	http://www.genome.jp/dbget-bin/www_bget?ko:K10591	G0S9J5	2515	1.3e-282	E3 ubiquitin-protein ligase RSP5 OS=Chaetomium thermophilum (strain DSM 1495 / CBS 144.50 / IMI 039719) OX=759272 GN=RSP5 PE=3 SV=2	PF00397//PF00632	WW domain//HECT-domain (ubiquitin-transferase)	GO:0016567	protein ubiquitination	GO:0004842//GO:0005515	ubiquitin-protein transferase activity//protein binding	--	--	KOG0940	Ubiquitin protein ligase RSP5/NEDD4	FALSE	NA	NA	DOWN	-6.0303	0.0023427	FALSE	1.436	0.96603	FALSE	2.0737	0.99152	FALSE	NA	NA	FALSE	NA	NA	FALSE	7.5324
Cluster-73051.12141	481	429327021	AFZ78839.1	143	1e-06	prolixicin antimicrobial protein [Coptotermes formosanus]	--	--	--	--	--	--	--	--	--	--	--	--	--	PF03769	Attacin, C-terminal region	GO:0042742	defense response to bacterium	--	--	GO:0005576	extracellular region	--	--	FALSE	3.7514	0.97564	FALSE	-4.8088	0.21831	DOWN	-5.2085	1.4386e-11	FALSE	1.7017	0.99152	FALSE	4.7824	0.51274	FALSE	-0.63506	0.97283	FALSE	-0.31505
Cluster-73051.66175	2130	--	--	--	--	--	--	--	--	--	--	--	--	--	--	--	--	--	--	--	--	--	--	--	--	--	--	--	--	FALSE	-0.6092	0.97564	DOWN	-4.8586	0.0083228	FALSE	2.0727	0.96603	FALSE	1.9921	0.99152	FALSE	-3.2086	0.96787	UP	3.3502	0.0064778	UP	6.9842
Cluster-73051.111041	1402	--	--	--	--	--	XM_003044762.1	XM_003044762	810	0	Nectria haematococca mpVI 77-13-4 predicted protein, mRNA	--	--	--	--	Q9USY7	526	3.9e-52	Transmembrane GTPase fzo1 OS=Schizosaccharomyces pombe (strain 972 / ATCC 24843) OX=284812 GN=fzo1 PE=3 SV=1	PF01518//PF01691//PF05049//PF01926//PF02367//PF00009//PF00158	Sigma NS protein//Adenovirus E1B 19K protein / small t-antigen//Interferon-inducible GTPase (IIGP)//50S ribosome-binding GTPase//Threonylcarbamoyl adenosine biosynthesis protein TsaE//Elongation factor Tu GTP binding domain//Sigma-54 interaction domain	GO:0006144//GO:0002949//GO:0019050//GO:0006355	purine nucleobase metabolic process//tRNA threonylcarbamoyladenosine modification//suppression by virus of host apoptotic process//regulation of transcription, DNA-templated	GO:0003727//GO:0008134//GO:0003924//GO:0003968//GO:0005525//GO:0005524	single-stranded RNA binding//transcription factor binding//GTPase activity//RNA-directed 5'-3' RNA polymerase activity//GTP binding//ATP binding	GO:0031379//GO:0005667//GO:0016020	RNA-directed RNA polymerase complex//transcription regulator complex//membrane	--	--	FALSE	NA	NA	DOWN	-6.9099	0.0010031	FALSE	NA	NA	FALSE	NA	NA	FALSE	NA	NA	FALSE	NA	NA	UP	6.5448
Cluster-73051.7739	1457	1028670007	XP_016664704.1	259	1.1e-19	uncharacterized protein LOC107885566 [Acyrthosiphon pisum]	--	--	--	--	--	-	-	-	http://www.genome.jp/dbget-bin/www_bget?ko:-	--	--	--	--	PF00599	Influenza Matrix protein (M2)	GO:1902600	proton transmembrane transport	GO:0015078	proton transmembrane transporter activity	GO:0033644//GO:0055036	host cell membrane//virion membrane	--	--	FALSE	-0.28802	0.97564	UP	2.511	0.00014676	FALSE	1.4689	0.35615	FALSE	-0.42754	0.99152	FALSE	-1.9065	0.43796	FALSE	-0.77914	0.74875	FALSE	-0.9378
Cluster-73051.106500	342	1330874089	PNF14303.1	188	4.4e-12	hypothetical protein B7P43_G06792 [Cryptotermes secundus]	--	--	--	--	--	-	-	-	http://www.genome.jp/dbget-bin/www_bget?ko:-	P10394	131	6e-07	Retrovirus-related Pol polyprotein from transposon 412 OS=Drosophila melanogaster OX=7227 GN=POL PE=4 SV=1	--	--	--	--	--	--	--	--	--	--	FALSE	-3.3918	0.97564	FALSE	-5.2225	0.067881	FALSE	-0.46284	0.96603	FALSE	2.695	0.99152	FALSE	NA	NA	UP	6.7878	0.00022284	FALSE	4.8643
Cluster-80078.0	2401	--	--	--	--	--	--	--	--	--	--	--	--	--	--	--	--	--	--	--	--	--	--	--	--	--	--	--	--	UP	5.7755	0.049348	FALSE	0.36332	0.97356	FALSE	-0.0066816	0.99616	FALSE	1.4034	0.99152	FALSE	1.2453	0.96787	FALSE	-4.5802	0.29591	FALSE	-0.26986
Cluster-73051.95553	545	--	--	--	--	--	--	--	--	--	--	--	--	--	--	--	--	--	--	PF06459	Ryanodine Receptor TM 4-6	GO:0006874//GO:0006816	cellular calcium ion homeostasis//calcium ion transport	GO:0005219	ryanodine-sensitive calcium-release channel activity	GO:0016021//GO:0005622	integral component of membrane//intracellular	--	--	FALSE	0.63848	0.97564	FALSE	-1.5771	0.37537	FALSE	-1.9168	0.10399	UP	2.5818	0.034717	UP	2.6388	0.0030438	UP	2.5953	0.0017143	FALSE	-0.23665
Cluster-73051.95558	1107	--	--	--	--	--	--	--	--	--	--	--	--	--	--	--	--	--	--	--	--	--	--	--	--	--	--	--	--	FALSE	0.058113	0.99266	FALSE	3.9922	0.41039	FALSE	-1.6284	0.53587	FALSE	1.4418	0.99152	FALSE	-1.2626	0.96787	FALSE	1.2544	0.97283	DOWN	-5.5309
Cluster-73051.95559	3343	--	--	--	--	--	--	--	--	--	--	--	--	--	--	--	--	--	--	--	--	--	--	--	--	--	--	--	--	FALSE	0.80616	0.97564	FALSE	1.3115	0.36719	DOWN	-1.6501	0.0026785	FALSE	-0.81357	0.99152	FALSE	0.30369	0.96787	FALSE	-1.6855	0.8492	DOWN	-2.8626
Cluster-73051.39197	2588	1321325230	XP_023305230.1	157	1.3e-07	uncharacterized protein K02A2.6-like [Lucilia cuprina]	--	--	--	--	--	-	-	-	http://www.genome.jp/dbget-bin/www_bget?ko:-	--	--	--	--	PF00665	Integrase core domain	GO:0015074	DNA integration	--	--	--	--	--	--	FALSE	0.46462	0.97564	UP	2.8905	3.1952e-08	UP	1.4264	0.01382	DOWN	-2.1872	0.0092611	FALSE	-0.19896	0.96787	DOWN	-3.9369	8.3837e-11	FALSE	-1.3616
Cluster-73051.36219	505	--	--	--	--	--	--	--	--	--	--	--	--	--	--	--	--	--	--	--	--	--	--	--	--	--	--	--	--	FALSE	-1.7092	0.97564	UP	3.9388	0.00352	FALSE	1.945	0.16645	FALSE	-0.047195	0.99736	FALSE	-1.5882	0.96787	FALSE	-4.7397	0.23136	FALSE	-1.8705
Cluster-73051.52543	708	--	--	--	--	--	--	--	--	--	--	--	--	--	--	--	--	--	--	--	--	--	--	--	--	--	--	--	--	FALSE	-2.2498	0.97564	FALSE	3.1418	0.36868	FALSE	2.0692	0.90917	FALSE	-1.1305	0.99152	FALSE	-1.8629	0.96787	DOWN	-2.3029	0.034581	FALSE	-0.97367
Cluster-73051.52540	1322	795019506	XP_011859602.1	902	2.8e-94	PREDICTED: uncharacterized protein LOC105557068, partial [Vollenhovia emeryi]	--	--	--	--	--	-	-	-	http://www.genome.jp/dbget-bin/www_bget?ko:-	--	--	--	--	--	--	--	--	--	--	--	--	--	--	FALSE	0.65224	0.97564	FALSE	-0.050657	0.97356	UP	1.4068	0.03317	FALSE	0.1674	0.99152	FALSE	0.053409	0.96787	FALSE	-0.43904	0.72498	FALSE	1.5593
Cluster-73051.52960	2269	999989613	KXJ28647.1	173	1.6e-09	RNA-directed DNA polymerase from mobile element jockey [Exaiptasia pallida]	--	--	--	--	--	-	-	-	http://www.genome.jp/dbget-bin/www_bget?ko:-	--	--	--	--	--	--	--	--	--	--	--	--	--	--	FALSE	-0.05808	0.97975	FALSE	2.2179	0.59535	FALSE	-1.7337	0.11938	FALSE	-0.71485	0.99152	FALSE	-0.12501	0.96787	DOWN	-5.1592	0.017624	DOWN	-3.8751
Cluster-73051.28699	1205	817186764	XP_012287897.1	356	5.2e-31	uncharacterized protein LOC105703796 [Orussus abietinus]	XM_014391064.2	XM_014391064	94	7.74593e-39	PREDICTED: Cimex lectularius uncharacterized LOC106664957 (LOC106664957), mRNA	-	-	-	http://www.genome.jp/dbget-bin/www_bget?ko:-	--	--	--	--	--	--	--	--	--	--	--	--	--	--	FALSE	5.5556e-05	0.99998	DOWN	-4.1424	0.0085346	DOWN	-8.8825	2.5481e-101	UP	2.7696	0.0025387	FALSE	0.23309	0.96787	UP	3.2495	9.1685e-10	DOWN	-4.6386
Cluster-73051.55019	1641	1004394938	KYB24755.1	266	1.9e-20	hypothetical protein TcasGA2_TC031600 [Tribolium castaneum]	--	--	--	--	--	--	--	--	--	--	--	--	--	--	--	--	--	--	--	--	--	--	--	FALSE	0.51894	0.97564	DOWN	-1.989	0.026337	FALSE	-0.38522	0.96603	FALSE	0.33585	0.99152	FALSE	0.46373	0.96787	FALSE	0.29886	0.97283	FALSE	1.6934
Cluster-73051.55011	695	270313065	ACZ73614.1	295	3.5e-24	AP-like endonuclease/reverse transcriptase [Adineta vaga]	--	--	--	--	--	-	-	-	http://www.genome.jp/dbget-bin/www_bget?ko:-	Q95SX7	231	3.1e-18	Probable RNA-directed DNA polymerase from transposon BS OS=Drosophila melanogaster OX=7227 GN=RTase PE=2 SV=1	--	--	--	--	--	--	--	--	--	--	FALSE	0.081071	0.97564	DOWN	-1.4945	0.018889	FALSE	0.050523	0.96603	FALSE	0.61871	0.99152	FALSE	0.25265	0.96787	FALSE	-0.08401	0.97283	FALSE	1.6378
Cluster-73051.55013	866	270016787	EFA13233.1	478	2.6e-45	putative RNA-directed DNA polymerase from transposon BS-like Protein [Tribolium castaneum]	--	--	--	--	--	-	-	-	http://www.genome.jp/dbget-bin/www_bget?ko:-	Q95SX7	403	4.4e-38	Probable RNA-directed DNA polymerase from transposon BS OS=Drosophila melanogaster OX=7227 GN=RTase PE=2 SV=1	--	--	--	--	--	--	--	--	--	--	FALSE	0.092702	0.97564	DOWN	-1.6674	0.0069752	FALSE	-0.45905	0.96603	FALSE	0.45297	0.99152	FALSE	0.0038929	0.99707	FALSE	-0.13212	0.97283	FALSE	1.3021
Cluster-73051.55012	623	1059410015	XP_017777922.1	189	6.2e-12	PREDICTED: RNA-directed DNA polymerase from mobile element jockey-like, partial [Nicrophorus vespilloides]	--	--	--	--	--	--	--	--	--	--	--	--	--	--	--	--	--	--	--	--	--	--	--	FALSE	-0.058594	0.97564	FALSE	-1.6934	0.095611	FALSE	0.58881	0.96603	FALSE	0.42406	0.99152	FALSE	0.40267	0.96787	FALSE	0.026535	0.97948	UP	2.3637
Cluster-38875.0	414	--	--	--	--	--	--	--	--	--	--	--	--	--	--	--	--	--	--	--	--	--	--	--	--	--	--	--	--	FALSE	3.8392	0.97564	FALSE	0.99639	0.97356	DOWN	-4.5204	0.013794	FALSE	1.7574	0.99152	FALSE	0.4813	0.96787	FALSE	2.83	0.97283	DOWN	-5.3842
Cluster-73051.51226	1931	646722713	KDR23620.1	396	1.9e-35	Peroxisome assembly factor 1 [Zootermopsis nevadensis]	--	--	--	--	--	K06664	PEX2, PXMP3	peroxin-2	http://www.genome.jp/dbget-bin/www_bget?ko:K06664	P24392	218	2.8e-16	Peroxisome biogenesis factor 2 OS=Rattus norvegicus OX=10116 GN=Pex2 PE=2 SV=1	PF12678//PF00097//PF02701	RING-H2 zinc finger domain//Zinc finger, C3HC4 type (RING finger)//Dof domain, zinc finger	GO:0006355	regulation of transcription, DNA-templated	GO:0046872//GO:0008270//GO:0003677	metal ion binding//zinc ion binding//DNA binding	--	--	KOG2879	Predicted E3 ubiquitin ligase	FALSE	-0.090676	0.97564	DOWN	-1.4917	1.7731e-05	FALSE	-0.41806	0.96603	UP	1.5405	0.00082461	FALSE	0.59894	0.93971	UP	2.0935	1.4464e-27	FALSE	1.1786
Cluster-73051.51224	2308	270012680	EFA09128.1	518	1.6e-49	Putative nuclease HARBI1-like Protein [Tribolium castaneum]	--	--	--	--	--	-	-	-	http://www.genome.jp/dbget-bin/www_bget?ko:-	Q99LI8	217	4.4e-16	Hepatocyte growth factor-regulated tyrosine kinase substrate OS=Mus musculus OX=10090 GN=Hgs PE=1 SV=2	PF01363//PF00320//PF00643	FYVE zinc finger//GATA zinc finger//B-box zinc finger	GO:0006355	regulation of transcription, DNA-templated	GO:0046872//GO:0043565//GO:0008270	metal ion binding//sequence-specific DNA binding//zinc ion binding	--	--	KOG1818	Membrane trafficking and cell signaling protein HRS, contains VHS and FYVE domains	FALSE	-0.050711	0.97564	FALSE	-0.86581	0.29041	FALSE	0.84044	0.75986	FALSE	-0.003388	0.99889	FALSE	0.64062	0.96787	FALSE	0.32627	0.97283	UP	1.8046
Cluster-73051.82878	4230	1227992663	XP_021928106.1	1776	4e-195	cysteine sulfinic acid decarboxylase-like isoform X1 [Zootermopsis nevadensis]	--	--	--	--	--	-	-	-	http://www.genome.jp/dbget-bin/www_bget?ko:-	Q9Y600	1295	8e-141	Cysteine sulfinic acid decarboxylase OS=Homo sapiens OX=9606 GN=CSAD PE=1 SV=2	PF00282//PF01212//PF00155//PF01276	Pyridoxal-dependent decarboxylase conserved domain//Beta-eliminating lyase//Aminotransferase class I and II//Orn/Lys/Arg decarboxylase, major domain	GO:0009058//GO:0019752//GO:0006520	biosynthetic process//carboxylic acid metabolic process//cellular amino acid metabolic process	GO:0030170//GO:0016831//GO:0016829//GO:0003824	pyridoxal phosphate binding//carboxy-lyase activity//lyase activity//catalytic activity	--	--	KOG0629	Glutamate decarboxylase and related proteins	FALSE	1.0586	0.97564	UP	3.2901	9.8862e-06	FALSE	1.1343	0.40351	FALSE	1.009	0.99152	FALSE	0.38302	0.96787	FALSE	-1.0048	0.69473	FALSE	-2.0545
Cluster-73051.58710	892	--	--	--	--	--	--	--	--	--	--	--	--	--	--	--	--	--	--	--	--	--	--	--	--	--	--	--	--	FALSE	-0.15646	0.97564	FALSE	0.94816	0.31244	FALSE	-0.70463	0.72952	FALSE	-1.2347	0.062173	FALSE	-0.49588	0.96787	FALSE	0.38133	0.58503	DOWN	-1.557
Cluster-73051.70403	2134	913333697	XP_013198532.1	172	2e-09	PREDICTED: piggyBac transposable element-derived protein 4-like [Amyelois transitella]	--	--	--	--	--	--	--	--	--	--	--	--	--	PF06814	Lung seven transmembrane receptor	--	--	--	--	GO:0016021	integral component of membrane	--	--	FALSE	0.50805	0.97564	UP	2.126	3.743e-05	UP	1.5177	0.042401	FALSE	-0.43143	0.99152	FALSE	-0.6071	0.96787	FALSE	-0.58792	0.87535	FALSE	-0.51066
Cluster-73051.66794	1739	1387136390	XP_024885303.1	573	5.1e-56	fatty acid synthase [Temnothorax curvispinosus]	XM_012375028.1	XM_012375028	43	2.53057e-10	PREDICTED: Linepithema humile fatty acid synthase-like (LOC105676832), mRNA	K00665	FASN	fatty acid synthase, animal type	http://www.genome.jp/dbget-bin/www_bget?ko:K00665	P12276	339	2.4e-30	Fatty acid synthase OS=Gallus gallus OX=9031 GN=FASN PE=1 SV=5	PF00975	Thioesterase domain	GO:0009058	biosynthetic process	GO:0016788	hydrolase activity, acting on ester bonds	--	--	KOG1202	Animal-type fatty acid synthase and related proteins	FALSE	0.17919	0.97564	FALSE	0.35598	0.97356	DOWN	-2.2221	1.2999e-06	FALSE	1.0049	0.57511	FALSE	0.12428	0.96787	FALSE	0.53953	0.4931	DOWN	-2.4831
Cluster-73051.44732	4757	1574100495	RZF41782.1	1346	3.3e-145	hypothetical protein LSTR_LSTR005244 [Laodelphax striatellus]	--	--	--	--	--	K09228	KRAB	KRAB domain-containing zinc finger protein	http://www.genome.jp/dbget-bin/www_bget?ko:K09228	Q14590	788	5.6e-82	Zinc finger protein 235 OS=Homo sapiens OX=9606 GN=ZNF235 PE=2 SV=3	PF00096	Zinc finger, C2H2 type	--	--	GO:0003676	nucleic acid binding	--	--	--	--	FALSE	0.22679	0.97564	FALSE	-0.97815	0.085241	FALSE	-0.99415	0.15637	FALSE	0.20199	0.99152	FALSE	0.14139	0.96787	UP	1.3817	1.2308e-06	FALSE	0.085857
Cluster-73051.66647	924	--	--	--	--	--	--	--	--	--	--	--	--	--	--	--	--	--	--	PF10717//PF01344	Occlusion-derived virus envelope protein ODV-E18//Kelch motif	--	--	GO:0005515	protein binding	GO:0019031	viral envelope	--	--	FALSE	0.37497	0.97564	FALSE	-0.33323	0.97356	FALSE	-0.19033	0.96603	FALSE	-1.2523	0.058141	FALSE	0.86113	0.62298	DOWN	-1.5756	5.3572e-06	FALSE	0.23936
Cluster-73051.46398	2525	1227957051	XP_021919666.1	318	2.8e-26	interferon-inducible double-stranded RNA-dependent protein kinase activator A homolog isoform X2 [Zootermopsis nevadensis]	--	--	--	--	--	K18420	TARBP2	RISC-loading complex subunit TARBP2	http://www.genome.jp/dbget-bin/www_bget?ko:K18420	Q6GPZ1	152	1.7e-08	RISC-loading complex subunit tarbp2 OS=Xenopus laevis OX=8355 GN=tarbp2 PE=2 SV=2	PF03368	Dicer dimerisation domain	GO:0051252	regulation of RNA metabolic process	GO:0016891	endoribonuclease activity, producing 5'-phosphomonoesters	--	--	--	--	FALSE	0.059429	0.97564	FALSE	-0.39688	0.97356	FALSE	-0.16743	0.96603	FALSE	1.2545	0.088619	FALSE	0.20394	0.96787	UP	1.7862	8.2359e-09	FALSE	0.33045
Cluster-73051.75546	525	--	--	--	--	--	--	--	--	--	--	--	--	--	--	--	--	--	--	--	--	--	--	--	--	--	--	--	--	FALSE	0.20289	0.97564	DOWN	-2.215	0.026455	FALSE	5.2653	0.0827	FALSE	1.1181	0.99152	FALSE	0.74054	0.96787	FALSE	-1.1411	0.96142	UP	7.5722
Cluster-73051.73323	1933	--	--	--	--	--	--	--	--	--	--	--	--	--	--	--	--	--	--	--	--	--	--	--	--	--	--	--	--	FALSE	-3.7212	0.97564	DOWN	-4.1257	0.0045891	FALSE	-1.2572	0.96603	FALSE	0.43942	0.99152	FALSE	-4.7238	0.24118	FALSE	1.3546	0.06307	FALSE	2.9656
Cluster-73051.73329	3455	1274117007	XP_022823613.1	241	3.2e-17	52 kDa repressor of the inhibitor of the protein kinase-like [Spodoptera litura]	--	--	--	--	--	-	-	-	http://www.genome.jp/dbget-bin/www_bget?ko:-	--	--	--	--	--	--	--	--	--	--	--	--	--	--	FALSE	-0.10517	0.97564	UP	1.3553	0.012377	FALSE	0.15052	0.96603	FALSE	0.86307	0.77058	FALSE	-0.32928	0.96787	FALSE	-0.060173	0.97283	FALSE	-1.1116
Cluster-73051.100804	2861	1339057032	XP_023717007.1	525	3.1e-50	putative defense protein 3 isoform X3 [Cryptotermes secundus]	--	--	--	--	--	-	-	-	http://www.genome.jp/dbget-bin/www_bget?ko:-	A0A1B0GV85	185	2.8e-12	Reelin domain-containing protein 1 OS=Homo sapiens OX=9606 GN=REELD1 PE=2 SV=2	--	--	--	--	--	--	--	--	--	--	FALSE	0.10124	0.97564	FALSE	-3.2326	0.16336	DOWN	-5.4232	2.104e-11	FALSE	0.5083	0.99152	FALSE	3.0404	0.96787	FALSE	1.5764	0.97283	FALSE	-2.1159
Cluster-73051.100805	1108	--	--	--	--	--	--	--	--	--	--	--	--	--	--	--	--	--	--	--	--	--	--	--	--	--	--	--	--	FALSE	2.1878	0.97564	FALSE	NA	NA	DOWN	-6.1104	0.011175	FALSE	0.44045	0.99152	FALSE	1.316	0.96787	FALSE	-1.135	0.97283	FALSE	-5.4846
Cluster-73051.48595	1204	1549090098	RVE45130.1	407	6.3e-37	hypothetical protein evm_010239 [Chilo suppressalis]	--	--	--	--	--	-	-	-	http://www.genome.jp/dbget-bin/www_bget?ko:-	--	--	--	--	--	--	--	--	--	--	--	--	--	--	FALSE	0.70898	0.97564	FALSE	0.59607	0.97356	DOWN	-2.8947	0.00034685	FALSE	-0.85386	0.99152	FALSE	0.2437	0.96787	FALSE	-0.68473	0.97283	DOWN	-3.3768
Cluster-73051.48598	2574	1227973176	XP_021918037.1	1104	2e-117	uncharacterized protein LOC110829044 [Zootermopsis nevadensis]	--	--	--	--	--	-	-	-	http://www.genome.jp/dbget-bin/www_bget?ko:-	--	--	--	--	PF13405//PF13202//PF03127//PF13499//PF00036//PF01335	EF-hand domain//EF hand//GAT domain//EF-hand domain pair//EF hand//Death effector domain	GO:0006886//GO:0042981	intracellular protein transport//regulation of apoptotic process	GO:0005509//GO:0005515	calcium ion binding//protein binding	--	--	--	--	FALSE	0.51417	0.97564	FALSE	0.20838	0.97356	FALSE	0.44091	0.96603	FALSE	-1.1569	0.14494	FALSE	0.34822	0.96787	DOWN	-1.1889	0.00013733	FALSE	0.33419
Cluster-73051.48599	1043	807020456	XP_012154793.1	228	3.1e-16	putative gamma-glutamylcyclotransferase CG2811 isoform X2 [Ceratitis capitata]	--	--	--	--	--	K19761	GGACT	gamma-glutamylaminecyclotransferase	http://www.genome.jp/dbget-bin/www_bget?ko:K19761	A3KNL6	189	3.5e-13	Gamma-glutamylaminecyclotransferase C OS=Danio rerio OX=7955 GN=ggact.3 PE=2 SV=1	--	--	--	--	--	--	--	--	--	--	FALSE	-0.3206	0.97564	DOWN	-1.6541	9.4498e-05	FALSE	-1.0846	0.28469	FALSE	0.67989	0.89853	FALSE	0.93454	0.21004	UP	1.8321	9.8791e-14	FALSE	0.67507
Cluster-73051.37870	6802	1339088072	XP_023705134.1	1050	9.8e-111	post-GPI attachment to proteins factor 2-like [Cryptotermes secundus]	--	--	--	--	--	-	-	-	http://www.genome.jp/dbget-bin/www_bget?ko:-	Q9VWK6	736	8.5e-76	Post-GPI attachment to proteins factor 2-like OS=Drosophila melanogaster OX=7227 GN=CG7990 PE=2 SV=4	PF02777//PF02511	Iron/manganese superoxide dismutases, C-terminal domain//Thymidylate synthase complementing protein	GO:0006231//GO:0055114//GO:0006206//GO:0006801	dTMP biosynthetic process//oxidation-reduction process//pyrimidine nucleobase metabolic process//superoxide metabolic process	GO:0046872//GO:0004784//GO:0050797//GO:0050660	metal ion binding//superoxide dismutase activity//thymidylate synthase (FAD) activity//flavin adenine dinucleotide binding	--	--	KOG3979	FGF receptor activating protein 1	FALSE	-0.35238	0.97564	FALSE	0.18428	0.97356	DOWN	-1.3231	0.010517	FALSE	-0.30387	0.99152	FALSE	-0.58568	0.96787	FALSE	0.59639	0.037409	DOWN	-1.4168
Cluster-73051.49641	850	--	--	--	--	--	--	--	--	--	--	--	--	--	--	--	--	--	--	--	--	--	--	--	--	--	--	--	--	FALSE	-0.53861	0.97564	FALSE	1.7252	0.58135	FALSE	2.4357	0.255	FALSE	-0.87488	0.99152	FALSE	-0.62058	0.96787	DOWN	-2.1876	0.014544	FALSE	0.76015
Cluster-73051.49644	2061	--	--	--	--	--	--	--	--	--	--	--	--	--	--	--	--	--	--	--	--	--	--	--	--	--	--	--	--	FALSE	-0.24121	0.97564	FALSE	2.1806	0.43907	FALSE	-1.0659	0.70542	FALSE	-0.36503	0.99152	FALSE	0.12736	0.96787	FALSE	-0.24247	0.97283	DOWN	-3.1373
Cluster-27820.0	498	669219556	CDW59153.1	148	2.8e-07	Usher and Fimbrial and PapC C domain containing p rotein [Trichuris trichiura]	AP019365.1	AP019365	352	0	Pseudomonas sp. KU43P DNA, complete genome	--	--	--	--	P30130	149	7.3e-09	Outer membrane usher protein FimD OS=Escherichia coli (strain K12) OX=83333 GN=fimD PE=1 SV=2	PF00577//PF00198	Outer membrane usher protein//2-oxoacid dehydrogenases acyltransferase (catalytic domain)	GO:0006810//GO:0009297	transport//pilus assembly	GO:0015473//GO:0016746	fimbrial usher porin activity//transferase activity, transferring acyl groups	GO:0016020	membrane	--	--	FALSE	NA	NA	FALSE	NA	NA	DOWN	-6.1139	0.029887	FALSE	NA	NA	FALSE	NA	NA	FALSE	NA	NA	FALSE	-5.4751
Cluster-73051.87102	4474	646721166	KDR22636.1	1598	1.8e-174	hypothetical protein L798_12768 [Zootermopsis nevadensis]	--	--	--	--	--	-	-	-	http://www.genome.jp/dbget-bin/www_bget?ko:-	Q0VCF5	732	1.6e-75	Transmembrane protein 39A OS=Bos taurus OX=9913 GN=TMEM39A PE=2 SV=1	PF08755	Hemimethylated DNA-binding protein YccV like	--	--	GO:0003677	DNA binding	--	--	KOG3828	Uncharacterized conserved protein	FALSE	0.1575	0.97564	DOWN	-1.0384	0.0051722	FALSE	-0.93438	0.27071	FALSE	0.37392	0.99152	FALSE	0.37231	0.96787	FALSE	0.37787	0.23146	FALSE	0.21029
Cluster-73051.51717	752	--	--	--	--	--	--	--	--	--	--	--	--	--	--	--	--	--	--	PF03118	Bacterial RNA polymerase, alpha chain C terminal domain	GO:0006206//GO:0006351//GO:0006144	pyrimidine nucleobase metabolic process//transcription, DNA-templated//purine nucleobase metabolic process	GO:0003899//GO:0003677	DNA-directed 5'-3' RNA polymerase activity//DNA binding	GO:0005730	nucleolus	--	--	FALSE	0.31156	0.97564	FALSE	0.87125	0.21975	FALSE	-0.23249	0.96603	FALSE	-0.62289	0.99152	FALSE	-0.13059	0.96787	DOWN	-1.3688	0.017393	FALSE	-1.0071
Cluster-9802.0	1731	--	--	--	--	--	XM_003042672.1	XM_003042672	1696	0	Nectria haematococca mpVI 77-13-4 hypothetical protein, mRNA	--	--	--	--	--	--	--	--	PF01025//PF07716//PF07160//PF04136//PF05837//PF08172//PF02183//PF11382//PF10473//PF06005//PF06009//PF07989//PF06156//PF07813//PF00170	GrpE//Basic region leucine zipper//Spindle and kinetochore-associated protein 1//Sec34-like family//Centromere protein H (CENP-H)//CASP C terminal//Homeobox associated leucine zipper//Copper transport outer membrane protein, MctB//Leucine-rich repeats of kinetochore protein Cenp-F/LEK1//Cell division protein ZapB//Laminin Domain II//Centrosomin N-terminal motif 1//Initiation control protein YabA/…	GO:0006891//GO:0043093//GO:0051301//GO:0006355//GO:0006886//GO:0007155//GO:0006457//GO:0007059//GO:0055070//GO:0090529//GO:0051382//GO:0006260	intra-Golgi vesicle-mediated transport//FtsZ-dependent cytokinesis//cell division//regulation of transcription, DNA-templated//intracellular protein transport//cell adhesion//protein folding//chromosome segregation//copper ion homeostasis//cell septum assembly//kinetochore assembly//DNA replication	GO:0008017//GO:0000774//GO:0008134//GO:0070840//GO:0051087//GO:0042803//GO:0003700//GO:0043565	microtubule binding//adenyl-nucleotide exchange factor activity//transcription factor binding//dynein complex binding//chaperone binding//protein homodimerization activity//DNA-binding transcription factor activity//sequence-specific DNA binding	GO:0005801//GO:0045298//GO:0016020//GO:0042597//GO:0030173//GO:0005667//GO:0005737//GO:0005815//GO:0000776	cis-Golgi network//tubulin complex//membrane//periplasmic space//integral component of Golgi membrane//transcription regulator complex//cytoplasm//microtubule organizing center//kinetochore	--	--	FALSE	NA	NA	DOWN	-8.2234	2.1456e-07	FALSE	NA	NA	FALSE	NA	NA	FALSE	NA	NA	FALSE	NA	NA	UP	7.8578
Cluster-73051.84457	1140	--	--	--	--	--	--	--	--	--	--	--	--	--	--	--	--	--	--	--	--	--	--	--	--	--	--	--	--	FALSE	-0.71706	0.97564	FALSE	0.12102	0.97356	FALSE	0.21531	0.96603	FALSE	1.0122	0.9026	FALSE	0.13202	0.96787	UP	1.3505	0.0010227	FALSE	0.18711
Cluster-73051.82681	1252	--	--	--	--	--	--	--	--	--	--	--	--	--	--	--	--	--	--	--	--	--	--	--	--	--	--	--	--	FALSE	0.60278	0.97564	UP	2.3935	5.4012e-05	FALSE	0.79691	0.71304	FALSE	-0.736	0.99152	FALSE	-0.31673	0.96787	FALSE	-0.6815	0.83622	FALSE	-1.4982
Cluster-73051.82686	1860	675374229	KFM67131.1	193	6.3e-12	Transposable element Tcb2 transposase, partial [Stegodyphus mimosarum]	--	--	--	--	--	--	--	--	--	--	--	--	--	--	--	--	--	--	--	--	--	--	--	FALSE	0.64648	0.97564	FALSE	0.2406	0.97356	FALSE	0.12153	0.96603	FALSE	-1.4441	0.17539	FALSE	-0.3343	0.96787	DOWN	-1.5165	0.026744	FALSE	-0.022065
Cluster-73051.82687	1685	--	--	--	--	--	--	--	--	--	--	--	--	--	--	--	--	--	--	--	--	--	--	--	--	--	--	--	--	FALSE	0.073734	0.97564	FALSE	-1.1869	0.16872	FALSE	0.30169	0.96603	FALSE	-0.83049	0.99152	FALSE	-0.22825	0.96787	FALSE	-0.22786	0.97283	UP	1.5771
Cluster-73051.115737	1146	--	--	--	--	--	--	--	--	--	--	--	--	--	--	--	--	--	--	--	--	--	--	--	--	--	--	--	--	FALSE	-0.6092	0.97564	DOWN	-6.5847	0.0036248	FALSE	-3.7788	0.96603	FALSE	-2.4966	0.99152	FALSE	NA	NA	FALSE	-0.14037	0.98382	FALSE	3.072
Cluster-73051.69229	1518	--	--	--	--	--	--	--	--	--	--	--	--	--	--	--	--	--	--	--	--	--	--	--	--	--	--	--	--	FALSE	-0.33224	0.97564	UP	2.0011	0.023446	DOWN	-1.7006	0.0093365	FALSE	-1.641	0.32535	FALSE	-0.51713	0.96787	DOWN	-2.7489	0.00023166	DOWN	-3.6055
Cluster-73051.18731	2120	1330877458	PNF16088.1	1047	6.8e-111	hypothetical protein B7P43_G03273 [Cryptotermes secundus]	--	--	--	--	--	K08869	ADCK, ABC1	aarF domain-containing kinase	http://www.genome.jp/dbget-bin/www_bget?ko:K08869	Q9P7M0	497	1.4e-48	ABC1 family protein C21C3.03, mitochondrial OS=Schizosaccharomyces pombe (strain 972 / ATCC 24843) OX=284812 GN=SPBC21C3.03 PE=3 SV=2	--	--	--	--	--	--	--	--	KOG1236	Predicted unusual protein kinase	FALSE	0.18972	0.97564	FALSE	-0.42988	0.97356	FALSE	-0.4925	0.96603	FALSE	0.90293	0.80692	FALSE	-0.050254	0.96787	UP	1.0297	0.010653	FALSE	0.03355
Cluster-73051.62481	4053	1227992865	XP_021928203.1	1066	8.1e-113	uncharacterized protein LOC110833911 isoform X1 [Zootermopsis nevadensis]	--	--	--	--	--	-	-	-	http://www.genome.jp/dbget-bin/www_bget?ko:-	Q9ULU4	792	1.6e-82	Protein kinase C-binding protein 1 OS=Homo sapiens OX=9606 GN=ZMYND8 PE=1 SV=2	PF00439//PF00085//PF08119//PF04218	Bromodomain//Thioredoxin//Scorpion acidic alpha-KTx toxin family//CENP-B N-terminal DNA-binding domain	GO:0045454//GO:0009405//GO:0006810	cell redox homeostasis//pathogenesis//transport	GO:0003677//GO:0005515//GO:0019870	DNA binding//protein binding//potassium channel inhibitor activity	GO:0005576	extracellular region	--	--	FALSE	1.4144	0.97564	UP	1.1862	0.0045317	FALSE	0.35693	0.96603	FALSE	0.14658	0.99152	FALSE	0.034688	0.98346	FALSE	0.19727	0.97283	FALSE	-0.73484
Cluster-73051.62482	345	1339057700	XP_023717354.1	249	3.8e-19	RNA-binding protein lark-like, partial [Cryptotermes secundus]	--	--	--	--	--	-	-	-	http://www.genome.jp/dbget-bin/www_bget?ko:-	Q9BQ04	146	1.1e-08	RNA-binding protein 4B OS=Homo sapiens OX=9606 GN=RBM4B PE=1 SV=1	--	--	--	--	--	--	--	--	KOG0109	RNA-binding protein LARK, contains RRM and retroviral-type Zn-finger domains	FALSE	0.20306	0.97564	FALSE	-0.86859	0.14751	FALSE	0.51533	0.96603	FALSE	1.0089	0.19546	FALSE	0.68386	0.44658	UP	1.2629	2.159e-07	FALSE	1.4879
Cluster-73051.62483	5428	1227978306	XP_021920710.1	264	1.1e-19	uncharacterized protein LOC110830293 [Zootermopsis nevadensis]	--	--	--	--	--	-	-	-	http://www.genome.jp/dbget-bin/www_bget?ko:-	--	--	--	--	PF03950	tRNA synthetases class I (E and Q), anti-codon binding domain	GO:0006418	tRNA aminoacylation for protein translation	GO:0004812//GO:0005524//GO:0000166	aminoacyl-tRNA ligase activity//ATP binding//nucleotide binding	GO:0005737	cytoplasm	--	--	FALSE	0.026956	0.97772	FALSE	-0.64672	0.63825	FALSE	-0.20594	0.96603	FALSE	1.0237	0.30562	FALSE	0.041754	0.96787	UP	1.3405	6.6883e-07	FALSE	0.53821
Cluster-73051.62488	418	--	--	--	--	--	--	--	--	--	--	--	--	--	--	--	--	--	--	--	--	--	--	--	--	--	--	--	--	FALSE	-1.1404	0.97564	DOWN	-1.1702	0.030041	FALSE	0.45737	0.96603	FALSE	-0.70968	0.99152	FALSE	-0.51159	0.96787	FALSE	-0.2561	0.97283	UP	1.7186
Cluster-73051.59568	2590	939692728	XP_014290398.1	586	2.4e-57	piggyBac transposable element-derived protein 4-like [Halyomorpha halys]	--	--	--	--	--	-	-	-	http://www.genome.jp/dbget-bin/www_bget?ko:-	Q96DM1	182	5.6e-12	PiggyBac transposable element-derived protein 4 OS=Homo sapiens OX=9606 GN=PGBD4 PE=2 SV=3	--	--	--	--	--	--	--	--	--	--	FALSE	-0.84067	0.97564	UP	1.6302	0.0028219	FALSE	0.74697	0.93664	UP	1.7366	0.039866	FALSE	-1.0558	0.96787	FALSE	1.0034	0.052772	FALSE	-0.78976
Cluster-73051.4164	1486	--	--	--	--	--	--	--	--	--	--	--	--	--	--	--	--	--	--	--	--	--	--	--	--	--	--	--	--	FALSE	0.93938	0.97564	UP	5.0529	0.035653	FALSE	1.003	0.96603	FALSE	1.4535	0.99152	FALSE	-0.32783	0.96787	FALSE	-1.1824	0.97283	FALSE	-3.9393
Cluster-73051.54215	858	1370644513	PSN52921.1	528	4.2e-51	hypothetical protein C0J52_03015 [Blattella germanica]	--	--	--	--	--	-	-	-	http://www.genome.jp/dbget-bin/www_bget?ko:-	--	--	--	--	PF17064	Sleepless protein	GO:0030431//GO:1903818//GO:0032222	sleep//positive regulation of voltage-gated potassium channel activity//regulation of synaptic transmission, cholinergic	--	--	--	--	--	--	FALSE	0.98476	0.97564	FALSE	-0.92789	0.97231	DOWN	-3.779	2.604e-12	FALSE	-1.7383	0.18876	FALSE	-0.14443	0.96787	FALSE	-0.58506	0.97283	DOWN	-2.7494
Cluster-73051.54217	1607	--	--	--	--	--	JQ026317.1	JQ026317	63	1.77926e-21	Stethophyma grossum microsatellite Sgr19 sequence	--	--	--	--	--	--	--	--	--	--	--	--	--	--	--	--	--	--	FALSE	0.073117	0.97659	FALSE	-0.00073877	0.99981	FALSE	0.73961	0.96603	FALSE	1.651	0.54573	FALSE	0.65557	0.96787	UP	2.9918	7.7099e-07	FALSE	0.83941
Cluster-73051.54210	1756	1227982301	XP_021922772.1	630	1.3e-62	uncharacterized protein LOC110831262 isoform X2 [Zootermopsis nevadensis]	--	--	--	--	--	-	-	-	http://www.genome.jp/dbget-bin/www_bget?ko:-	--	--	--	--	--	--	--	--	--	--	--	--	--	--	FALSE	-0.68053	0.97564	DOWN	-2.4176	0.0002835	DOWN	-4.0766	6.9823e-13	FALSE	0.38765	0.99152	FALSE	0.18651	0.96787	UP	1.1431	0.00097152	FALSE	-1.5586
Cluster-73051.51799	481	1009600779	XP_015928697.1	176	1.5e-10	uncharacterized protein LOC107455586 [Parasteatoda tepidariorum]	--	--	--	--	--	-	-	-	http://www.genome.jp/dbget-bin/www_bget?ko:-	--	--	--	--	--	--	--	--	--	--	--	--	--	--	FALSE	0.20886	0.97564	FALSE	0.62354	0.97356	FALSE	0.014076	0.99192	FALSE	1.4157	0.84302	FALSE	-0.32229	0.96787	UP	2.2826	0.0036141	FALSE	-0.51092
Cluster-73051.113015	1428	--	--	--	--	--	XM_003052126.1	XM_003052126	322	1.6611e-165	Nectria haematococca mpVI 77-13-4 predicted protein, mRNA	--	--	--	--	--	--	--	--	PF01787	Ilarvirus coat protein	GO:0006413	translational initiation	GO:0003723	RNA binding	GO:0019012	virion	--	--	FALSE	NA	NA	DOWN	-7.9355	1.2047e-06	FALSE	NA	NA	FALSE	NA	NA	FALSE	NA	NA	FALSE	NA	NA	UP	7.5691
Cluster-73051.11996	3311	--	--	--	--	--	XM_031209508.1	XM_031209508	2160	0	Fusarium oxysporum f. sp. cubense tropical race 4 54006 uncharacterized protein (FOIG_09280), mRNA	--	--	--	--	--	--	--	--	PF15088//PF02601//PF02072//PF01496//PF03232	NADH dehydrogenase [ubiquinone] 1 subunit C1, mitochondrial//Exonuclease VII, large subunit//Prepro-orexin//V-type ATPase 116kDa subunit family//Ubiquinone biosynthesis protein COQ7	GO:0007218//GO:0007631//GO:0006744//GO:1902600//GO:0006308	neuropeptide signaling pathway//feeding behavior//ubiquinone biosynthetic process//proton transmembrane transport//DNA catabolic process	GO:0015078//GO:0008855//GO:0004497	proton transmembrane transporter activity//exodeoxyribonuclease VII activity//monooxygenase activity	GO:0005747//GO:0009318//GO:0005739//GO:0033179	mitochondrial respiratory chain complex I//exodeoxyribonuclease VII complex//mitochondrion//proton-transporting V-type ATPase, V0 domain	--	--	FALSE	2.2285	0.97564	DOWN	-6.4474	0.024332	FALSE	1.4838	0.96603	FALSE	1.2033	0.99152	FALSE	2.3117	0.96787	FALSE	NA	NA	UP	7.9976
Cluster-73051.58266	1341	1574115650	RZF46450.1	172	1.2e-09	hypothetical protein LSTR_LSTR012525 [Laodelphax striatellus]	--	--	--	--	--	-	-	-	http://www.genome.jp/dbget-bin/www_bget?ko:-	--	--	--	--	--	--	--	--	--	--	--	--	--	--	FALSE	0.28423	0.97564	UP	4.3174	0.0012777	UP	3.6689	0.0025048	FALSE	0.13859	0.99152	FALSE	-0.40741	0.96787	FALSE	-1.1506	0.97283	FALSE	-0.47352
Cluster-73051.2139	456	--	--	--	--	--	--	--	--	--	--	--	--	--	--	--	--	--	--	PF08563//PF14144	P53 transactivation motif//Seed dormancy control	GO:0006351	transcription, DNA-templated	GO:0005515//GO:0043565	protein binding//sequence-specific DNA binding	--	--	--	--	FALSE	1.2466	0.97564	FALSE	2.3107	0.41303	UP	4.4152	0.049054	FALSE	0.48459	0.99152	FALSE	-1.7022	0.96787	FALSE	0.93668	0.97283	FALSE	2.2257
Cluster-73051.2131	1717	--	--	--	--	--	--	--	--	--	--	--	--	--	--	--	--	--	--	--	--	--	--	--	--	--	--	--	--	FALSE	1.811	0.97564	UP	6.4202	0.0013021	FALSE	1.6189	0.55963	FALSE	0.22996	0.99152	FALSE	-0.68329	0.96787	FALSE	-3.4434	0.0555	FALSE	-4.7224
Cluster-73051.53531	864	--	--	--	--	--	--	--	--	--	--	--	--	--	--	--	--	--	--	--	--	--	--	--	--	--	--	--	--	FALSE	-0.34334	0.97564	UP	2.601	0.019901	FALSE	0.24667	0.96603	FALSE	0.54003	0.99152	FALSE	-1.004	0.96631	FALSE	1.4301	0.099427	FALSE	-2.2535
Cluster-73051.65912	2608	1586348867	XP_028153056.1	167	9.2e-09	uncharacterized protein LOC114346518 isoform X1 [Diabrotica virgifera virgifera]	--	--	--	--	--	-	-	-	http://www.genome.jp/dbget-bin/www_bget?ko:-	--	--	--	--	PF07925//PF07962	Reovirus RNA-dependent RNA polymerase lambda 3//Replication Fork Protection Component Swi3	GO:0006144//GO:0006974//GO:0032774//GO:0048478	purine nucleobase metabolic process//cellular response to DNA damage stimulus//RNA biosynthetic process//replication fork protection	GO:0003968//GO:0003723	RNA-directed 5'-3' RNA polymerase activity//RNA binding	GO:0031379//GO:0005634//GO:0019013	RNA-directed RNA polymerase complex//nucleus//viral nucleocapsid	--	--	FALSE	-0.33484	0.97564	FALSE	1.3425	0.97356	FALSE	1.856	0.96603	DOWN	-3.077	0.0014517	FALSE	-0.53907	0.96787	DOWN	-6.235	5.0154e-09	FALSE	0.594
Cluster-73051.65914	359	--	--	--	--	--	--	--	--	--	--	--	--	--	--	--	--	--	--	--	--	--	--	--	--	--	--	--	--	FALSE	NA	NA	DOWN	-4.0569	0.027353	FALSE	2.3021	0.76604	FALSE	4.8454	NA	FALSE	NA	NA	FALSE	0.89397	0.97283	UP	6.4398
Cluster-73051.56369	5892	1227972578	XP_021917724.1	2971	0	tyrosine-protein phosphatase 99A isoform X5 [Zootermopsis nevadensis]	XM_023847582.1	XM_023847582	382	0	PREDICTED: Cryptotermes secundus tyrosine-protein phosphatase 99A (LOC111862305), transcript variant X4, mRNA	K16667	PTPRG	receptor-type tyrosine-protein phosphatase gamma	http://www.genome.jp/dbget-bin/www_bget?ko:K16667	P35832	2262	8.3e-253	Tyrosine-protein phosphatase 99A OS=Drosophila melanogaster OX=7227 GN=Ptp99A PE=2 SV=2	PF00041//PF00782//PF00102//PF16656	Fibronectin type III domain//Dual specificity phosphatase, catalytic domain//Protein-tyrosine phosphatase//Purple acid Phosphatase, N-terminal domain	GO:0006570//GO:0006470//GO:0006771//GO:0016311//GO:0019497	tyrosine metabolic process//protein dephosphorylation//riboflavin metabolic process//dephosphorylation//hexachlorocyclohexane metabolic process	GO:0004725//GO:0008138//GO:0003993//GO:0046872//GO:0005515	protein tyrosine phosphatase activity//protein tyrosine/serine/threonine phosphatase activity//acid phosphatase activity//metal ion binding//protein binding	--	--	--	--	FALSE	0.4345	0.97564	FALSE	-0.76113	0.19159	DOWN	-1.4988	0.0001907	FALSE	-0.61178	0.99152	FALSE	0.33139	0.96787	FALSE	-0.077212	0.97283	FALSE	-0.63362
Cluster-73051.47887	2056	--	--	--	--	--	--	--	--	--	--	--	--	--	--	--	--	--	--	--	--	--	--	--	--	--	--	--	--	FALSE	-0.43175	0.97564	FALSE	-0.59207	0.68191	DOWN	-1.3729	0.0060889	DOWN	-1.3685	0.043099	FALSE	-0.47477	0.96787	DOWN	-1.5067	1.3527e-05	FALSE	-0.68773
Cluster-73051.71657	4660	1009563875	XP_015914832.1	332	1.2e-27	histone-lysine N-methyltransferase SETMAR-like [Parasteatoda tepidariorum]	JX101526.1	JX101526	139	2.95615e-63	Schistocerca gregaria microsatellite SgM40 sequence	K11433	SETMAR	histone-lysine N-methyltransferase SETMAR	http://www.genome.jp/dbget-bin/www_bget?ko:K11433	Q53H47	159	4.7e-09	Histone-lysine N-methyltransferase SETMAR OS=Homo sapiens OX=9606 GN=SETMAR PE=1 SV=2	--	--	--	--	--	--	--	--	--	--	FALSE	-0.54661	0.97564	UP	1.5267	0.0052003	UP	2.3384	4.0247e-06	FALSE	0.45999	0.99152	FALSE	-0.98899	0.96787	FALSE	0.65971	0.70038	FALSE	0.91464
Cluster-73051.71656	2407	--	--	--	--	--	--	--	--	--	--	--	--	--	--	--	--	--	--	--	--	--	--	--	--	--	--	--	--	FALSE	-0.52567	0.97564	FALSE	0.66175	0.67358	FALSE	-0.073498	0.96603	FALSE	-0.72722	0.7701	FALSE	-0.47592	0.96787	DOWN	-1.2487	3.3451e-05	FALSE	-0.64281
Cluster-73051.71651	2842	795017440	XP_011858851.1	715	2.9e-72	PREDICTED: uncharacterized protein LOC105556374 [Vollenhovia emeryi]	--	--	--	--	--	-	-	-	http://www.genome.jp/dbget-bin/www_bget?ko:-	--	--	--	--	PF04827	Plant transposon protein	--	--	GO:0016788	hydrolase activity, acting on ester bonds	--	--	--	--	FALSE	-0.51466	0.97564	DOWN	-1.5489	5.105e-05	FALSE	-0.50245	0.96603	UP	1.6679	0.00012084	FALSE	0.5146	0.96787	UP	1.9131	7.1447e-23	FALSE	1.1491
Cluster-73051.104176	2536	--	--	--	--	--	--	--	--	--	--	--	--	--	--	--	--	--	--	--	--	--	--	--	--	--	--	--	--	UP	5.8703	7.0872e-07	FALSE	-4.1528	0.46912	FALSE	-1.2503	0.96603	FALSE	1.2033	0.99152	FALSE	0.88392	0.96787	FALSE	1.2885	0.97283	FALSE	2.9694
Cluster-73051.71970	1223	1370629625	PSN38856.1	587	8.6e-58	hypothetical protein C0J52_21400 [Blattella germanica]	--	--	--	--	--	-	-	-	http://www.genome.jp/dbget-bin/www_bget?ko:-	P90884	273	7.4e-23	Protein madd-4 OS=Caenorhabditis elegans OX=6239 GN=madd-4 PE=1 SV=5	PF08686	PLAC (protease and lacunin) domain	--	--	GO:0008233	peptidase activity	--	--	KOG3538	Disintegrin metalloproteinases with thrombospondin repeats	FALSE	-0.25718	0.97564	FALSE	-1.5016	0.19088	DOWN	-3.2464	1.69e-10	FALSE	0.2667	0.99152	FALSE	0.17283	0.96787	FALSE	-0.47501	0.97283	DOWN	-1.6497
Cluster-73051.45004	3646	--	--	--	--	--	--	--	--	--	--	--	--	--	--	--	--	--	--	--	--	--	--	--	--	--	--	--	--	FALSE	-0.74606	0.97564	FALSE	0.90222	0.14507	FALSE	0.22023	0.96603	FALSE	0.18563	0.99152	DOWN	-1.5928	0.0040007	FALSE	0.66458	0.0073972	FALSE	-0.58924
Cluster-73051.99046	3706	662221041	XP_008484691.1	195	7.4e-12	uncharacterized protein LOC103521360 [Diaphorina citri]	--	--	--	--	--	--	--	--	--	--	--	--	--	PF11623	NAD(P)H dehydrogenase subunit S	GO:0009767	photosynthetic electron transport chain	--	--	--	--	--	--	FALSE	-1.0013	0.97564	FALSE	0.43145	0.97356	DOWN	-1.4654	0.0064404	FALSE	-0.19332	0.99152	FALSE	-1.0376	0.15087	FALSE	0.12643	0.97283	DOWN	-1.8001
Cluster-73051.96994	539	1229714770	XP_022119562.1	159	1.6e-08	pupal cuticle protein 36-like [Pieris rapae]	--	--	--	--	--	-	-	-	http://www.genome.jp/dbget-bin/www_bget?ko:-	P85197	148	1e-08	Cuticle protein 3 OS=Lonomia obliqua OX=304329 PE=1 SV=2	PF00379	Insect cuticle protein	--	--	GO:0042302	structural constituent of cuticle	--	--	--	--	FALSE	2.7953	0.97564	FALSE	-3.7458	0.84554	DOWN	-9.0498	1.5764e-09	FALSE	NA	NA	FALSE	2.886	0.96787	FALSE	NA	NA	DOWN	-5.2001
Cluster-73051.79277	3743	1330891910	PNF23027.1	1358	1e-146	putative inorganic phosphate cotransporter [Cryptotermes secundus]	--	--	--	--	--	-	-	-	http://www.genome.jp/dbget-bin/www_bget?ko:-	O61369	908	5.3e-96	Putative inorganic phosphate cotransporter OS=Drosophila ananassae OX=7217 GN=Picot PE=3 SV=1	PF07690//PF00083	Major Facilitator Superfamily//Sugar (and other) transporter	GO:0055085	transmembrane transport	GO:0022857	transmembrane transporter activity	GO:0016021	integral component of membrane	--	--	FALSE	-0.15942	0.97564	DOWN	-2.3986	0.0046841	DOWN	-2.6393	0.00042721	FALSE	-1.0584	0.99152	FALSE	-0.28059	0.96787	FALSE	-1.182	NA	FALSE	-0.13244
Cluster-73051.79276	2102	1339091714	XP_023707048.1	736	7.8e-75	E3 ubiquitin-protein ligase Arkadia-like isoform X2 [Cryptotermes secundus]	--	--	--	--	--	K10635	RNF111	E3 ubiquitin-protein ligase Arkadia	http://www.genome.jp/dbget-bin/www_bget?ko:K10635	E9QAU8	334	1.1e-29	E3 ubiquitin-protein ligase RNF165 OS=Mus musculus OX=10090 GN=Rnf165 PE=1 SV=1	PF12861//PF00097//PF03854//PF12906//PF12678	Anaphase-promoting complex subunit 11 RING-H2 finger//Zinc finger, C3HC4 type (RING finger)//P-11 zinc finger//RING-variant domain//RING-H2 zinc finger domain	GO:0016567	protein ubiquitination	GO:0008270//GO:0003723//GO:0004842//GO:0046872	zinc ion binding//RNA binding//ubiquitin-protein transferase activity//metal ion binding	GO:0005680	anaphase-promoting complex	KOG0800	FOG: Predicted E3 ubiquitin ligase	FALSE	0.24246	0.97564	FALSE	-0.12338	0.97356	FALSE	0.36114	0.96603	DOWN	-1.6514	0.00030925	FALSE	-0.70239	0.96787	FALSE	-0.34706	0.6149	FALSE	0.58036
Cluster-73051.79275	4615	--	--	--	--	--	--	--	--	--	--	--	--	--	--	--	--	--	--	--	--	--	--	--	--	--	--	--	--	FALSE	-0.78519	0.97564	UP	2.3746	0.00053795	FALSE	0.95438	0.27314	FALSE	0.58308	0.99152	FALSE	-0.090052	0.96787	FALSE	0.55271	0.4899	FALSE	-1.3272
Cluster-73051.79274	2577	1339047157	XP_023711752.1	984	1.7e-103	cyclin-dependent kinase 20 [Cryptotermes secundus]	XM_014808906.1	XM_014808906	51	1.34762e-14	PREDICTED: Priapulus caudatus cyclin-dependent kinase 20-like (LOC106806810), transcript variant X5, mRNA	K08817	CCRK	cell cycle related kinase	http://www.genome.jp/dbget-bin/www_bget?ko:K08817	A8WIP6	810	8.5e-85	Cyclin-dependent kinase 20 OS=Danio rerio OX=7955 GN=cdk20 PE=2 SV=1	PF07652//PF05194//PF00069//PF07714	Flavivirus DEAD domain//UreE urease accessory protein, C-terminal domain//Protein kinase domain//Protein tyrosine and serine/threonine kinase	GO:0019627//GO:0006468//GO:0065003	urea metabolic process//protein phosphorylation//protein-containing complex assembly	GO:0004672//GO:0005524//GO:0004386//GO:0016151	protein kinase activity//ATP binding//helicase activity//nickel cation binding	--	--	KOG0659	Cdk activating kinase (CAK)/RNA polymerase II transcription initiation/nucleotide excision repair factor TFIIH/TFIIK, kinase subunit CDK7	FALSE	-0.072062	0.97564	FALSE	-0.98926	0.74061	FALSE	-0.93329	0.79241	FALSE	0.74102	0.99152	FALSE	0.89201	0.96787	UP	1.4178	0.027849	FALSE	0.15362
Cluster-73051.79279	5754	861585863	KMQ82439.1	354	4.2e-30	transposase domain containing protein [Lasius niger]	--	--	--	--	--	-	-	-	http://www.genome.jp/dbget-bin/www_bget?ko:-	--	--	--	--	PF09798	DNA damage checkpoint protein	GO:0000077	DNA damage checkpoint	--	--	--	--	--	--	FALSE	-0.065533	0.97977	FALSE	0.69862	0.97356	UP	4.1226	0.00025802	FALSE	-0.27783	0.99152	FALSE	0.32679	0.96787	FALSE	0.70097	0.96324	UP	3.5516
Cluster-73051.80159	4637	1370644970	PSN53363.1	1411	9.2e-153	Alpha-N-acetylglucosaminidase [Blattella germanica]	XM_022247213.1	XM_022247213	70	6.69036e-25	PREDICTED: Acanthaster planci alpha-N-acetylglucosaminidase-like (LOC110985834), mRNA	K01205	NAGLU	alpha-N-acetylglucosaminidase	http://www.genome.jp/dbget-bin/www_bget?ko:K01205	P54802	991	1.6e-105	Alpha-N-acetylglucosaminidase OS=Homo sapiens OX=9606 GN=NAGLU PE=1 SV=2	PF16839	Nematode antimicrobial peptide	GO:0098542	defense response to other organism	--	--	--	--	KOG2233	Alpha-N-acetylglucosaminidase	FALSE	-0.28905	0.97564	DOWN	-1.9164	2.5488e-06	DOWN	-1.7311	0.0012	FALSE	0.83487	0.46381	FALSE	0.14783	0.96787	FALSE	0.93032	0.0022124	FALSE	0.28946
Cluster-73051.81207	4224	1339086668	XP_023704385.1	1650	1.6e-180	probable poly(ADP-ribose) glycohydrolase 2 isoform X1 [Cryptotermes secundus]	--	--	--	--	--	-	-	-	http://www.genome.jp/dbget-bin/www_bget?ko:-	O88622	276	1.2e-22	Poly(ADP-ribose) glycohydrolase OS=Mus musculus OX=10090 GN=Parg PE=1 SV=2	PF05028	Poly (ADP-ribose) glycohydrolase (PARG)	GO:0005975	carbohydrate metabolic process	GO:0004649	poly(ADP-ribose) glycohydrolase activity	--	--	KOG2064	Poly(ADP-ribose) glycohydrolase	FALSE	-0.19415	0.97564	FALSE	-0.020574	0.98305	DOWN	-1.681	0.00096629	FALSE	-0.18128	0.99152	FALSE	-0.10796	0.96787	FALSE	0.053452	0.97283	DOWN	-1.5588
Cluster-73051.81201	1851	--	--	--	--	--	--	--	--	--	--	--	--	--	--	--	--	--	--	--	--	--	--	--	--	--	--	--	--	FALSE	-0.20682	0.97564	DOWN	-2.9234	1.1995e-08	FALSE	-0.98414	0.17251	FALSE	0.1977	0.99152	FALSE	0.12132	0.96787	FALSE	-0.55693	0.97283	UP	2.0456
Cluster-73051.48417	3128	1330921262	PNF37142.1	3264	0	Engulfment and cell motility protein 1 [Cryptotermes secundus]	XM_023848352.1	XM_023848352	648	0	PREDICTED: Cryptotermes secundus engulfment and cell motility protein 1 (LOC111862724), transcript variant X1, mRNA	K12366	ELMO1, CED12	engulfment and cell motility protein 1	http://www.genome.jp/dbget-bin/www_bget?ko:K12366	Q92556	1832	3.2e-203	Engulfment and cell motility protein 1 OS=Homo sapiens OX=9606 GN=ELMO1 PE=1 SV=2	PF07535//PF08133	DBF zinc finger//Anticodon nuclease activator family	GO:0050792	regulation of viral process	GO:0004518//GO:0003676//GO:0008270	nuclease activity//nucleic acid binding//zinc ion binding	--	--	KOG2999	Regulator of Rac1, required for phagocytosis and cell migration	FALSE	0.19486	0.97564	FALSE	-0.76788	0.21552	DOWN	-1.1279	0.011278	FALSE	-1.098	0.080068	FALSE	0.082511	0.96787	FALSE	-0.95472	1.1895e-05	FALSE	-0.26206
Cluster-9703.0	1100	--	--	--	--	--	XM_018319662.1	XM_018319662	1082	0	Purpureocillium lilacinum hypothetical protein (VFPFJ_02579), partial mRNA	--	--	--	--	--	--	--	--	--	--	--	--	--	--	--	--	--	--	FALSE	NA	NA	FALSE	-6.7814	0.25545	FALSE	NA	NA	FALSE	NA	NA	FALSE	NA	NA	FALSE	NA	NA	UP	6.4111
Cluster-80032.0	4126	669220716	CDW57988.1	2992	0	Elongation factor Tu [Trichuris trichiura]	CP047231.1	CP047231	4126	0	Escherichia coli strain BL21-AI chromosome, complete genome	K02358	tuf, TUFM	elongation factor Tu	http://www.genome.jp/dbget-bin/www_bget?ko:K02358	B7M3L6	2071	8.1e-231	L-seryl-tRNA(Sec) selenium transferase OS=Escherichia coli O8 (strain IAI1) OX=585034 GN=selA PE=3 SV=1	PF10662//PF09106//PF02798//PF03193//PF10605//PF01053//PF13417//PF07740//PF01926//PF13409//PF00009//PF03144//PF09107	Ethanolamine utilisation - propanediol utilisation//Elongation factor SelB, winged helix//Glutathione S-transferase, N-terminal domain//RsgA GTPase//3HB-oligomer hydrolase (3HBOH)//Cys/Met metabolism PLP-dependent enzyme//Glutathione S-transferase, N-terminal domain//Ion channel inhibitory toxin//50S ribosome-binding GTPase//Glutathione S-transferase, N-terminal domain//Elongation factor Tu GTP b…	GO:0001514//GO:0006810//GO:0019346//GO:0009405//GO:0019605//GO:0006448//GO:0006576	selenocysteine incorporation//transport//transsulfuration//pathogenesis//butyrate metabolic process//regulation of translational elongation//cellular biogenic amine metabolic process	GO:0005515//GO:0030170//GO:0005525//GO:0003723//GO:0008200//GO:0003746//GO:0047989//GO:0003924//GO:0005524	protein binding//pyridoxal phosphate binding//GTP binding//RNA binding//ion channel inhibitor activity//translation elongation factor activity//hydroxybutyrate-dimer hydrolase activity//GTPase activity//ATP binding	GO:0005737//GO:0005840//GO:0005615//GO:0005576	cytoplasm//ribosome//extracellular space//extracellular region	KOG0460	Mitochondrial translation elongation factor Tu	FALSE	1.3144	0.97564	FALSE	NA	NA	DOWN	-6.6736	0.0043347	FALSE	-0.013745	0.99778	FALSE	0.44321	0.96787	FALSE	0.30726	0.97283	DOWN	-6.0366
Cluster-73051.42936	3114	668458432	KFB46346.1	1250	2.9e-134	AGAP003858-PA-like protein [Anopheles sinensis]	XM_011498006.1	XM_011498006	135	3.29245e-61	PREDICTED: Ceratosolen solmsi marchali beclin-1-like protein (LOC105360962), transcript variant X2, mRNA	K08334	BECN, VPS30, ATG6	beclin	http://www.genome.jp/dbget-bin/www_bget?ko:K08334	Q9VCE1	875	3e-92	Beclin-1-like protein OS=Drosophila melanogaster OX=7227 GN=Atg6 PE=1 SV=1	PF05384//PF02601//PF04632//PF12920	Sensor protein DegS//Exonuclease VII, large subunit//Fusaric acid resistance protein family//TcdA/TcdB pore forming domain	GO:0055085//GO:0009405//GO:0006308//GO:0007165	transmembrane transport//pathogenesis//DNA catabolic process//signal transduction	GO:0008855//GO:0016301//GO:0022857	exodeoxyribonuclease VII activity//kinase activity//transmembrane transporter activity	GO:0009318//GO:0005886	exodeoxyribonuclease VII complex//plasma membrane	KOG2751	Beclin-like protein	FALSE	0.34166	0.97564	FALSE	-0.76126	0.33934	DOWN	-2.0278	2.4625e-08	FALSE	-0.41392	0.99152	FALSE	0.25543	0.96787	FALSE	0.87102	0.043855	FALSE	-1.171
Cluster-73051.48185	414	156398391	XP_001638172.1	190	3.1e-12	predicted protein [Nematostella vectensis]	--	--	--	--	--	-	-	-	http://www.genome.jp/dbget-bin/www_bget?ko:-	--	--	--	--	--	--	--	--	--	--	--	--	--	--	FALSE	-1.0235	0.97564	FALSE	-2.9168	0.97356	FALSE	3.9709	0.96603	FALSE	-1.1708	0.99152	FALSE	-0.32482	0.96992	FALSE	-1.7212	0.97283	UP	6.9588
Cluster-73051.40070	3905	1228002665	XP_021933213.1	788	1.4e-80	fas-binding factor 1 isoform X1 [Zootermopsis nevadensis]	--	--	--	--	--	K16471	FBF1, ALB	Fas-binding factor 1	http://www.genome.jp/dbget-bin/www_bget?ko:K16471	A2A870	260	7.7e-21	Fas-binding factor 1 OS=Mus musculus OX=10090 GN=Fbf1 PE=1 SV=1	--	--	--	--	--	--	--	--	--	--	FALSE	-0.29935	0.97564	FALSE	-0.51191	0.97356	FALSE	-0.83516	0.41189	UP	1.5478	0.00047291	FALSE	0.331	0.96787	UP	1.4095	1.7205e-06	FALSE	-0.2209
Cluster-73051.40078	2070	1114445912	APL98286.1	269	1.1e-20	putative DD34D transposase [Bactrocera tryoni]	--	--	--	--	--	-	-	-	http://www.genome.jp/dbget-bin/www_bget?ko:-	--	--	--	--	--	--	--	--	--	--	--	--	--	--	FALSE	-1.3631	0.97564	FALSE	-0.75971	0.97356	FALSE	-2.9888e-06	1	FALSE	2.3438	0.18722	FALSE	-0.70258	0.96787	UP	2.4446	0.017369	FALSE	0.865
Cluster-8618.0	752	--	--	--	--	--	--	--	--	--	--	-	-	-	http://www.genome.jp/dbget-bin/www_bget?ko:-	Q7M732	141	9.3e-08	Retrotransposon-like protein 1 OS=Mus musculus OX=10090 GN=Rtl1 PE=2 SV=1	PF09668//PF01779	Aspartyl protease//Ribosomal L29e protein family	GO:0006508//GO:0042254//GO:0006412	proteolysis//ribosome biogenesis//translation	GO:0003735//GO:0004190	structural constituent of ribosome//aspartic-type endopeptidase activity	GO:0005840	ribosome	--	--	FALSE	NA	NA	DOWN	-5.8901	0.041979	FALSE	NA	NA	FALSE	NA	NA	FALSE	NA	NA	FALSE	NA	NA	FALSE	5.5197
Cluster-73051.108744	4811	--	--	--	--	--	XR_003653543.1	XR_003653543	81	5.32976e-31	PREDICTED: Diabrotica virgifera virgifera U5 spliceosomal RNA (LOC114337146), ncRNA	--	--	--	--	--	--	--	--	--	--	--	--	--	--	--	--	--	--	FALSE	-0.90055	0.97564	FALSE	-3.82	0.52625	FALSE	3.386	0.96603	FALSE	2.3056	0.63661	FALSE	4.9006	0.96787	FALSE	-0.21997	0.97283	UP	7.288
Cluster-73051.41307	8016	1339073590	XP_023724067.1	951	3.5e-99	5-hydroxytryptamine receptor 1-like [Cryptotermes secundus]	AB618101.1	AB618101	364	0	Gryllus bimaculatus 5-HT7 mRNA for serotonin receptor 7, partial cds	K04163	HTR7	5-hydroxytryptamine receptor 7	http://www.genome.jp/dbget-bin/www_bget?ko:K04163	P20905	757	3.7e-78	5-hydroxytryptamine receptor 1 OS=Drosophila melanogaster OX=7227 GN=5-HT7 PE=2 SV=1	PF00001//PF13853	7 transmembrane receptor (rhodopsin family)//Olfactory receptor	GO:0007608//GO:0007186//GO:0007187	sensory perception of smell//G protein-coupled receptor signaling pathway//G protein-coupled receptor signaling pathway, coupled to cyclic nucleotide second messenger	GO:0004984//GO:0004930	olfactory receptor activity//G protein-coupled receptor activity	GO:0016021	integral component of membrane	KOG3656	FOG: 7 transmembrane receptor	FALSE	-0.65101	0.97564	FALSE	-1.0503	0.62496	FALSE	-1.6177	0.064059	FALSE	0.56441	0.99152	FALSE	-0.1231	0.96787	UP	1.6211	1.6991e-05	FALSE	-0.47395
Cluster-73051.41309	2726	1339049707	XP_023713100.1	1641	1.2e-179	nicastrin isoform X2 [Cryptotermes secundus]	MH708141.1	MH708141	1462	0	Locusta migratoria Ncstn mRNA, partial cds	K06171	NCSTN	nicastrin	http://www.genome.jp/dbget-bin/www_bget?ko:K06171	Q9VC27	1039	2.5e-111	Nicastrin OS=Drosophila melanogaster OX=7227 GN=Nct PE=1 SV=3	--	--	--	--	--	--	--	--	KOG2657	Transmembrane glycoprotein nicastrin	FALSE	0.99578	0.93291	FALSE	-0.37036	0.97356	FALSE	-0.60412	0.58836	FALSE	0.35999	0.99152	FALSE	-0.075867	0.96787	UP	1.1304	0.0051828	FALSE	-0.13484
Cluster-7829.0	890	229288564	EEN59257.1	211	2.5e-14	hypothetical protein BRAFLDRAFT_226345, partial [Branchiostoma floridae]	XM_003051615.1	XM_003051615	875	0	Nectria haematococca mpVI 77-13-4 hypothetical protein, mRNA	K20465	OSBPL9_10_11, ORP9_10_11	oxysterol-binding protein-related protein 9/10/11	http://www.genome.jp/dbget-bin/www_bget?ko:K20465	O94512	526	2.5e-52	Oxysterol-binding protein-like protein 1 OS=Schizosaccharomyces pombe (strain 972 / ATCC 24843) OX=284812 GN=obp1 PE=1 SV=1	--	--	--	--	--	--	--	--	KOG2210	Oxysterol-binding protein	FALSE	NA	NA	DOWN	-6.3252	0.008826	FALSE	NA	NA	FALSE	2.8568	0.99152	FALSE	NA	NA	FALSE	NA	NA	UP	5.9618
Cluster-87527.0	1921	1339094283	XP_023708409.1	780	5.6e-80	lipase 3-like [Cryptotermes secundus]	--	--	--	--	--	-	-	-	http://www.genome.jp/dbget-bin/www_bget?ko:-	O46107	588	3.5e-59	Lipase 1 OS=Drosophila melanogaster OX=7227 GN=Lip1 PE=2 SV=2	PF04083//PF06821//PF02450//PF05699	Partial alpha/beta-hydrolase lipase region//Serine hydrolase//Lecithin:cholesterol acyltransferase//hAT family C-terminal dimerisation region	GO:0042967//GO:0006629	obsolete acyl-carrier-protein biosynthetic process//lipid metabolic process	GO:0016787//GO:0046983//GO:0008374	hydrolase activity//protein dimerization activity//O-acyltransferase activity	--	--	KOG2624	Triglyceride lipase-cholesterol esterase	FALSE	-3.5487	0.97564	FALSE	-2.9109	0.97356	DOWN	-6.4378	0.0037236	DOWN	-3.8818	0.022217	FALSE	-2.9014	0.96787	DOWN	-3.0621	0.0070085	FALSE	-3.3944
Cluster-73051.63894	548	772518066	AJW82897.1	717	3.2e-73	cytochrome oxidase subunit I, partial (mitochondrion) [Orotettix andeanus]	KT070865.1	KT070865	548	0	Calliptamus italicus cytochrome c oxidase subunit I (COX1) gene, partial cds; mitochondrial	-	-	-	http://www.genome.jp/dbget-bin/www_bget?ko:-	Q36421	689	1.9e-71	Cytochrome c oxidase subunit 1 OS=Locusta migratoria OX=7004 GN=COI PE=3 SV=2	--	--	--	--	--	--	--	--	KOG4769	Cytochrome c oxidase, subunit I	FALSE	0.22767	0.97564	UP	1.1204	0.022953	DOWN	-1.6957	0.00081002	FALSE	-0.85242	0.1753	FALSE	-0.013746	0.98093	FALSE	-0.50159	0.044732	DOWN	-2.7022
Cluster-73051.97389	1902	--	--	--	--	--	XM_014743084.1	XM_014743084	42	9.97268e-10	PREDICTED: Polistes canadensis zinc finger RNA-binding protein (LOC106784006), mRNA	--	--	--	--	--	--	--	--	PF06816	NOTCH protein	GO:0030154	cell differentiation	--	--	GO:0016021	integral component of membrane	--	--	FALSE	1.9144	0.97564	FALSE	5.2276	0.090568	FALSE	-1.2437	0.80654	FALSE	-2.7377	0.99152	FALSE	0.36202	0.96787	FALSE	0.38229	0.97283	DOWN	-6.3767
Cluster-73051.54391	1468	123503806	XP_001328606.1	154	1.7e-07	ankyrin repeat protein [Trichomonas vaginalis G3]	--	--	--	--	--	-	-	-	http://www.genome.jp/dbget-bin/www_bget?ko:-	--	--	--	--	PF00023//PF13606	Ankyrin repeat//Ankyrin repeat	--	--	GO:0005515	protein binding	--	--	--	--	FALSE	-1.0858	0.97564	DOWN	-3.5269	1.8738e-09	FALSE	1.6065	0.96603	UP	1.6389	0.0023234	FALSE	1.1444	0.96787	UP	2.2777	2.083e-16	UP	5.2342
Cluster-73051.54390	302	--	--	--	--	--	HQ851398.1	HQ851398	244	7.32894e-123	Schistocerca gregaria actin mRNA, complete cds	--	--	--	--	--	--	--	--	--	--	--	--	--	--	--	--	--	--	FALSE	-0.067653	0.97564	FALSE	-0.54627	0.97356	FALSE	-0.64163	0.96603	FALSE	1.5049	0.99152	FALSE	1.2163	0.33677	FALSE	1.0384	0.38472	FALSE	-0.011025
Cluster-73051.54393	2402	1227981681	XP_021922448.1	1514	5.4e-165	dihydropyrimidinase isoform X6 [Zootermopsis nevadensis]	XM_030783367.1	XM_030783367	57	5.80044e-18	PREDICTED: Chanos chanos dihydropyrimidinase (dpys), transcript variant X2, mRNA	K01464	DPYS, dht, hydA	dihydropyrimidinase	http://www.genome.jp/dbget-bin/www_bget?ko:K01464	Q14117	1221	1.7e-132	Dihydropyrimidinase OS=Homo sapiens OX=9606 GN=DPYS PE=1 SV=1	PF01979	Amidohydrolase family	--	--	GO:0016787	hydrolase activity	--	--	KOG2584	Dihydroorotase and related enzymes	FALSE	0.10424	0.97564	FALSE	-0.72967	0.17941	DOWN	-1.395	0.00013278	FALSE	0.20119	0.99152	FALSE	0.039125	0.96787	FALSE	0.51387	0.095339	FALSE	-0.56753
Cluster-73051.54395	1132	861616678	KMQ86388.1	941	7.1e-99	gag-pol polyprotein [Lasius niger]	--	--	--	--	--	-	-	-	http://www.genome.jp/dbget-bin/www_bget?ko:-	Q87040	280	1.1e-23	Pro-Pol polyprotein OS=Simian foamy virus (isolate chimpanzee) OX=298339 GN=pol PE=3 SV=1	PF00665//PF09596//PF13683//PF07465	Integrase core domain//MamL-1 domain//Integrase core domain//Photosystem I protein M (PsaM)	GO:0045944//GO:0007219//GO:0015074//GO:0015979	positive regulation of transcription by RNA polymerase II//Notch signaling pathway//DNA integration//photosynthesis	GO:0003713	transcription coactivator activity	GO:0005667//GO:0016607	transcription regulator complex//nuclear speck	--	--	FALSE	0.75744	0.97564	FALSE	1.0228	0.97356	FALSE	2.5923	0.3979	FALSE	-0.34089	0.99152	FALSE	-0.011178	0.99734	DOWN	-3.4125	0.0073218	FALSE	1.6758
Cluster-73051.58737	2053	1227962934	XP_021942918.1	1617	5.3e-177	LOW QUALITY PROTEIN: homeotic protein spalt-major-like [Zootermopsis nevadensis]	XM_023865008.1	XM_023865008	314	6.73968e-161	PREDICTED: Cryptotermes secundus homeotic protein spalt-major-like (LOC111871719), transcript variant X1, mRNA	-	-	-	http://www.genome.jp/dbget-bin/www_bget?ko:-	Q9NSC2	415	4.3e-39	Sal-like protein 1 OS=Homo sapiens OX=9606 GN=SALL1 PE=1 SV=2	PF03153//PF00096//PF07655//PF01080	Transcription factor IIA, alpha/beta subunit//Zinc finger, C2H2 type//Secretin N-terminal domain//Presenilin	GO:0016485//GO:0006367//GO:0009297	protein processing//transcription initiation from RNA polymerase II promoter//pilus assembly	GO:0004190//GO:0003676	aspartic-type endopeptidase activity//nucleic acid binding	GO:0019867//GO:0016021//GO:0005672	outer membrane//integral component of membrane//transcription factor TFIIA complex	--	--	FALSE	0.13997	0.97564	FALSE	-0.45802	0.8798	UP	1.5873	0.00064636	FALSE	-0.61466	0.99152	FALSE	-0.30167	0.96787	FALSE	-0.51914	0.21745	UP	2.1446
Cluster-73051.58736	4598	1321349593	XP_023316965.1	769	2.5e-78	homeotic protein spalt-major-like isoform X1 [Trichogramma pretiosum]	XM_026423407.1	XM_026423407	203	7.71719e-99	PREDICTED: Frankliniella occidentalis homeotic protein spalt-major-like (LOC113207051), mRNA	K09228	KRAB	KRAB domain-containing zinc finger protein	http://www.genome.jp/dbget-bin/www_bget?ko:K09228	P39770	631	8.6e-64	Homeotic protein spalt-major OS=Drosophila melanogaster OX=7227 GN=salm PE=1 SV=3	PF03153//PF01686//PF09726//PF00096//PF11744//PF03165//PF02862	Transcription factor IIA, alpha/beta subunit//Adenovirus penton base protein//Macoilin family//Zinc finger, C2H2 type//Aluminium activated malate transporter//MH1 domain//DDHD domain	GO:0015743//GO:0075509//GO:0006355//GO:0006367//GO:0023041	malate transport//endocytosis involved in viral entry into host cell//regulation of transcription, DNA-templated//transcription initiation from RNA polymerase II promoter//neuronal signal transduction	GO:0046872//GO:0003676	metal ion binding//nucleic acid binding	GO:0030867//GO:0039623//GO:0005672	rough endoplasmic reticulum membrane//T=25 icosahedral viral capsid//transcription factor TFIIA complex	--	--	FALSE	0.22723	0.97564	FALSE	-0.45969	0.92035	UP	1.6416	0.00043725	FALSE	-0.88986	0.99152	FALSE	-0.4769	0.96787	FALSE	-0.52136	0.29612	UP	2.1993
Cluster-73051.11815	1856	1233210914	XP_022204784.1	206	2e-13	uncharacterized protein LOC111061403 [Nilaparvata lugens]	XM_003045425.1	XM_003045425	1023	0	Nectria haematococca mpVI 77-13-4 hypothetical protein, mRNA	--	--	--	--	--	--	--	--	--	--	--	--	--	--	--	--	--	--	FALSE	NA	NA	DOWN	-9.0306	1.2338e-09	FALSE	NA	NA	FALSE	NA	NA	FALSE	NA	NA	FALSE	NA	NA	UP	8.6677
Cluster-73051.11816	7328	1339049412	XP_023712942.1	1479	1.9e-160	alkaline phosphatase-like [Cryptotermes secundus]	XM_026437225.1	XM_026437225	330	3.10543e-169	PREDICTED: Frankliniella occidentalis alkaline phosphatase, tissue-nonspecific isozyme-like (LOC113217360), mRNA	K01077	E3.1.3.1, phoA, phoB	alkaline phosphatase	http://www.genome.jp/dbget-bin/www_bget?ko:K01077	Q92058	815	6.3e-85	Alkaline phosphatase, tissue-nonspecific isozyme OS=Gallus gallus OX=9031 GN=ALPL PE=2 SV=1	PF09514//PF00245//PF00884//PF01676	SSXRD motif//Alkaline phosphatase//Sulfatase//Metalloenzyme superfamily	GO:0006355	regulation of transcription, DNA-templated	GO:0008484//GO:0016791//GO:0046872//GO:0003824	sulfuric ester hydrolase activity//phosphatase activity//metal ion binding//catalytic activity	GO:0005634	nucleus	--	--	FALSE	-0.75228	0.97564	FALSE	0.25202	0.97356	DOWN	-2.1661	8.466e-06	FALSE	0.26198	0.99152	FALSE	-1.2195	0.56634	FALSE	0.49425	0.92524	DOWN	-2.3273
Cluster-73051.11812	990	1207980025	XP_021339532.1	692	4.6e-70	60S ribosomal protein L1-B-like, partial [Mizuhopecten yessoensis]	XM_031212934.1	XM_031212934	810	0	Fusarium oxysporum f. sp. cubense tropical race 4 54006 60S ribosomal protein L10a (FOIG_12155), mRNA	K02865	RP-L10Ae, RPL10A	large subunit ribosomal protein L10Ae	http://www.genome.jp/dbget-bin/www_bget?ko:K02865	Q7RZS0	955	5e-102	60S ribosomal protein L10a OS=Neurospora crassa (strain ATCC 24698 / 74-OR23-1A / CBS 708.71 / DSM 1257 / FGSC 987) OX=367110 GN=crp-74 PE=3 SV=1	--	--	--	--	--	--	--	--	KOG1570	60S ribosomal protein L10A	FALSE	2.7997	0.97564	FALSE	-2.417	0.33147	FALSE	2.435	0.062492	FALSE	5.9848	NA	FALSE	-3.0233	0.96787	FALSE	-2.9376	0.97283	UP	4.9466
Cluster-73051.11819	1654	1484301283	RJW70576.1	933	8.8e-98	Obg-like ATPase 1 [Clonorchis sinensis]	XM_018389557.1	XM_018389557	793	0	Fusarium oxysporum f. sp. lycopersici 4287 GTPase mRNA	K19788	OLA1	obg-like ATPase 1	http://www.genome.jp/dbget-bin/www_bget?ko:K19788	O13998	1119	8e-121	Obg-like ATPase 1 OS=Schizosaccharomyces pombe (strain 972 / ATCC 24843) OX=284812 GN=SPAC27E2.03c PE=1 SV=1	PF02421//PF01057//PF00025//PF00829//PF01926	Ferrous iron transport protein B//Parvovirus non-structural protein NS1//ADP-ribosylation factor family//Ribosomal prokaryotic L21 protein//50S ribosome-binding GTPase	GO:0019079	viral genome replication	GO:0005525	GTP binding	GO:0005840	ribosome	KOG1491	Predicted GTP-binding protein (ODN superfamily)	FALSE	NA	NA	DOWN	-2.6681	0.025257	FALSE	2.318	0.85917	FALSE	22.53	NA	FALSE	-1.5959	0.96787	FALSE	NA	NA	UP	5.0686
Cluster-73051.111673	481	--	--	--	--	--	--	--	--	--	--	--	--	--	--	--	--	--	--	--	--	--	--	--	--	--	--	--	--	FALSE	1.1	0.97564	FALSE	-3.877	0.09793	FALSE	-3.4376	NA	UP	3.3396	0.024818	FALSE	5.2149	0.96787	FALSE	-4.1119	0.59074	FALSE	0.54742
Cluster-73051.111677	1291	1146001602	AQP31332.1	1595	1.2e-174	heat shock protein cognate 70-3 [Laodelphax striatellus]	XM_003046126.1	XM_003046126	1119	0	Nectria haematococca mpVI 77-13-4 predicted protein, mRNA	K09490	HSPA5, BIP	heat shock 70kDa protein 5	http://www.genome.jp/dbget-bin/www_bget?ko:K09490	P78695	1636	7e-181	Endoplasmic reticulum chaperone BiP OS=Neurospora crassa (strain ATCC 24698 / 74-OR23-1A / CBS 708.71 / DSM 1257 / FGSC 987) OX=367110 GN=grp78 PE=3 SV=3	PF02782	FGGY family of carbohydrate kinases, C-terminal domain	GO:0005975	carbohydrate metabolic process	GO:0016773	phosphotransferase activity, alcohol group as acceptor	--	--	KOG0100	Molecular chaperones GRP78/BiP/KAR2, HSP70 superfamily	FALSE	0.67547	0.97564	DOWN	-3.9723	0.0001734	FALSE	3.5626	0.72595	FALSE	6.3472	0.99152	FALSE	1.6274	0.96787	FALSE	NA	NA	UP	7.6155
Cluster-73051.111679	5073	1339064312	XP_023714036.1	864	2.7e-89	uncharacterized protein LOC111867985 [Cryptotermes secundus]	--	--	--	--	--	-	-	-	http://www.genome.jp/dbget-bin/www_bget?ko:-	Q8VHW4	197	2e-13	Voltage-dependent calcium channel gamma-5 subunit OS=Mus musculus OX=10090 GN=Cacng5 PE=1 SV=1	PF00822//PF13903//PF06687//PF15108//PF02535	PMP-22/EMP/MP20/Claudin family//PMP-22/EMP/MP20/Claudin tight junction//SUR7/PalI family//Voltage-dependent calcium channel gamma-like subunit protein family//ZIP Zinc transporter	GO:0055085//GO:0006816//GO:0006811//GO:0030001	transmembrane transport//calcium ion transport//ion transport//metal ion transport	GO:0005244//GO:0046873//GO:0005262	voltage-gated ion channel activity//metal ion transmembrane transporter activity//calcium channel activity	GO:0005886//GO:0016021//GO:0016020	plasma membrane//integral component of membrane//membrane	--	--	FALSE	-0.8528	0.97564	FALSE	-2.3663	0.094314	DOWN	-2.5532	0.031181	FALSE	0.075103	0.99152	FALSE	-1.5112	0.96787	FALSE	0.43326	0.97283	FALSE	-0.094661
Cluster-73051.111678	2037	--	--	--	--	--	--	--	--	--	--	--	--	--	--	--	--	--	--	--	--	--	--	--	--	--	--	--	--	FALSE	-0.57475	0.97564	DOWN	-6.1104	0.0025474	DOWN	-5.6695	0.014552	FALSE	-3.7647	0.99152	FALSE	-1.7194	0.96787	FALSE	0.26424	0.97283	FALSE	0.51632
Cluster-73051.111411	386	--	--	--	--	--	AC166543.2	AC166543	248	5.75256e-125	[Nectria] haematococca clone JGIAYWI-5I13, complete sequence	--	--	--	--	--	--	--	--	--	--	--	--	--	--	--	--	--	--	FALSE	NA	NA	DOWN	-8.0582	1.3329e-13	FALSE	1.8963	0.96603	FALSE	NA	NA	FALSE	NA	NA	FALSE	NA	NA	UP	10.121
Cluster-73051.81598	1048	--	--	--	--	--	--	--	--	--	--	--	--	--	--	--	--	--	--	--	--	--	--	--	--	--	--	--	--	FALSE	-1.2902	0.97564	FALSE	2.2614	0.74921	FALSE	0.050341	0.97687	FALSE	-0.42528	0.99152	FALSE	-0.43953	0.96787	DOWN	-3.0377	0.0013672	FALSE	-2.1091
Cluster-73051.77168	1242	1339088864	XP_023705556.1	241	1.1e-17	prolow-density lipoprotein receptor-related protein 1 [Cryptotermes secundus]	--	--	--	--	--	K04550	LRP1, CD91	low-density lipoprotein receptor-related protein 1 (alpha-2-macroglobulin receptor)	http://www.genome.jp/dbget-bin/www_bget?ko:K04550	--	--	--	--	--	--	--	--	--	--	--	--	--	--	FALSE	-0.82965	0.97564	FALSE	-3.5485	0.077933	FALSE	-0.25472	0.96603	FALSE	-0.58559	0.99152	FALSE	0.93467	0.96787	UP	2.9449	0.0099421	FALSE	3.4969
Cluster-73051.77161	1442	749716109	KII64775.1	151	3.6e-07	hypothetical protein RF11_12937 [Thelohanellus kitauei]	--	--	--	--	--	--	--	--	--	--	--	--	--	PF07267	Nucleopolyhedrovirus capsid protein P87	--	--	--	--	GO:0019028	viral capsid	--	--	FALSE	0.21757	0.97564	FALSE	0.17123	0.97356	FALSE	1.1987	0.75409	DOWN	-3.1839	1.0781e-05	FALSE	0.36769	0.96787	DOWN	-3.3667	1.122e-10	FALSE	1.1254
Cluster-73051.77160	494	1339055465	XP_023716166.1	407	2.6e-37	trafficking kinesin-binding protein milt isoform X2 [Cryptotermes secundus]	--	--	--	--	--	K15369	TRAK1	trafficking kinesin-binding protein 1	http://www.genome.jp/dbget-bin/www_bget?ko:K15369	Q9UPV9	208	1e-15	Trafficking kinesin-binding protein 1 OS=Homo sapiens OX=9606 GN=TRAK1 PE=1 SV=1	--	--	--	--	--	--	--	--	--	--	FALSE	0.17816	0.97564	FALSE	-0.9425	0.28214	FALSE	-0.524	0.96603	DOWN	-2.0234	0.035081	FALSE	-0.21299	0.96787	FALSE	-0.85792	0.30492	FALSE	0.51695
Cluster-73051.92637	2717	1284997633	XP_023029500.1	225	1.8e-15	synaptic vesicular amine transporter [Leptinotarsa decemlineata]	XM_017235273.1	XM_017235273	74	2.32937e-27	PREDICTED: Drosophila bipectinata synaptic vesicular amine transporter (LOC108121270), transcript variant X3, mRNA	K08155	SLC18A1_2, VMAT	MFS transporter, DHA1 family, solute carrier family 18 (vesicular amine transporter), member 1/2	http://www.genome.jp/dbget-bin/www_bget?ko:K08155	P54219	147	6.8e-08	Chromaffin granule amine transporter OS=Homo sapiens OX=9606 GN=SLC18A1 PE=1 SV=1	PF07690//PF05115	Major Facilitator Superfamily//Cytochrome B6-F complex subunit VI (PetL)	GO:0006118//GO:0055085	obsolete electron transport//transmembrane transport	GO:0009055//GO:0022857	electron transfer activity//transmembrane transporter activity	GO:0009512	cytochrome b6f complex	KOG3764	Vesicular amine transporter	FALSE	0.48754	0.97564	FALSE	-1.2083	0.97356	DOWN	-2.2296	0.046784	FALSE	-1.3759	0.9441	FALSE	-0.47145	0.96787	FALSE	-1.4995	0.28634	FALSE	-0.93638
Cluster-73051.76692	5207	1339040682	XP_023708779.1	2792	0	nucleolar protein 6 isoform X3 [Cryptotermes secundus]	--	--	--	--	--	K14544	UTP22, NOL6	U3 small nucleolar RNA-associated protein 22	http://www.genome.jp/dbget-bin/www_bget?ko:K14544	Q5M7P5	1923	1.5e-213	Nucleolar protein 6 OS=Xenopus tropicalis OX=8364 GN=nol6 PE=2 SV=1	PF04790	Sarcoglycan complex subunit protein	--	--	--	--	GO:0016012//GO:0016021	sarcoglycan complex//integral component of membrane	KOG2054	Nucleolar RNA-associated protein (NRAP)	FALSE	0.12572	0.97564	FALSE	-0.22714	0.97356	FALSE	0.5731	0.64948	UP	1.1708	0.020174	FALSE	0.093558	0.96787	UP	1.7004	1.0285e-18	FALSE	0.89782
Cluster-73051.86064	723	--	--	--	--	--	--	--	--	--	--	--	--	--	--	--	--	--	--	--	--	--	--	--	--	--	--	--	--	FALSE	0.34486	0.97564	DOWN	-1.299	0.027221	FALSE	1.4574	0.22171	FALSE	-0.56068	0.99152	FALSE	0.59123	0.96787	FALSE	-0.34684	0.97283	UP	2.8462
Cluster-73051.44566	5245	1227993506	XP_021928534.1	802	4.3e-82	protein cueball isoform X2 [Zootermopsis nevadensis]	XM_023855855.1	XM_023855855	54	5.93901e-16	PREDICTED: Cryptotermes secundus protein cueball (LOC111866674), transcript variant X4, mRNA	-	-	-	http://www.genome.jp/dbget-bin/www_bget?ko:-	B4L8V5	611	2e-61	Protein cueball OS=Drosophila mojavensis OX=7230 GN=cue PE=3 SV=1	PF08050//PF08047	Tetracycline resistance leader peptide//Histidine operon leader peptide	GO:0046677//GO:0000105	response to antibiotic//histidine biosynthetic process	--	--	--	--	--	--	FALSE	0.37024	0.97564	DOWN	-1.8713	5.7823e-07	DOWN	-1.2033	0.020382	FALSE	-1.0049	0.19533	FALSE	0.10913	0.96787	FALSE	0.39745	0.70985	FALSE	0.7602
Cluster-73051.49210	3372	1330931592	PNF42324.1	2380	2.9e-265	hypothetical protein B7P43_G05284 [Cryptotermes secundus]	--	--	--	--	--	-	-	-	http://www.genome.jp/dbget-bin/www_bget?ko:-	Q9V4Z9	510	6.8e-50	Protein lines OS=Drosophila melanogaster OX=7227 GN=lin PE=1 SV=1	PF02985	HEAT repeat	--	--	GO:0005515	protein binding	--	--	--	--	FALSE	0.479	0.97564	FALSE	0.92137	0.028956	FALSE	-0.41021	0.96603	FALSE	-0.72584	0.92509	FALSE	-0.10884	0.96787	FALSE	-0.22001	0.97283	DOWN	-1.2324
Cluster-73051.37421	1702	1409304518	XP_025160571.1	170	2.7e-09	uncharacterized protein LOC112589900 [Harpegnathos saltator]	--	--	--	--	--	--	--	--	--	--	--	--	--	PF01160	Vertebrate endogenous opioids neuropeptide	GO:0007218	neuropeptide signaling pathway	--	--	--	--	--	--	FALSE	-0.075236	0.97564	FALSE	-0.7746	0.97356	FALSE	-0.65051	0.96603	FALSE	-1.2191	0.83899	FALSE	0.27967	0.96787	UP	1.3379	0.027423	FALSE	0.21914
Cluster-73051.37423	3741	1228017607	XP_021940778.1	920	6.4e-96	uncharacterized protein LOC110840210 isoform X3 [Zootermopsis nevadensis]	--	--	--	--	--	-	-	-	http://www.genome.jp/dbget-bin/www_bget?ko:-	--	--	--	--	PF15341//PF00320//PF00295//PF12257//PF00435	Ribosome biogenesis protein SLX9//GATA zinc finger//Glycosyl hydrolases family 28//Vacuolar membrane-associated protein Iml1//Spectrin repeat	GO:0005985//GO:0005975//GO:0000462//GO:0005982//GO:0006355	sucrose metabolic process//carbohydrate metabolic process//maturation of SSU-rRNA from tricistronic rRNA transcript (SSU-rRNA, 5.8S rRNA, LSU-rRNA)//starch metabolic process//regulation of transcription, DNA-templated	GO:0005096//GO:0005515//GO:0008270//GO:0004650//GO:0043565	GTPase activator activity//protein binding//zinc ion binding//polygalacturonase activity//sequence-specific DNA binding	GO:0005730//GO:0030686//GO:0030688	nucleolus//90S preribosome//preribosome, small subunit precursor	--	--	FALSE	-0.45228	0.97564	FALSE	-0.75719	0.42702	FALSE	-0.88534	0.31793	FALSE	1.0411	0.15205	FALSE	0.70524	0.96787	UP	1.0666	5.2702e-05	FALSE	-0.025722
Cluster-73051.37428	1764	1339067345	XP_023720750.1	438	2.3e-40	paired mesoderm homeobox protein 2-like [Cryptotermes secundus]	XM_021261548.1	XM_021261548	81	1.92958e-31	PREDICTED: Heterocephalus glaber paired related homeobox 2 (Prrx2), transcript variant X2, mRNA	K09329	PRRX, PMX	paired mesoderm homeobox protein	http://www.genome.jp/dbget-bin/www_bget?ko:K09329	Q05437	301	6.1e-26	Paired mesoderm homeobox protein 1 OS=Gallus gallus OX=9031 GN=PRRX1 PE=1 SV=2	PF00046//PF05920	Homeodomain//Homeobox KN domain	GO:0006355	regulation of transcription, DNA-templated	GO:0003677	DNA binding	--	--	--	--	FALSE	-0.22911	0.97564	DOWN	-1.401	0.013329	FALSE	0.41933	0.96603	FALSE	0.72202	0.94287	FALSE	0.41868	0.96787	FALSE	0.89599	0.022021	UP	1.9251
Cluster-73051.57833	1914	--	--	--	--	--	--	--	--	--	--	--	--	--	--	--	--	--	--	PF03116//PF00238//PF14171	NQR2, RnfD, RnfE family//Ribosomal protein L14p/L23e//Toxin SpoIISA, type II toxin-antitoxin system	GO:0055085//GO:0006412//GO:0009405//GO:0042254	transmembrane transport//translation//pathogenesis//ribosome biogenesis	GO:0003735	structural constituent of ribosome	GO:0005840//GO:0016021//GO:0016020	ribosome//integral component of membrane//membrane	--	--	FALSE	-0.42435	0.97564	FALSE	1.1151	0.14712	FALSE	-0.62342	0.82203	FALSE	-0.67639	0.99152	FALSE	-0.39701	0.96787	DOWN	-1.0847	0.032724	DOWN	-1.6468
Cluster-73051.57832	2088	--	--	--	--	--	--	--	--	--	--	--	--	--	--	--	--	--	--	--	--	--	--	--	--	--	--	--	--	FALSE	-0.34254	0.97564	FALSE	0.83638	0.37833	FALSE	-0.56631	0.96603	FALSE	-0.77629	0.99152	FALSE	-0.7811	0.96787	DOWN	-1.3491	0.00017834	FALSE	-1.3109
Cluster-73051.114799	1448	--	--	--	--	--	--	--	--	--	--	--	--	--	--	--	--	--	--	PF12537	The Golgi pH Regulator (GPHR) Family N-terminal	--	--	--	--	GO:0016020	membrane	--	--	FALSE	1.6838	0.97564	FALSE	-0.098892	0.98801	FALSE	0.41103	0.96603	FALSE	-2.5697	0.96151	FALSE	-1.2583	0.96787	DOWN	-5.3587	0.042224	FALSE	0.61938
Cluster-73051.11464	1978	1279744397	XP_022917196.1	192	8.8e-12	zinc finger protein 271-like isoform X1 [Onthophagus taurus]	XM_003046526.1	XM_003046526	1897	0	Nectria haematococca mpVI 77-13-4 predicted protein, mRNA	-	-	-	http://www.genome.jp/dbget-bin/www_bget?ko:-	O94131	1762	2.6e-195	DNA-binding protein creA OS=Gibberella fujikuroi OX=5127 GN=CREA PE=3 SV=1	PF00096	Zinc finger, C2H2 type	--	--	GO:0003676	nucleic acid binding	--	--	KOG1721	FOG: Zn-finger	FALSE	NA	NA	DOWN	-9.4997	1.8947e-10	FALSE	-1.4246	0.96603	FALSE	NA	NA	FALSE	-0.51857	0.96787	FALSE	NA	NA	UP	8.1703
Cluster-73051.25537	2052	--	--	--	--	--	--	--	--	--	--	--	--	--	--	--	--	--	--	--	--	--	--	--	--	--	--	--	--	FALSE	1.0544	0.97564	FALSE	0.42414	0.97356	DOWN	-5.3908	2.1517e-06	FALSE	3.1834	0.99152	FALSE	0.74272	0.96787	FALSE	2.8568	0.97283	DOWN	-5.7528
Cluster-73051.25539	4119	1227986334	XP_021924840.1	898	2.5e-93	IDLSRF-like peptide isoform X2 [Zootermopsis nevadensis]	XM_014507361.1	XM_014507361	166	2.5554e-78	PREDICTED: Papilio machaon IDLSRF-like peptide (LOC106714338), mRNA	-	-	-	http://www.genome.jp/dbget-bin/www_bget?ko:-	E2AX35	841	3.4e-88	IDLSRF-like peptide OS=Camponotus floridanus OX=104421 GN=EAG_01737 PE=1 SV=1	PF00057//PF13691	Low-density lipoprotein receptor domain class A//tRNase Z endonuclease	GO:0008033	tRNA processing	GO:0005515	protein binding	--	--	--	--	FALSE	-0.44646	0.97564	FALSE	-0.32014	0.97356	DOWN	-1.6027	0.0017058	FALSE	0.036445	0.99152	FALSE	-0.49424	0.96787	FALSE	0.38318	0.97283	FALSE	-1.185
Cluster-73051.99363	9729	1227970915	XP_021916865.1	3850	0	rho GTPase-activating protein 100F [Zootermopsis nevadensis]	XM_023867222.1	XM_023867222	327	1.92068e-167	PREDICTED: Cryptotermes secundus rho GTPase-activating protein 100F (LOC111872928), mRNA	K20655	SYDE	Rho GTPase-activating protein SYDE	http://www.genome.jp/dbget-bin/www_bget?ko:K20655	Q9V9S7	1249	4e-135	Rho GTPase-activating protein 100F OS=Drosophila melanogaster OX=7227 GN=RhoGAP100F PE=1 SV=2	PF01664//PF00620//PF00595	Reovirus viral attachment protein sigma 1//RhoGAP domain//PDZ domain	GO:0019058//GO:0019062//GO:0007165//GO:0007155	viral life cycle//virion attachment to host cell//signal transduction//cell adhesion	GO:0005515	protein binding	--	--	--	--	FALSE	0.14495	0.97564	UP	1.4262	0.0098991	FALSE	-0.65246	0.60373	FALSE	0.073944	0.99152	FALSE	-0.34743	0.96787	FALSE	0.83421	0.086467	DOWN	-1.9813
Cluster-73051.99362	3072	--	--	--	--	--	--	--	--	--	--	--	--	--	--	--	--	--	--	--	--	--	--	--	--	--	--	--	--	FALSE	-0.32157	0.97564	FALSE	-0.86735	0.97356	DOWN	-3.8845	1.9262e-09	FALSE	0.99364	0.99152	FALSE	-0.6647	0.96787	FALSE	1.0009	0.89357	DOWN	-2.9174
Cluster-73051.99360	1904	--	--	--	--	--	--	--	--	--	--	--	--	--	--	--	--	--	--	--	--	--	--	--	--	--	--	--	--	FALSE	0.75245	0.97564	UP	1.5965	0.012125	FALSE	-0.99235	0.054594	FALSE	1.0541	0.68468	FALSE	0.010567	0.98881	UP	1.3679	0.0025133	DOWN	-2.4892
Cluster-73051.80052	896	675369800	KFM62702.1	203	2.1e-13	hypothetical protein X975_05395, partial [Stegodyphus mimosarum]	--	--	--	--	--	--	--	--	--	--	--	--	--	PF09668//PF00098	Aspartyl protease//Zinc knuckle	GO:0006508	proteolysis	GO:0008270//GO:0004190//GO:0003676	zinc ion binding//aspartic-type endopeptidase activity//nucleic acid binding	--	--	--	--	FALSE	-0.77691	0.97564	FALSE	-0.99113	0.97356	FALSE	0.46515	0.96603	FALSE	-0.23275	0.99152	FALSE	-1.4741	0.96787	DOWN	-4.8743	0.039296	FALSE	1.5489
Cluster-73051.80059	4131	1330882847	PNF18386.1	1884	1.2e-207	Mismatch repair endonuclease PMS2 [Cryptotermes secundus]	--	--	--	--	--	K10858	PMS2	DNA mismatch repair protein PMS2	http://www.genome.jp/dbget-bin/www_bget?ko:K10858	F1NQJ3	843	2e-88	Mismatch repair endonuclease PMS2 OS=Gallus gallus OX=9031 GN=PMS2 PE=2 SV=3	PF01119//PF08676	DNA mismatch repair protein, C-terminal domain//MutL C terminal dimerisation domain	GO:0006298	mismatch repair	GO:0005524//GO:0030983	ATP binding//mismatched DNA binding	--	--	KOG1978	DNA mismatch repair protein - MLH2/PMS1/Pms2 family	FALSE	0.45084	0.97564	FALSE	-0.12432	0.97356	FALSE	-0.95737	0.10167	UP	1.2466	0.03956	FALSE	0.48586	0.96787	FALSE	0.86332	0.014898	FALSE	-0.73067
Cluster-73051.62079	3244	1228014224	XP_021939083.1	1907	2e-210	uncharacterized protein LOC110839301 [Zootermopsis nevadensis]	--	--	--	--	--	-	-	-	http://www.genome.jp/dbget-bin/www_bget?ko:-	P38942	941	6.9e-100	4-hydroxybutyrate coenzyme A transferase OS=Clostridium kluyveri (strain ATCC 8527 / DSM 555 / NCIMB 10680) OX=431943 GN=cat2 PE=3 SV=3	PF02550	Acetyl-CoA hydrolase/transferase N-terminal domain	GO:0006090//GO:0019679//GO:0006083	pyruvate metabolic process//propionate metabolic process, methylcitrate cycle//acetate metabolic process	GO:0003986//GO:0008775	acetyl-CoA hydrolase activity//acetate CoA-transferase activity	GO:0009329	acetate CoA-transferase complex	KOG2828	Acetyl-CoA hydrolase	FALSE	-0.10476	0.97564	DOWN	-1.592	7.7408e-08	DOWN	-1.6974	3.5498e-05	FALSE	1.0363	0.050675	FALSE	0.32772	0.96787	UP	1.929	1.1697e-28	FALSE	-0.0031731
Cluster-73051.62070	2969	512893366	XP_004923163.1	148	1.7e-06	RNA polymerase-associated protein Rtf1 [Bombyx mori]	--	--	--	--	--	K15178	RTF1	RNA polymerase-associated protein RTF1	http://www.genome.jp/dbget-bin/www_bget?ko:K15178	--	--	--	--	PF03126//PF03414//PF04335	Plus-3 domain//Glycosyltransferase family 6//VirB8 protein	GO:0005975	carbohydrate metabolic process	GO:0016758//GO:0003677	transferase activity, transferring hexosyl groups//DNA binding	GO:0016020	membrane	--	--	FALSE	-0.28566	0.97564	FALSE	1.1304	0.48833	UP	2.2092	0.0034098	FALSE	-1.2615	0.081312	FALSE	-1.532	0.56094	DOWN	-2.0981	1.5463e-05	FALSE	1.1627
Cluster-73051.47206	3281	1330931188	PNF41971.1	900	1.2e-93	Meckel syndrome type 1 protein [Cryptotermes secundus]	--	--	--	--	--	K19332	MKS1	Meckel syndrome type 1 protein	http://www.genome.jp/dbget-bin/www_bget?ko:K19332	Q9NXB0	580	5e-58	Meckel syndrome type 1 protein OS=Homo sapiens OX=9606 GN=MKS1 PE=1 SV=2	--	--	--	--	--	--	--	--	--	--	FALSE	-0.12865	0.97564	DOWN	-2.205	0.009085	FALSE	-1.6485	0.19581	UP	1.6704	0.021713	FALSE	0.35437	0.96787	UP	1.4502	0.0025384	FALSE	0.64808
Cluster-73051.41882	1133	1227985493	XP_021924402.1	943	4.2e-99	regucalcin-like isoform X1 [Zootermopsis nevadensis]	--	--	--	--	--	-	-	-	http://www.genome.jp/dbget-bin/www_bget?ko:-	Q6DF62	594	4.1e-60	Regucalcin OS=Xenopus tropicalis OX=8364 GN=rgn PE=2 SV=1	PF01731//PF05096//PF02897//PF03088	Arylesterase//Glutamine cyclotransferase//Prolyl oligopeptidase, N-terminal beta-propeller domain//Strictosidine synthase	GO:0016114//GO:0042432//GO:0017186//GO:0009058	terpenoid biosynthetic process//indole biosynthetic process//peptidyl-pyroglutamic acid biosynthetic process, using glutaminyl-peptide cyclotransferase//biosynthetic process	GO:0016603//GO:0004064//GO:0070008//GO:0004252//GO:0016844	glutaminyl-peptide cyclotransferase activity//arylesterase activity//serine-type exopeptidase activity//serine-type endopeptidase activity//strictosidine synthase activity	--	--	--	--	FALSE	1.0081	0.76748	FALSE	-0.20355	0.97356	DOWN	-1.7567	0.01061	FALSE	1.2583	0.12517	FALSE	0.45529	0.96787	FALSE	0.39734	0.97283	FALSE	-1.4405
Cluster-73051.63302	2426	1435351266	XP_025834078.1	228	7.2e-16	uncharacterized protein LOC112905593 [Agrilus planipennis]	JN252506.1	JN252506	74	2.07644e-27	Eyprepocnemis plorans clone EploLINE5 non-LTR retrotransposon RTE, partial sequence	--	--	--	--	--	--	--	--	--	--	--	--	--	--	--	--	--	--	FALSE	0.26944	0.97564	UP	2.347	0.022716	FALSE	1.0462	0.74932	FALSE	-0.14508	0.99152	FALSE	-0.85987	0.96787	FALSE	0.18247	0.97283	FALSE	-1.1912
Cluster-73051.35808	1478	--	--	--	--	--	--	--	--	--	--	--	--	--	--	--	--	--	--	PF16649	Interleukin 23 subunit alpha	GO:0006955//GO:0007165	immune response//signal transduction	GO:0005125	cytokine activity	GO:0005576	extracellular region	--	--	FALSE	1.2399	0.97564	FALSE	0.019802	0.99624	FALSE	0.53619	0.96603	FALSE	2.2329	0.68275	FALSE	-2.0844	0.96787	UP	3.6102	4.2535e-05	FALSE	0.60623
Cluster-73051.38987	2070	780681243	XP_011697582.1	538	7e-52	PREDICTED: uncharacterized protein LOC105455741 [Wasmannia auropunctata]	--	--	--	--	--	-	-	-	http://www.genome.jp/dbget-bin/www_bget?ko:-	Q7LHG5	319	5.8e-28	Transposon Ty3-I Gag-Pol polyprotein OS=Saccharomyces cerevisiae (strain ATCC 204508 / S288c) OX=559292 GN=TY3B-I PE=1 SV=2	PF00665	Integrase core domain	GO:0015074	DNA integration	--	--	--	--	KOG0017	FOG: Transposon-encoded proteins with TYA, reverse transcriptase, integrase domains in various combinations	FALSE	0.11789	0.97564	DOWN	-1.8473	0.011658	FALSE	-1.4247	0.18011	FALSE	0.70852	0.99152	FALSE	-0.1243	0.96787	FALSE	-1.1323	0.58209	FALSE	0.52189
Cluster-73051.43207	1464	1573011432	RZC38280.1	519	7.9e-50	Ribul P 3 epim domain containing protein [Asbolus verrucosus]	XM_029711888.1	XM_029711888	37	4.59317e-07	PREDICTED: Salmo trutta ribulose-phosphate 3-epimerase-like (LOC115161131), mRNA	K01783	rpe, RPE	ribulose-phosphate 3-epimerase	http://www.genome.jp/dbget-bin/www_bget?ko:K01783	Q96AT9	394	8.3e-37	Ribulose-phosphate 3-epimerase OS=Homo sapiens OX=9606 GN=RPE PE=1 SV=1	PF01729//PF00834	Quinolinate phosphoribosyl transferase, C-terminal domain//Ribulose-phosphate 3 epimerase family	GO:0046497//GO:0009435//GO:0005975	nicotinate nucleotide metabolic process//NAD biosynthetic process//carbohydrate metabolic process	GO:0016857//GO:0004514	racemase and epimerase activity, acting on carbohydrates and derivatives//nicotinate-nucleotide diphosphorylase (carboxylating) activity	--	--	KOG3111	D-ribulose-5-phosphate 3-epimerase	FALSE	0.15232	0.97564	DOWN	-1.1136	0.0067907	FALSE	-1.3379	0.060298	FALSE	0.33643	0.99152	FALSE	0.3608	0.96787	FALSE	0.56935	0.091407	FALSE	-0.11878
Cluster-73051.60028	4210	1233206523	XP_022202439.1	710	1.6e-71	uncharacterized protein LOC111059127 [Nilaparvata lugens]	--	--	--	--	--	-	-	-	http://www.genome.jp/dbget-bin/www_bget?ko:-	Q04202	133	4.4e-06	Transposable element Tcb2 transposase OS=Caenorhabditis briggsae OX=6238 PE=3 SV=1	PF09803	Pet100	GO:0033617	mitochondrial cytochrome c oxidase assembly	--	--	GO:0005739	mitochondrion	--	--	FALSE	-0.81726	0.97564	UP	2.519	4.7602e-05	FALSE	1.3917	0.13115	FALSE	0.22195	0.99152	FALSE	-1.268	0.96787	FALSE	0.053806	0.9732	FALSE	-1.025
Cluster-73051.60027	3511	--	--	--	--	--	--	--	--	--	--	--	--	--	--	--	--	--	--	--	--	--	--	--	--	--	--	--	--	FALSE	0.18519	0.97564	FALSE	0.21958	0.97356	FALSE	-0.099467	0.96603	DOWN	-1.2273	0.019791	FALSE	-0.039113	0.96787	DOWN	-1.3253	2.1695e-08	FALSE	-0.22446
Cluster-73051.33076	2835	1192742766	XP_021000672.1	257	3.7e-19	hemicentin-2 [Parasteatoda tepidariorum]	--	--	--	--	--	--	--	--	--	--	--	--	--	PF00558	Vpu protein	GO:0019076//GO:0006812//GO:0032801	viral release from host cell//cation transport//receptor catabolic process	GO:0005261	cation channel activity	GO:0033644	host cell membrane	--	--	FALSE	0.65099	0.97564	FALSE	2.0764	0.17491	UP	2.5736	0.018454	FALSE	-0.34797	0.99152	FALSE	-0.24294	0.96787	FALSE	-1.7904	0.16263	FALSE	0.6132
Cluster-74703.1	3004	672374617	AIJ27486.1	242	2.1e-17	endonuclease-reverse transcriptase [Eyprepocnemis plorans plorans]	--	--	--	--	--	-	-	-	http://www.genome.jp/dbget-bin/www_bget?ko:-	--	--	--	--	PF08040//PF05314	MNLL subunit//Baculovirus occlusion-derived virus envelope protein EC27	GO:0006118	obsolete electron transport	GO:0003954	NADH dehydrogenase activity	GO:0005739//GO:0019031	mitochondrion//viral envelope	--	--	FALSE	-1.9053	0.97564	UP	5.043	0.04231	FALSE	0.089509	0.96603	FALSE	-0.099709	0.99152	FALSE	-2.0408	0.96787	FALSE	-1.2698	0.89672	FALSE	-4.8462
Cluster-73051.19107	2251	861588173	KMQ82585.1	422	2.1e-38	transposase-like protein, partial [Lasius niger]	--	--	--	--	--	-	-	-	http://www.genome.jp/dbget-bin/www_bget?ko:-	--	--	--	--	--	--	--	--	--	--	--	--	--	--	FALSE	1.875	0.97564	UP	6.7944	0.00020745	UP	3.1291	0.024025	FALSE	1.3877	0.99152	FALSE	-0.74432	0.96787	FALSE	-1.0417	0.97283	FALSE	-3.4758
Cluster-73051.64236	6399	1339079455	XP_023727447.1	2469	2.6e-275	protein grainyhead isoform X2 [Cryptotermes secundus]	XM_023871679.1	XM_023871679	591	0	PREDICTED: Cryptotermes secundus protein grainyhead (LOC111875435), transcript variant X3, mRNA	K09275	TFCP2	transcription factor CP2 and related proteins	http://www.genome.jp/dbget-bin/www_bget?ko:K09275	P13002	1902	5e-211	Protein grainyhead OS=Drosophila melanogaster OX=7227 GN=grh PE=2 SV=3	PF15724//PF12090	TMEM119 family//Spt20 family	GO:0001503	ossification	GO:0003712	transcription coregulator activity	GO:0005667//GO:0000124	transcription regulator complex//SAGA complex	KOG4091	Transcription factor	FALSE	-0.27766	0.97564	FALSE	-0.1583	0.97356	FALSE	0.19211	0.96603	DOWN	-1.378	0.018959	FALSE	-0.27094	0.96787	DOWN	-1.0379	2.3593e-08	FALSE	0.45005
Cluster-73051.64238	4903	1228006289	XP_021935043.1	1219	1.8e-130	FIT family protein CG10671 [Zootermopsis nevadensis]	--	--	--	--	--	-	-	-	http://www.genome.jp/dbget-bin/www_bget?ko:-	Q9VRJ2	922	1.7e-97	Fat storage-inducing transmembrane protein OS=Drosophila melanogaster OX=7227 GN=Fitm PE=1 SV=1	PF10232//PF04712//PF03985//PF09026//PF08465//PF10261//PF00827	Mediator of RNA polymerase II transcription complex subunit 8//Radial spokehead-like protein//Paf1//Centromere protein B dimerisation domain//Thymidine kinase from Herpesvirus C-terminal//Inositol phospholipid synthesis and fat-storage-inducing TM//Ribosomal L15	GO:0006230//GO:0019915//GO:0006412//GO:0006357//GO:0006368//GO:0060271//GO:0060294//GO:0016570//GO:0042254//GO:0006206	TMP biosynthetic process//lipid storage//translation//regulation of transcription by RNA polymerase II//transcription elongation from RNA polymerase II promoter//cilium assembly//cilium movement involved in cell motility//histone modification//ribosome biogenesis//pyrimidine nucleobase metabolic process	GO:0003735//GO:0003677//GO:0003682//GO:0003712//GO:0004797//GO:0005524	structural constituent of ribosome//DNA binding//chromatin binding//transcription coregulator activity//thymidine kinase activity//ATP binding	GO:0000785//GO:0005667//GO:0000775//GO:0005634//GO:0016593//GO:0005840//GO:0001534//GO:0016592//GO:0005789	chromatin//transcription regulator complex//chromosome, centromeric region//nucleus//Cdc73/Paf1 complex//ribosome//radial spoke//mediator complex//endoplasmic reticulum membrane	KOG3750	Inositol phospholipid synthesis protein, Scs3p	FALSE	0.18791	0.97564	UP	1.0315	0.009223	FALSE	-0.25137	0.96603	FALSE	-0.34328	0.99152	FALSE	0.14274	0.96787	FALSE	0.61322	0.014505	DOWN	-1.1867
Cluster-73051.95888	6773	1339075916	XP_023725300.1	214	8.5e-14	uncharacterized protein LOC111874214 [Cryptotermes secundus]	--	--	--	--	--	--	--	--	--	--	--	--	--	PF00085//PF01080	Thioredoxin//Presenilin	GO:0045454//GO:0016485	cell redox homeostasis//protein processing	GO:0004190	aspartic-type endopeptidase activity	GO:0016021	integral component of membrane	--	--	FALSE	0.6668	0.97564	FALSE	-0.069067	0.97356	DOWN	-4.8957	2.739e-35	FALSE	0.79385	0.99152	FALSE	0.65388	0.96787	FALSE	0.93441	0.64929	DOWN	-4.7396
Cluster-73051.65542	2645	--	--	--	--	--	--	--	--	--	--	--	--	--	--	--	--	--	--	--	--	--	--	--	--	--	--	--	--	FALSE	-0.33639	0.97564	FALSE	0.057188	0.97356	DOWN	-1.7267	4.943e-06	FALSE	0.31376	0.99152	FALSE	-0.0085037	0.99015	FALSE	-0.064152	0.97283	DOWN	-1.6899
Cluster-8682.0	1168	999969926	KXJ09100.1	958	7.8e-101	Transaldolase [Exaiptasia pallida]	XM_024470636.1	XM_024470636	887	0	Pseudogymnoascus destructans sedoheptulose-7-phosphate:D-glyceraldehyde-3- phosphate transaldolase (TAL1), mRNA	K00616	E2.2.1.2, talA, talB	transaldolase	http://www.genome.jp/dbget-bin/www_bget?ko:K00616	A0A075DVI9	1274	6e-139	Transaldolase OS=Gibberella intermedia OX=948311 GN=FPRO05_10296 PE=1 SV=1	PF00923	Transaldolase/Fructose-6-phosphate aldolase	GO:0005975	carbohydrate metabolic process	--	--	--	--	KOG2772	Transaldolase	FALSE	NA	NA	FALSE	2.1833	0.43096	UP	6.7262	0.00096691	FALSE	1.8638	0.99152	FALSE	NA	NA	FALSE	NA	NA	FALSE	4.6522
Cluster-73051.94886	3807	1339055126	XP_023715990.1	1167	1.5e-124	carboxypeptidase B-like [Cryptotermes secundus]	XM_010633511.1	XM_010633511	47	3.34705e-12	PREDICTED: Fukomys damarensis carboxypeptidase A1 (Cpa1), mRNA	-	-	-	http://www.genome.jp/dbget-bin/www_bget?ko:-	P04069	650	4.5e-66	Carboxypeptidase B OS=Astacus astacus OX=6715 PE=1 SV=1	PF00246//PF02244//PF10265	Zinc carboxypeptidase//Carboxypeptidase activation peptide//Mitoguardin	GO:0008053//GO:0006508	mitochondrial fusion//proteolysis	GO:0004181//GO:0004180//GO:0008270	metallocarboxypeptidase activity//carboxypeptidase activity//zinc ion binding	--	--	KOG2650	Zinc carboxypeptidase	FALSE	0.40298	0.97564	FALSE	-1.2184	0.97356	DOWN	-8.506	1.8094e-64	FALSE	-0.63436	0.99152	FALSE	-0.43487	0.96787	FALSE	-0.059385	0.97884	DOWN	-7.1901
Cluster-73051.106825	1719	1339060808	XP_023718998.1	1139	1.2e-121	arginine-hydroxylase NDUFAF5, mitochondrial [Cryptotermes secundus]	XM_029306449.1	XM_029306449	113	3.05704e-49	PREDICTED: Nylanderia fulva arginine-hydroxylase NDUFAF5, mitochondrial (LOC114933879), mRNA	K18162	NDUFAF5	NADH dehydrogenase [ubiquinone] 1 alpha subcomplex assembly factor 5	http://www.genome.jp/dbget-bin/www_bget?ko:K18162	A2APY7	740	7.4e-77	Arginine-hydroxylase NDUFAF5, mitochondrial OS=Mus musculus OX=10090 GN=Ndufaf5 PE=1 SV=1	PF08241//PF03492//PF05891//PF01209//PF05148	Methyltransferase domain//SAM dependent carboxyl methyltransferase//AdoMet dependent proline di-methyltransferase//ubiE/COQ5 methyltransferase family//Hypothetical methyltransferase	GO:0006480	N-terminal protein amino acid methylation	GO:0008168	methyltransferase activity	GO:0005730	nucleolus	KOG2940	Predicted methyltransferase	FALSE	-0.2457	0.97564	DOWN	-1.4231	0.0015379	DOWN	-1.3445	0.028389	UP	2.328	1.5161e-07	UP	1.0867	0.046158	UP	2.7859	7.9221e-32	FALSE	0.18021
Cluster-73051.66090	3606	--	--	--	--	--	--	--	--	--	--	--	--	--	--	--	--	--	--	PF00274//PF03391	Fructose-bisphosphate aldolase class-I//Nepovirus coat protein, central domain	GO:0006000//GO:0015976//GO:0006094//GO:0006096//GO:0006013//GO:0006098//GO:0006020	fructose metabolic process//carbon utilization//gluconeogenesis//glycolytic process//mannose metabolic process//pentose-phosphate shunt//inositol metabolic process	GO:0004332//GO:0005198	fructose-bisphosphate aldolase activity//structural molecule activity	GO:0019028	viral capsid	--	--	FALSE	-0.6207	0.97564	FALSE	1.2944	0.069462	FALSE	0.98004	0.34311	FALSE	-0.34481	0.99152	FALSE	-0.041792	0.98277	DOWN	-1.1989	0.0045391	FALSE	-0.21501
Cluster-73051.69315	2062	--	--	--	--	--	--	--	--	--	--	--	--	--	--	--	--	--	--	--	--	--	--	--	--	--	--	--	--	FALSE	-0.66812	0.97564	UP	1.4135	0.014819	FALSE	-0.054859	0.96603	FALSE	-0.7542	0.69072	FALSE	-0.61628	0.96787	FALSE	-0.42576	0.5531	FALSE	-1.3767
Cluster-73051.69319	2946	1389448138	AWK28300.1	262	1e-19	cuticular protein [Nilaparvata lugens]	--	--	--	--	--	-	-	-	http://www.genome.jp/dbget-bin/www_bget?ko:-	Q7M4F4	164	7.8e-10	Endocuticle structural glycoprotein SgAbd-1 OS=Schistocerca gregaria OX=7010 PE=1 SV=1	PF13748//PF00379	ABC transporter transmembrane region//Insect cuticle protein	GO:0006810//GO:0055085	transport//transmembrane transport	GO:0042302//GO:0042626//GO:0005524	structural constituent of cuticle//ATPase-coupled transmembrane transporter activity//ATP binding	GO:0016021	integral component of membrane	--	--	FALSE	0.48761	0.97564	DOWN	-1.6888	0.036264	FALSE	-0.24186	0.96603	FALSE	-0.44103	0.99152	FALSE	0.49198	0.96787	FALSE	0.66213	0.028477	FALSE	1.551
Cluster-73051.69318	4429	1339049339	XP_023712902.1	1263	1.3e-135	transcriptional activator protein Pur-beta isoform X2 [Cryptotermes secundus]	XM_022071718.1	XM_022071718	324	4.05072e-166	PREDICTED: Zootermopsis nevadensis transcriptional activator protein Pur-beta (LOC110833533), transcript variant X2, mRNA	-	-	-	http://www.genome.jp/dbget-bin/www_bget?ko:-	Q8AVS4	617	3.5e-62	Transcriptional activator protein Pur-beta-B OS=Xenopus laevis OX=8355 GN=purb-b PE=2 SV=3	PF04845	PurA ssDNA and RNA-binding protein	--	--	GO:0032422//GO:0000977	purine-rich negative regulatory element binding//RNA polymerase II transcription regulatory region sequence-specific DNA binding	--	--	KOG3074	Transcriptional regulator of the PUR family, single-stranded-DNA-binding	FALSE	0.56128	0.97564	DOWN	-1.0273	0.0072052	DOWN	-1.5914	6.0609e-06	FALSE	-1.0068	0.10842	FALSE	0.71016	0.35963	FALSE	-0.60576	0.0057737	FALSE	-0.46502
Cluster-73051.29259	2848	1279730906	XP_022910137.1	305	1e-24	general transcription factor II-I repeat domain-containing protein 2-like [Onthophagus taurus]	--	--	--	--	--	-	-	-	http://www.genome.jp/dbget-bin/www_bget?ko:-	Q6EKJ0	223	1.1e-16	General transcription factor II-I repeat domain-containing protein 2B OS=Homo sapiens OX=9606 GN=GTF2IRD2B PE=1 SV=1	--	--	--	--	--	--	--	--	--	--	FALSE	0.39537	0.97564	UP	1.5459	0.041048	FALSE	-0.49221	0.96603	FALSE	-0.013185	0.99761	FALSE	0.22979	0.96787	FALSE	0.50955	0.94481	DOWN	-1.9366
Cluster-73051.10841	826	--	--	--	--	--	--	--	--	--	--	--	--	--	--	--	--	--	--	--	--	--	--	--	--	--	--	--	--	FALSE	-0.70754	0.97564	FALSE	0.20733	0.97356	FALSE	-0.87624	0.96603	FALSE	1.6228	0.70941	FALSE	1.1515	0.96787	FALSE	-2.8356	0.45769	FALSE	-0.99344
Cluster-73051.38799	827	--	--	--	--	--	--	--	--	--	--	--	--	--	--	--	--	--	--	PF01405	Photosystem II reaction centre T protein	GO:0015979	photosynthesis	--	--	GO:0016020//GO:0009523//GO:0009539	membrane//photosystem II//photosystem II reaction center	--	--	FALSE	-2.1536	0.97564	DOWN	-4.1811	0.014921	FALSE	2.4642	0.96603	FALSE	1.7067	0.99152	FALSE	NA	NA	FALSE	0.81919	0.97283	UP	6.7027
Cluster-73051.38793	561	--	--	--	--	--	--	--	--	--	--	--	--	--	--	--	--	--	--	--	--	--	--	--	--	--	--	--	--	FALSE	-0.53398	0.97564	FALSE	4.0734	0.1166	FALSE	-1.0563	0.93696	FALSE	-2.8942	0.99152	FALSE	-1.3398	0.96787	FALSE	-4.5166	0.32249	DOWN	-5.0437
Cluster-73051.38794	3237	--	--	--	--	--	--	--	--	--	--	--	--	--	--	--	--	--	--	--	--	--	--	--	--	--	--	--	--	FALSE	-0.52207	0.97564	FALSE	0.18392	0.97356	DOWN	-2.5088	1.7388e-09	DOWN	-1.425	0.011027	FALSE	-0.70005	0.70899	DOWN	-1.6557	5.2596e-08	DOWN	-2.5924
Cluster-73051.59385	5143	1330900602	PNF27087.1	1069	4.6e-113	hypothetical protein B7P43_G08525 [Cryptotermes secundus]	--	--	--	--	--	-	-	-	http://www.genome.jp/dbget-bin/www_bget?ko:-	Q8C3S2	546	6.9e-54	Transport and Golgi organization protein 6 homolog OS=Mus musculus OX=10090 GN=Tango6 PE=1 SV=1	PF08064//PF01602//PF02985	UME (NUC010) domain//Adaptin N terminal region//HEAT repeat	GO:0009069//GO:0016310//GO:0006886//GO:0016192	serine family amino acid metabolic process//phosphorylation//intracellular protein transport//vesicle-mediated transport	GO:0004674//GO:0005515	protein serine/threonine kinase activity//protein binding	GO:0030117	membrane coat	KOG4653	Uncharacterized conserved protein	FALSE	-0.016318	0.98282	FALSE	-0.16529	0.97356	FALSE	0.02158	0.96962	DOWN	-1.2018	0.014629	FALSE	-0.1244	0.96787	FALSE	-0.81916	2.7672e-05	FALSE	0.28112
Cluster-73051.59384	3185	--	--	--	--	--	--	--	--	--	--	--	--	--	--	--	--	--	--	--	--	--	--	--	--	--	--	--	--	FALSE	1.3144	0.97564	UP	6.0143	0.010457	FALSE	3.3444	0.16413	FALSE	-0.43396	0.99152	FALSE	-0.62817	0.96787	DOWN	-4.7094	0.011316	FALSE	-2.4796
Cluster-73051.59387	1206	--	--	--	--	--	--	--	--	--	--	--	--	--	--	--	--	--	--	--	--	--	--	--	--	--	--	--	--	FALSE	-0.34162	0.97564	FALSE	0.62298	0.97356	DOWN	-2.2526	3.2968e-06	FALSE	-1.4515	0.58951	FALSE	-0.62197	0.96787	FALSE	0.57165	0.97283	DOWN	-2.7788
Cluster-73051.59382	2443	1370649165	PSN57449.1	187	4.1e-11	hypothetical protein C0J52_08019 [Blattella germanica]	AB999997.1	AB999997	113	4.36937e-49	Bombyx mori genes for chorion locus, complete sequence	--	--	--	--	--	--	--	--	PF00286//PF08655	Viral coat protein//DASH complex subunit Ask1	GO:0008608	attachment of spindle microtubules to kinetochore	GO:0005198	structural molecule activity	GO:0019028//GO:0072686//GO:0042729	viral capsid//mitotic spindle//DASH complex	--	--	FALSE	-1.0442	0.88681	FALSE	-1.004	0.13763	FALSE	1.1262	0.16395	FALSE	-1.1322	0.054377	FALSE	-0.13178	0.96787	FALSE	-0.60715	0.028175	UP	2.2159
Cluster-73051.59388	5747	1586340456	XP_028149217.1	517	5.3e-49	zinc finger protein 208-like [Diabrotica virgifera virgifera]	XM_015257951.2	XM_015257951	128	4.75484e-57	PREDICTED: Diachasma alloeum zinc finger protein 675 (LOC107038703), transcript variant X2, mRNA	-	-	-	http://www.genome.jp/dbget-bin/www_bget?ko:-	Q08AN1	492	1.4e-47	Zinc finger protein 616 OS=Homo sapiens OX=9606 GN=ZNF616 PE=2 SV=2	PF00096//PF12297	Zinc finger, C2H2 type//Ellis van Creveld protein 2 like protein	GO:0007224	smoothened signaling pathway	GO:0003676	nucleic acid binding	--	--	--	--	FALSE	0.24768	0.97564	FALSE	0.77731	0.047299	FALSE	0.70136	0.35878	FALSE	-1.3648	0.085391	FALSE	-0.81057	0.92854	DOWN	-1.9089	1.2398e-24	FALSE	0.017339
Cluster-73051.57585	1303	675381624	KFM74526.1	325	2.2e-27	Histone-lysine N-methyltransferase SETMAR, partial [Stegodyphus mimosarum]	--	--	--	--	--	-	-	-	http://www.genome.jp/dbget-bin/www_bget?ko:-	--	--	--	--	--	--	--	--	--	--	--	--	--	--	FALSE	-0.071394	0.97564	FALSE	0.37852	0.97356	FALSE	0.97528	0.11904	FALSE	-1.1243	0.26336	FALSE	-0.46931	0.96787	DOWN	-1.5076	2.4773e-07	FALSE	0.69233
Cluster-73051.57580	394	--	--	--	--	--	--	--	--	--	--	--	--	--	--	--	--	--	--	--	--	--	--	--	--	--	--	--	--	FALSE	NA	NA	DOWN	-5.6905	0.049291	FALSE	-2.5338	0.96603	FALSE	5.3461	0.22073	FALSE	NA	NA	FALSE	1.015	0.97283	FALSE	3.275
Cluster-73051.57583	3715	1574121133	RZF48124.1	422	3.5e-38	hypothetical protein LSTR_LSTR002190 [Laodelphax striatellus]	--	--	--	--	--	-	-	-	http://www.genome.jp/dbget-bin/www_bget?ko:-	Q96AG4	359	2.4e-32	Leucine-rich repeat-containing protein 59 OS=Homo sapiens OX=9606 GN=LRRC59 PE=1 SV=1	PF01080//PF00560//PF13855//PF00257	Presenilin//Leucine Rich Repeat//Leucine rich repeat//Dehydrin	GO:0016485//GO:0009415	protein processing//response to water	GO:0004190//GO:0005515	aspartic-type endopeptidase activity//protein binding	GO:0016021	integral component of membrane	KOG0619	FOG: Leucine rich repeat	FALSE	0.19042	0.97564	DOWN	-1.5635	4.5495e-06	FALSE	-0.70033	0.69783	FALSE	0.44535	0.99152	FALSE	0.58676	0.79745	FALSE	0.99752	2.6424e-06	FALSE	0.9721
Cluster-73051.117166	1527	--	--	--	--	--	--	--	--	--	--	--	--	--	--	--	--	--	--	--	--	--	--	--	--	--	--	--	--	FALSE	0.73046	0.97564	FALSE	1.6261	0.20998	FALSE	-0.35662	0.96603	FALSE	-1.3284	0.50081	FALSE	0.94415	0.96787	DOWN	-2.0662	0.0017483	FALSE	-1.8894
Cluster-73051.75602	407	--	--	--	--	--	--	--	--	--	--	--	--	--	--	--	--	--	--	--	--	--	--	--	--	--	--	--	--	FALSE	-1.9793	0.97564	FALSE	-2.1389	0.97356	DOWN	-10.398	3.9793e-18	FALSE	-1.2738	0.99152	FALSE	NA	NA	FALSE	-0.25155	0.9732	DOWN	-8.1896
Cluster-73051.25889	2559	--	--	--	--	--	--	--	--	--	--	--	--	--	--	--	--	--	--	PF00639	PPIC-type PPIASE domain	--	--	GO:0003755	peptidyl-prolyl cis-trans isomerase activity	--	--	--	--	FALSE	-0.072726	0.97564	FALSE	0.19701	0.97356	FALSE	-0.43621	0.96603	UP	1.559	0.017318	FALSE	0.0067087	0.99333	FALSE	1.0236	0.089964	FALSE	-0.5233
Cluster-73051.25887	2030	--	--	--	--	--	--	--	--	--	--	--	--	--	--	--	--	--	--	--	--	--	--	--	--	--	--	--	--	FALSE	NA	NA	FALSE	NA	NA	DOWN	-7.4559	0.00010427	FALSE	-1.5047	0.99152	FALSE	NA	NA	FALSE	-1.4104	0.97283	DOWN	-6.8345
Cluster-73051.25882	1268	--	--	--	--	--	--	--	--	--	--	--	--	--	--	--	--	--	--	--	--	--	--	--	--	--	--	--	--	FALSE	-1.6664	0.97564	FALSE	1.2614	0.97356	DOWN	-5.8913	0.00023379	FALSE	NA	NA	FALSE	-0.51857	0.96787	FALSE	NA	NA	DOWN	-7.1033
Cluster-9460.0	937	--	--	--	--	--	XM_003053753.1	XM_003053753	906	0	Nectria haematococca mpVI 77-13-4 predicted protein, mRNA	--	--	--	--	Q12233	137	3.4e-07	ATP synthase subunit g, mitochondrial OS=Saccharomyces cerevisiae (strain ATCC 204508 / S288c) OX=559292 GN=ATP20 PE=1 SV=1	PF04718	Mitochondrial ATP synthase g subunit	GO:0015986	ATP synthesis coupled proton transport	GO:0015078	proton transmembrane transporter activity	GO:0000276	mitochondrial proton-transporting ATP synthase complex, coupling factor F(o)	--	--	FALSE	NA	NA	DOWN	-6.7493	0.0011699	FALSE	NA	NA	FALSE	NA	NA	FALSE	NA	NA	FALSE	NA	NA	UP	6.3795
Cluster-9919.1	1922	1176107043	XP_020624412.1	145	2.4e-06	uncharacterized threonine-rich GPI-anchored glycoprotein PJ4664.02-like, partial [Orbicella faveolata]	XM_003045879.1	XM_003045879	1734	0	Nectria haematococca mpVI 77-13-4 hypothetical protein, mRNA	K03006	RPB1, POLR2A	DNA-directed RNA polymerase II subunit RPB1	http://www.genome.jp/dbget-bin/www_bget?ko:K03006	--	--	--	--	--	--	--	--	--	--	--	--	--	--	FALSE	NA	NA	DOWN	-7.9845	8.3528e-07	FALSE	NA	NA	FALSE	NA	NA	FALSE	NA	NA	FALSE	NA	NA	UP	7.6194
Cluster-73051.98342	2902	1330903355	PNF28220.1	2721	7.2e-305	hypothetical protein B7P43_G07572 [Cryptotermes secundus]	XM_026418603.1	XM_026418603	735	0	PREDICTED: Frankliniella occidentalis chorion peroxidase (LOC113203760), mRNA	-	-	-	http://www.genome.jp/dbget-bin/www_bget?ko:-	Q9VEG6	879	9.5e-93	Chorion peroxidase OS=Drosophila melanogaster OX=7227 GN=Pxt PE=2 SV=3	--	--	--	--	--	--	--	--	KOG2408	Peroxidase/oxygenase	FALSE	0.46836	0.97564	FALSE	-2.2175	0.11056	DOWN	-8.6168	1.5207e-86	FALSE	-2.7292	0.71718	FALSE	-0.56982	0.96787	FALSE	-1.0174	0.97283	DOWN	-6.3172
Cluster-73051.98341	2485	1330903355	PNF28220.1	541	3.8e-52	hypothetical protein B7P43_G07572 [Cryptotermes secundus]	XM_026418603.1	XM_026418603	128	2.0393e-57	PREDICTED: Frankliniella occidentalis chorion peroxidase (LOC113203760), mRNA	-	-	-	http://www.genome.jp/dbget-bin/www_bget?ko:-	Q01603	193	2.9e-13	Peroxidase OS=Drosophila melanogaster OX=7227 GN=Pxd PE=2 SV=2	PF03964//PF08290	Chorion family 2//Hepatitis core protein, putative zinc finger	GO:0007275//GO:0009405	multicellular organism development//pathogenesis	GO:0005198	structural molecule activity	GO:0042600	egg chorion	--	--	FALSE	2.7742	0.97564	FALSE	-2.5117	0.97356	DOWN	-8.74	1.1857e-12	FALSE	-0.67321	0.99152	FALSE	0.47985	0.96787	FALSE	-0.5988	0.97283	DOWN	-6.1035
Cluster-73051.95699	582	--	--	--	--	--	--	--	--	--	--	--	--	--	--	--	--	--	--	--	--	--	--	--	--	--	--	--	--	FALSE	-1.0852	0.97564	FALSE	0.12943	0.97356	FALSE	-0.36393	0.96603	FALSE	-0.95428	0.88993	FALSE	-0.19604	0.96787	DOWN	-1.3831	0.032386	FALSE	-0.3998
Cluster-14807.0	612	--	--	--	--	--	--	--	--	--	--	--	--	--	--	--	--	--	--	PF06144	DNA polymerase III, delta subunit	GO:0006260	DNA replication	GO:0003887//GO:0003677	DNA-directed DNA polymerase activity//DNA binding	GO:0042575//GO:0009360	DNA polymerase complex//DNA polymerase III complex	--	--	FALSE	-0.60663	0.97564	DOWN	-6.0735	0.018854	FALSE	NA	NA	FALSE	NA	NA	FALSE	0.57078	0.96787	FALSE	1.2885	0.97283	FALSE	5.7033
Cluster-73051.95697	8108	961089624	XP_014771517.1	197	9.5e-12	PREDICTED: zinc finger protein 91-like [Octopus bimaculoides]	XM_001869890.1	XM_001869890	134	3.10504e-60	Culex quinquefasciatus conserved hypothetical protein, mRNA	K09228	KRAB	KRAB domain-containing zinc finger protein	http://www.genome.jp/dbget-bin/www_bget?ko:K09228	O14709	188	3.6e-12	Zinc finger protein 197 OS=Homo sapiens OX=9606 GN=ZNF197 PE=2 SV=1	PF08692//PF02932//PF10152//PF00096//PF04145//PF01504//PF06459//PF05091//PF02535//PF09726//PF05843//PF15221//PF11851//PF00733//PF04408//PF12679//PF01730//PF03153	Mitochondrial protein Pet20//Neurotransmitter-gated ion-channel transmembrane region//Subunit CCDC53 of WASH complex//Zinc finger, C2H2 type//Ctr copper transporter family//Phosphatidylinositol-4-phosphate 5-Kinase//Ryanodine Receptor TM 4-6//Eukaryotic translation initiation factor 3 subunit 7 (eIF-3)//ZIP Zinc transporter//Macoilin family//Suppressor of forked protein (Suf)//Lens epithelial cel…	GO:0055085//GO:0023041//GO:0006816//GO:0035434//GO:0006807//GO:0006874//GO:0006397//GO:0006529//GO:0006531//GO:0006355//GO:0006811//GO:0030001//GO:0006522//GO:0006367//GO:0046488//GO:0006825//GO:0007275//GO:0006446	transmembrane transport//neuronal signal transduction//calcium ion transport//copper ion transmembrane transport//nitrogen compound metabolic process//cellular calcium ion homeostasis//mRNA processing//asparagine biosynthetic process//aspartate metabolic process//regulation of transcription, DNA-templated//ion transport//metal ion transport//alanine metabolic process//transcription initiation fro…	GO:0016151//GO:0046873//GO:0005375//GO:0003676//GO:0016307//GO:0004066//GO:0004386//GO:0005219//GO:0003743	nickel cation binding//metal ion transmembrane transporter activity//copper ion transmembrane transporter activity//nucleic acid binding//phosphatidylinositol phosphate kinase activity//asparagine synthase (glutamine-hydrolyzing) activity//helicase activity//ryanodine-sensitive calcium-release channel activity//translation initiation factor activity	GO:0005840//GO:0071203//GO:0005634//GO:0005672//GO:0016021//GO:0030867//GO:0005737//GO:0016020//GO:0005852//GO:0005622//GO:0005739	ribosome//WASH complex//nucleus//transcription factor TFIIA complex//integral component of membrane//rough endoplasmic reticulum membrane//cytoplasm//membrane//eukaryotic translation initiation factor 3 complex//intracellular//mitochondrion	--	--	FALSE	1.0063	0.97564	DOWN	-1.5653	0.01745	DOWN	-6.1735	1.5936e-46	FALSE	-1.5874	0.32686	FALSE	-0.11095	0.96787	FALSE	-1.0459	0.36136	DOWN	-4.5121
Cluster-73051.123286	1360	957835253	XP_014667755.1	548	3.2e-53	PREDICTED: estradiol 17-beta-dehydrogenase 2-like [Priapulus caudatus]	XM_020927537.1	XM_020927537	37	4.25866e-07	PREDICTED: Boleophthalmus pectinirostris hydroxysteroid 17-beta dehydrogenase 2 (hsd17b2), transcript variant X2, mRNA	-	-	-	http://www.genome.jp/dbget-bin/www_bget?ko:-	P51658	454	8.5e-44	Estradiol 17-beta-dehydrogenase 2 OS=Mus musculus OX=10090 GN=Hsd17b2 PE=1 SV=2	--	--	--	--	--	--	--	--	--	--	FALSE	0.093444	0.97564	FALSE	-1.9755	0.69196	DOWN	-4.9458	2.9878e-11	FALSE	1.0056	0.99152	FALSE	0.69363	0.96787	FALSE	0.23172	0.97283	DOWN	-2.8821
Cluster-73051.47191	516	661919240	AIE39570.1	732	5.5e-75	hemocyanin subunit 2, partial [Locusta migratoria]	KJ713392.1	KJ713392	432	0	Locusta migratoria strain Hebei hemocyanin subunit 2 mRNA, partial cds	-	-	-	http://www.genome.jp/dbget-bin/www_bget?ko:-	Q25641	280	4.8e-24	Allergen Cr-PI OS=Periplaneta americana OX=6978 PE=1 SV=1	--	--	--	--	--	--	--	--	--	--	FALSE	2.0943	0.97564	FALSE	0.62626	0.97356	FALSE	-1.4467	0.12524	FALSE	0.14427	NA	UP	3.1009	0.00030769	FALSE	0.81779	0.97283	FALSE	-1.9525
Cluster-73051.81653	3474	1009350356	KYM75855.1	1300	5.1e-140	putative tRNA (uracil-O(2)-)-methyltransferase [Atta colombica]	XM_026901854.2	XM_026901854	51	1.82353e-14	PREDICTED: Galleria mellonella probable tRNA (uracil-O(2)-)-methyltransferase (LOC113517238), mRNA	K15447	TRM44, METTL19	tRNASer (uridine44-2'-O)-methyltransferase	http://www.genome.jp/dbget-bin/www_bget?ko:K15447	Q4KLT3	1017	1.1e-108	Probable tRNA (uracil-O(2)-)-methyltransferase OS=Xenopus laevis OX=8355 GN=trmt44 PE=2 SV=1	PF01258//PF07757//PF05175//PF03868//PF02865	Prokaryotic dksA/traR C4-type zinc finger//Predicted AdoMet-dependent methyltransferase//Methyltransferase small domain//Ribosomal protein L6, N-terminal domain//STAT protein, protein interaction domain	GO:0006355//GO:0007165//GO:0006412//GO:0042254	regulation of transcription, DNA-templated//signal transduction//translation//ribosome biogenesis	GO:0008168//GO:0003735//GO:0008270	methyltransferase activity//structural constituent of ribosome//zinc ion binding	GO:0005840	ribosome	KOG3790	Uncharacterized conserved protein	FALSE	0.10175	0.97564	FALSE	-0.76716	0.15849	FALSE	-0.0066466	0.99034	FALSE	0.73259	0.61213	FALSE	0.47814	0.96787	UP	1.1262	4.2398e-06	FALSE	0.86055
Cluster-73051.81650	694	--	--	--	--	--	--	--	--	--	--	--	--	--	--	--	--	--	--	--	--	--	--	--	--	--	--	--	--	FALSE	0.63746	0.97564	FALSE	0.14654	0.97356	FALSE	1.0413	0.56405	FALSE	-0.74669	0.99152	FALSE	-1.1252	0.29791	FALSE	-0.46816	0.97283	FALSE	0.98545
Cluster-73051.81656	1806	1325351255	XP_023310942.1	165	1.1e-08	sodium/bile acid cotransporter 7-like isoform X2 [Anoplophora glabripennis]	--	--	--	--	--	K14347	SLC10A7, P7	solute carrier family 10 (sodium/bile acid cotransporter), member 7	http://www.genome.jp/dbget-bin/www_bget?ko:K14347	Q6DHK8	145	7.7e-08	Sodium/bile acid cotransporter 7 OS=Danio rerio OX=7955 GN=slc10a7 PE=2 SV=1	--	--	--	--	--	--	--	--	--	--	FALSE	-0.23976	0.97564	FALSE	-0.56179	0.97356	FALSE	-0.70991	0.96603	UP	2.0297	0.0067217	FALSE	0.78996	0.96787	UP	1.765	0.00058708	FALSE	-0.054997
Cluster-73051.81657	1857	641657463	XP_008180354.1	174	1e-09	tigger transposable element-derived protein 6-like [Acyrthosiphon pisum]	--	--	--	--	--	-	-	-	http://www.genome.jp/dbget-bin/www_bget?ko:-	--	--	--	--	PF03184	DDE superfamily endonuclease	--	--	GO:0003676	nucleic acid binding	--	--	--	--	FALSE	-0.52499	0.97564	FALSE	-1.6829	0.97356	FALSE	-0.97246	0.96603	FALSE	-0.30183	0.99152	FALSE	1.3521	0.96787	UP	2.9477	0.0024242	FALSE	0.82331
Cluster-11130.1	1864	861592456	KMQ82897.1	272	4.4e-21	transposable element tc3 transposase [Lasius niger]	--	--	--	--	--	-	-	-	http://www.genome.jp/dbget-bin/www_bget?ko:-	--	--	--	--	PF10414	Sirohaem synthase dimerisation region	GO:0006779//GO:0055114	porphyrin-containing compound biosynthetic process//oxidation-reduction process	--	--	--	--	--	--	FALSE	-1.5143	0.97564	FALSE	-1.5817	0.97356	FALSE	2.6622	0.96603	FALSE	3.011	0.8798	FALSE	-2.6861	0.96787	UP	4.0838	0.032158	FALSE	4.3508
Cluster-73051.39821	1337	--	--	--	--	--	--	--	--	--	--	--	--	--	--	--	--	--	--	PF17333	Beta defensin 136	GO:0042742	defense response to bacterium	--	--	--	--	--	--	FALSE	0.92832	0.97564	UP	1.5326	0.018889	FALSE	-0.36436	0.96603	FALSE	-1.2822	0.30672	FALSE	0.18195	0.96787	DOWN	-1.6863	0.00070822	DOWN	-1.8013
Cluster-68790.1	1464	--	--	--	--	--	--	--	--	--	--	--	--	--	--	--	--	--	--	PF00714	Interferon gamma	GO:0006955//GO:0007165	immune response//signal transduction	GO:0005133	interferon-gamma receptor binding	GO:0005576	extracellular region	--	--	FALSE	-0.6092	0.97564	FALSE	-0.29376	0.97356	FALSE	-0.91518	0.96603	UP	6.3873	0.017845	FALSE	-1.4851	0.96787	FALSE	5.1973	0.10897	FALSE	-0.5137
Cluster-73051.71495	1595	672374615	AIJ27485.1	417	5.8e-38	endonuclease-reverse transcriptase [Eyprepocnemis plorans plorans]	--	--	--	--	--	-	-	-	http://www.genome.jp/dbget-bin/www_bget?ko:-	--	--	--	--	--	--	--	--	--	--	--	--	--	--	FALSE	-0.2454	0.97564	FALSE	1.9526	0.97356	FALSE	-1.9012	0.22812	FALSE	1.3705	0.96121	FALSE	0.61205	0.96787	FALSE	-0.68497	0.97283	DOWN	-3.7247
Cluster-73051.71493	951	1321325234	XP_023305232.1	278	4.5e-22	uncharacterized protein K02A2.6-like [Lucilia cuprina]	--	--	--	--	--	-	-	-	http://www.genome.jp/dbget-bin/www_bget?ko:-	--	--	--	--	PF03949	Malic enzyme, NAD binding domain	--	--	GO:0051287	NAD binding	--	--	--	--	FALSE	0.16336	0.97564	UP	1.5789	0.0043399	FALSE	0.83918	0.25694	FALSE	0.023819	0.99152	FALSE	-0.55308	0.96787	DOWN	-1.5925	1.5029e-07	FALSE	-0.63998
Cluster-73051.70727	1298	1339043115	XP_023709612.1	351	2.1e-30	protein FAM32A [Cryptotermes secundus]	KC740769.1	KC740769	92	1.08171e-37	Coptotermes formosanus clone CFSNI1574 hypothetical protein mRNA, complete cds	K13120	FAM32A	protein FAM32A	http://www.genome.jp/dbget-bin/www_bget?ko:K13120	B0JZ89	251	2.8e-20	Protein FAM32A OS=Xenopus tropicalis OX=8364 GN=fam32a PE=3 SV=1	--	--	--	--	--	--	--	--	KOG3410	Conserved alpha-helical protein	FALSE	0.37812	0.97564	FALSE	-0.34553	0.97356	DOWN	-1.2434	0.048319	FALSE	-0.24279	0.99152	FALSE	0.36347	0.96787	FALSE	-0.44499	0.23191	FALSE	-0.79147
Cluster-73051.70723	1270	459217759	AGG40957.1	139	7.9e-06	hemocyanin subunit type 1 [Calliptamus italicus]	JX204834.1	JX204834	310	6.89979e-159	Calliptamus italicus hemocyanin subunit type 1 mRNA, complete cds	-	-	-	http://www.genome.jp/dbget-bin/www_bget?ko:-	--	--	--	--	--	--	--	--	--	--	--	--	--	--	FALSE	1.1721	0.52703	FALSE	1.1916	0.97356	DOWN	-2.0572	3.5901e-08	FALSE	0.20882	0.99152	UP	1.703	6.1422e-08	FALSE	-0.90196	0.97283	DOWN	-3.1579
Cluster-73051.61204	1902	--	--	--	--	--	XM_028298635.1	XM_028298635	46	5.95969e-12	PREDICTED: Diabrotica virgifera virgifera uncharacterized LOC114347993 (LOC114347993), transcript variant X2, mRNA	--	--	--	--	--	--	--	--	--	--	--	--	--	--	--	--	--	--	FALSE	-0.15176	0.97564	DOWN	-1.371	0.022117	FALSE	-0.81613	0.56538	UP	1.94	0.0014797	FALSE	1.3022	0.12763	UP	1.4215	0.00026528	FALSE	0.65106
Cluster-73051.61202	8082	1227977407	XP_021920230.1	3929	0	NFX1-type zinc finger-containing protein 1-like [Zootermopsis nevadensis]	--	--	--	--	--	-	-	-	http://www.genome.jp/dbget-bin/www_bget?ko:-	Q9P2E3	1663	3.3e-183	NFX1-type zinc finger-containing protein 1 OS=Homo sapiens OX=9606 GN=ZNFX1 PE=2 SV=2	PF02562//PF04851	PhoH-like protein//Type III restriction enzyme, res subunit	--	--	GO:0003677//GO:0016787//GO:0005524	DNA binding//hydrolase activity//ATP binding	--	--	KOG1802	RNA helicase nonsense mRNA reducing factor (pNORF1)	FALSE	0.5293	0.97564	DOWN	-1.3905	0.0047818	DOWN	-1.2009	0.0044226	FALSE	1.0216	0.070842	FALSE	0.83228	0.58148	UP	1.1342	1.8039e-08	FALSE	0.29103
Cluster-73051.61208	1967	--	--	--	--	--	--	--	--	--	--	--	--	--	--	--	--	--	--	--	--	--	--	--	--	--	--	--	--	FALSE	-0.49714	0.97564	FALSE	-1.2024	0.59931	FALSE	-0.73557	0.96603	FALSE	2.077	0.17973	FALSE	1.2597	0.96787	UP	3.2661	4.3516e-09	FALSE	0.56495
Cluster-73051.64781	5483	1228000348	XP_021932051.1	3572	0	membrane-bound transcription factor site-1 protease isoform X2 [Zootermopsis nevadensis]	XM_019056790.1	XM_019056790	491	0	PREDICTED: Bemisia tabaci membrane-bound transcription factor site-1 protease (LOC109040752), mRNA	K08653	MBTPS1	membrane-bound transcription factor site-1 protease	http://www.genome.jp/dbget-bin/www_bget?ko:K08653	Q14703	2983	0	Membrane-bound transcription factor site-1 protease OS=Homo sapiens OX=9606 GN=MBTPS1 PE=1 SV=1	PF00082//PF00825//PF15854	Subtilase family//Ribonuclease P//G-protein coupled receptor ligand 15	GO:0007165//GO:0051252//GO:0006508//GO:0008033	signal transduction//regulation of RNA metabolic process//proteolysis//tRNA processing	GO:0004252//GO:0004526//GO:0001664//GO:0000049	serine-type endopeptidase activity//ribonuclease P activity//G protein-coupled receptor binding//tRNA binding	GO:0030677	ribonuclease P complex	KOG1114	Tripeptidyl peptidase II	FALSE	-0.1105	0.97564	FALSE	-0.58385	0.28523	FALSE	-0.046706	0.96603	FALSE	1.0442	0.069491	FALSE	0.40126	0.96787	UP	1.1882	2.5034e-12	FALSE	0.63488
Cluster-73051.64783	5754	646710790	KDR16208.1	1766	7.8e-194	Nucleoporin NUP85 [Zootermopsis nevadensis]	--	--	--	--	--	K14304	NUP85	nuclear pore complex protein Nup85	http://www.genome.jp/dbget-bin/www_bget?ko:K14304	O95453	1063	8.7e-114	Poly(A)-specific ribonuclease PARN OS=Homo sapiens OX=9606 GN=PARN PE=1 SV=1	PF00076//PF08675//PF07721	RNA recognition motif. (a.k.a. RRM, RBD, or RNP domain)//RNA binding domain//Tetratricopeptide repeat	GO:0006402//GO:0051252	mRNA catabolic process//regulation of RNA metabolic process	GO:0046872//GO:0042802//GO:0004535//GO:0003676//GO:0003723	metal ion binding//identical protein binding//poly(A)-specific ribonuclease activity//nucleic acid binding//RNA binding	GO:0005737//GO:0005634	cytoplasm//nucleus	KOG1990	Poly(A)-specific exoribonuclease PARN	FALSE	-0.063688	0.97564	DOWN	-1.1346	0.0018496	FALSE	-0.41822	0.96603	FALSE	0.6247	0.88526	FALSE	0.39857	0.96787	FALSE	0.83234	3.8516e-06	FALSE	0.81776
Cluster-73051.64785	2041	1580151022	XP_012527202.2	200	1.1e-12	LOW QUALITY PROTEIN: mucin-2-like, partial [Monomorium pharaonis]	--	--	--	--	--	-	-	-	http://www.genome.jp/dbget-bin/www_bget?ko:-	O77788	152	1.3e-08	Neurofilament medium polypeptide OS=Bos taurus OX=9913 GN=NEFM PE=1 SV=3	PF03824	High-affinity nickel-transport protein	GO:0035444//GO:0015675	nickel cation transmembrane transport//nickel cation transport	GO:0015099	nickel cation transmembrane transporter activity	GO:0005887	integral component of plasma membrane	--	--	FALSE	0.077781	0.97564	UP	1.2143	0.030437	FALSE	0.25449	0.96603	FALSE	-0.073937	0.99152	FALSE	-0.81725	0.96787	FALSE	-0.099504	0.97283	FALSE	-0.86286
Cluster-73051.85490	3811	1330910316	PNF31747.1	1737	1.2e-190	hypothetical protein B7P43_G12160 [Cryptotermes secundus]	--	--	--	--	--	-	-	-	http://www.genome.jp/dbget-bin/www_bget?ko:-	Q80XC6	341	3e-30	Nuclear exosome regulator NRDE2 OS=Mus musculus OX=10090 GN=Nrde2 PE=1 SV=3	PF10278	Mediator of RNA pol II transcription subunit 19	GO:0006357	regulation of transcription by RNA polymerase II	GO:0003712	transcription coregulator activity	GO:0016592//GO:0005667	mediator complex//transcription regulator complex	--	--	FALSE	-0.092235	0.97564	FALSE	-0.84437	0.047087	FALSE	-0.022127	0.96953	FALSE	0.78911	0.51875	FALSE	0.24512	0.96787	UP	1.5287	1.2874e-16	FALSE	0.92109
Cluster-73051.85498	5678	1586320815	XP_028140334.1	4745	0	uncharacterized protein LOC114334489 [Diabrotica virgifera virgifera]	XM_027996532.1	XM_027996532	3313	0	PREDICTED: Aphis gossypii uncharacterized LOC114131342 (LOC114131342), mRNA	-	-	-	http://www.genome.jp/dbget-bin/www_bget?ko:-	Q0R4F1	227	7.5e-17	ATP-dependent DNA helicase PIF1 OS=Xenopus laevis OX=8355 GN=pif1 PE=2 SV=1	PF06616//PF18507//PF04505//PF18608//PF05970//PF02689	BsuBI/PstI restriction endonuclease domain//WW domain//Interferon-induced transmembrane protein//XIAP-associated factor 1 C-terminal domain//PIF1-like helicase//Helicase	GO:0006281//GO:0000723//GO:0006308//GO:0006915//GO:0009307	DNA repair//telomere maintenance//DNA catabolic process//apoptotic process//DNA restriction-modification system	GO:0004386//GO:0005515//GO:0003677//GO:0000287//GO:0003678//GO:0009036//GO:0005524	helicase activity//protein binding//DNA binding//magnesium ion binding//DNA helicase activity//type II site-specific deoxyribonuclease activity//ATP binding	GO:0005657//GO:0016021//GO:0009359	replication fork//integral component of membrane//type II site-specific deoxyribonuclease complex	--	--	FALSE	0.066094	0.97564	UP	2.1928	0.0033824	FALSE	-0.1097	0.96603	FALSE	0.63971	0.99152	FALSE	-0.67933	0.96787	FALSE	0.37007	0.97283	DOWN	-2.1978
Cluster-73051.78385	12891	1233175955	XP_022189288.1	5263	0	hemocytin [Nilaparvata lugens]	--	--	--	--	--	-	-	-	http://www.genome.jp/dbget-bin/www_bget?ko:-	Q2PC93	1921	6.3e-213	SCO-spondin OS=Gallus gallus OX=9031 GN=SSPO PE=2 SV=1	PF00093//PF00818//PF17232//PF10461//PF05393//PF05375//PF00349//PF03324	von Willebrand factor type C domain//Ice nucleation protein repeat//Elicitor peptide 1-7//Peptidase S68//Human adenovirus early E3A glycoprotein//Pacifastin inhibitor (LCMII)//Hexokinase//Herpesvirus DNA helicase/primase complex associated protein	GO:0005975//GO:0006974//GO:0019079//GO:0045087//GO:0006915	carbohydrate metabolic process//cellular response to DNA damage stimulus//viral genome replication//innate immune response//apoptotic process	GO:0005515//GO:0016773//GO:0030414//GO:0005524	protein binding//phosphotransferase activity, alcohol group as acceptor//peptidase inhibitor activity//ATP binding	GO:0009279//GO:0016021	cell outer membrane//integral component of membrane	--	--	FALSE	0.28317	0.97564	FALSE	0.56847	0.92769	DOWN	-3.4736	3.3792e-15	DOWN	-1.5458	0.00031216	FALSE	-0.83726	0.96787	DOWN	-1.7298	0.0057531	DOWN	-3.944
Cluster-73051.78386	4078	1330930128	PNF41308.1	293	3.5e-23	Mariner Mos1 transposase, partial [Cryptotermes secundus]	--	--	--	--	--	-	-	-	http://www.genome.jp/dbget-bin/www_bget?ko:-	--	--	--	--	PF14489	QueF-like protein	GO:0008616	queuosine biosynthetic process	GO:0033739	preQ1 synthase activity	--	--	--	--	FALSE	0.4747	0.97564	DOWN	-1.8188	0.002183	DOWN	-2.8744	1.3685e-08	FALSE	0.73496	0.99152	FALSE	0.7011	0.96787	UP	1.3719	9.3285e-05	FALSE	-0.94518
Cluster-73051.73404	448	1133487554	XP_019861243.1	190	3.4e-12	PREDICTED: serine/threonine-protein phosphatase 6 regulatory ankyrin repeat subunit A-like, partial [Amphimedon queenslandica]	--	--	--	--	--	K10799	TNKS	tankyrase	http://www.genome.jp/dbget-bin/www_bget?ko:K10799	Q6PFX9	149	6.5e-09	Poly [ADP-ribose] polymerase tankyrase-1 OS=Mus musculus OX=10090 GN=Tnks PE=1 SV=1	PF13606//PF00023	Ankyrin repeat//Ankyrin repeat	--	--	GO:0005515	protein binding	--	--	KOG4177	Ankyrin	FALSE	0.69885	0.97564	FALSE	-1.2792	0.97356	DOWN	-3.5937	0.034711	FALSE	-0.12491	0.99152	FALSE	0.82018	0.96787	FALSE	0.58571	0.97283	FALSE	-2.2384
Cluster-73051.101896	1506	--	--	--	--	--	--	--	--	--	--	--	--	--	--	--	--	--	--	PF03119//PF14999	NAD-dependent DNA ligase C4 zinc finger domain//Shadow of prion protein, neuroprotective	GO:0006260//GO:0006281	DNA replication//DNA repair	GO:0003911	DNA ligase (NAD+) activity	GO:0031225	anchored component of membrane	--	--	FALSE	-1.4369	0.97564	DOWN	-5.0602	3.5727e-13	FALSE	0.90213	0.96603	FALSE	-0.15154	0.99152	FALSE	0.72099	0.96787	FALSE	1.3471	0.078528	UP	6.3233
Cluster-30801.0	1450	1227963292	XP_021912927.1	165	8.7e-09	troponin I-like isoform X3 [Zootermopsis nevadensis]	--	--	--	--	--	-	-	-	http://www.genome.jp/dbget-bin/www_bget?ko:-	--	--	--	--	PF09788	Transmembrane protein 55A	GO:0046856	phosphatidylinositol dephosphorylation	GO:0034597	phosphatidylinositol-4,5-bisphosphate 4-phosphatase activity	--	--	--	--	FALSE	-1.3958	0.97564	FALSE	-1.6487	0.87976	DOWN	-5.0044	8.3793e-10	FALSE	3.7533	0.26334	FALSE	-0.046189	0.99346	FALSE	1.91	0.97283	DOWN	-3.2589
Cluster-73051.69663	4348	1330888693	PNF21369.1	4387	0	hypothetical protein B7P43_G16851 [Cryptotermes secundus]	XM_029183927.1	XM_029183927	88	6.18194e-35	PREDICTED: Osmia bicornis bicornis TBC1 domain family member 9 (LOC114874545), transcript variant X2, mRNA	K19951	TBC1D8_9	TBC1 domain family member 8/9	http://www.genome.jp/dbget-bin/www_bget?ko:K19951	Q6ZT07	2507	2.4e-281	TBC1 domain family member 9 OS=Homo sapiens OX=9606 GN=TBC1D9 PE=2 SV=2	PF00036//PF10579//PF13499//PF13405	EF hand//Rapsyn N-terminal myristoylation and linker region//EF-hand domain pair//EF-hand domain	GO:0007268	chemical synaptic transmission	GO:0033130//GO:0005509//GO:0043495	acetylcholine receptor binding//calcium ion binding//protein-membrane adaptor activity	--	--	KOG4347	GTPase-activating protein VRP	FALSE	0.22409	0.97564	FALSE	-0.53641	0.59483	DOWN	-1.2622	0.001757	FALSE	0.20256	0.99152	FALSE	0.20921	0.96787	FALSE	0.23411	0.97283	FALSE	-0.62538
Cluster-73051.69665	1176	--	--	--	--	--	--	--	--	--	--	--	--	--	--	--	--	--	--	--	--	--	--	--	--	--	--	--	--	FALSE	-0.13749	0.98118	FALSE	0.88167	0.97356	FALSE	-0.387	0.96603	FALSE	-2.6945	0.085824	FALSE	-1.5497	0.96787	DOWN	-6.2127	0.00022287	FALSE	-1.1623
Cluster-73051.69664	811	--	--	--	--	--	--	--	--	--	--	--	--	--	--	--	--	--	--	--	--	--	--	--	--	--	--	--	--	FALSE	-2.4248	0.97564	FALSE	1.0881	0.97356	FALSE	2.5852	0.96603	DOWN	-3.1457	0.031752	FALSE	-1.4653	0.96787	DOWN	-3.8312	0.0033245	FALSE	1.5922
Cluster-73051.69666	598	--	--	--	--	--	--	--	--	--	--	--	--	--	--	--	--	--	--	--	--	--	--	--	--	--	--	--	--	FALSE	-1.4419	0.97564	DOWN	-2.4205	0.007029	FALSE	-0.30783	0.96603	FALSE	0.066154	0.99152	FALSE	-1.006	0.96787	FALSE	0.74006	0.41975	FALSE	2.1868
Cluster-73051.66527	4408	288563819	ADC53707.1	1199	3.3e-128	unknown, partial [Blattella germanica]	LC477066.1	LC477066	70	6.3573e-25	Cylindera redunculata personal:Ming-Hsun Chou:AdeC47-8 gene for 28S ribosomal RNA, partial sequence	-	-	-	http://www.genome.jp/dbget-bin/www_bget?ko:-	Q03277	900	5.3e-95	Retrovirus-related Pol polyprotein from type-1 retrotransposable element R1 (Fragment) OS=Bradysia coprophila OX=38358 PE=4 SV=1	PF00098	Zinc knuckle	--	--	GO:0008270//GO:0003676	zinc ion binding//nucleic acid binding	--	--	--	--	FALSE	-0.11581	0.97564	FALSE	1.2595	0.058755	UP	3.473	2.0276e-10	DOWN	-1.6126	0.020581	UP	1.7119	0.0035126	DOWN	-5.1801	1.9891e-32	UP	2.3132
Cluster-73051.66521	2143	1370632480	PSN41481.1	288	7e-23	hypothetical protein C0J52_18149 [Blattella germanica]	--	--	--	--	--	-	-	-	http://www.genome.jp/dbget-bin/www_bget?ko:-	P58468	153	1.1e-08	Protein FAM207A OS=Mus musculus OX=10090 GN=Fam207a PE=1 SV=1	PF15341	Ribosome biogenesis protein SLX9	GO:0000462	maturation of SSU-rRNA from tricistronic rRNA transcript (SSU-rRNA, 5.8S rRNA, LSU-rRNA)	--	--	GO:0030686//GO:0030688//GO:0005730	90S preribosome//preribosome, small subunit precursor//nucleolus	--	--	FALSE	-0.019899	0.98288	DOWN	-1.2255	0.026638	FALSE	-0.51009	0.96603	FALSE	0.67347	0.78496	FALSE	0.3869	0.96787	UP	1.1412	3.4684e-06	FALSE	0.81832
Cluster-73051.71301	4209	1339047556	XP_023711961.1	2773	8.3e-311	alpha-catulin [Cryptotermes secundus]	XM_012421173.1	XM_012421173	231	1.92145e-114	PREDICTED: Orussus abietinus alpha-catulin (LOC105697645), transcript variant X5, mRNA	-	-	-	http://www.genome.jp/dbget-bin/www_bget?ko:-	Q9UBT7	1239	2.5e-134	Alpha-catulin OS=Homo sapiens OX=9606 GN=CTNNAL1 PE=1 SV=2	PF03131//PF01044//PF02899	bZIP Maf transcription factor//Vinculin family//Phage integrase, N-terminal SAM-like domain	GO:0007155//GO:0006355//GO:0015074	cell adhesion//regulation of transcription, DNA-templated//DNA integration	GO:0003677//GO:0051015	DNA binding//actin filament binding	GO:0005634	nucleus	KOG3681	Alpha-catenin	FALSE	-0.012538	0.99202	FALSE	0.26126	0.97356	FALSE	0.24042	0.96603	FALSE	-1.2055	0.10282	FALSE	-0.63313	0.96787	FALSE	0.3088	0.95585	FALSE	0.076575
Cluster-73051.66529	2812	913333768	XP_013198573.1	166	1.3e-08	PREDICTED: uncharacterized protein LOC106141468 [Amyelois transitella]	--	--	--	--	--	-	-	-	http://www.genome.jp/dbget-bin/www_bget?ko:-	--	--	--	--	--	--	--	--	--	--	--	--	--	--	FALSE	-0.10774	0.97564	UP	2.9709	0.010925	UP	2.7509	0.012569	FALSE	0.82225	0.99152	FALSE	-0.4139	0.96787	FALSE	-1.337	0.54868	FALSE	-0.10229
Cluster-73051.67695	1373	1370637687	PSN46389.1	857	4.7e-89	Vesicle-trafficking protein SEC22b-B [Blattella germanica]	XM_014431381.2	XM_014431381	86	2.48065e-34	PREDICTED: Halyomorpha halys vesicle-trafficking protein SEC22b (LOC106687474), mRNA	K08517	SEC22	vesicle transport protein SEC22	http://www.genome.jp/dbget-bin/www_bget?ko:K08517	Q5ZJW4	669	1e-68	Vesicle-trafficking protein SEC22b OS=Gallus gallus OX=9031 GN=SEC22B PE=2 SV=1	PF00957	Synaptobrevin	GO:0016192	vesicle-mediated transport	--	--	GO:0016021	integral component of membrane	KOG0862	Synaptobrevin/VAMP-like protein SEC22	FALSE	0.042988	0.97564	DOWN	-1.2259	0.0047306	FALSE	-0.32648	0.96603	FALSE	-0.12774	0.99152	FALSE	0.79353	0.18321	FALSE	-0.12432	0.97283	FALSE	1.0065
Cluster-73051.67692	3315	--	--	--	--	--	--	--	--	--	--	--	--	--	--	--	--	--	--	--	--	--	--	--	--	--	--	--	--	FALSE	-0.36338	0.97564	DOWN	-1.7047	9.4903e-08	FALSE	-0.72243	0.28642	FALSE	-0.83568	0.22856	FALSE	-0.2324	0.96787	FALSE	-0.98365	0.00015911	FALSE	1.0753
Cluster-73051.67693	547	--	--	--	--	--	--	--	--	--	--	--	--	--	--	--	--	--	--	--	--	--	--	--	--	--	--	--	--	FALSE	0.0082557	0.99711	DOWN	-2.2491	5.1277e-05	FALSE	-0.53701	0.96603	FALSE	-0.78792	0.99152	FALSE	-0.12156	0.96787	FALSE	-0.79689	0.97283	UP	1.8039
Cluster-73051.67699	9369	576866873	AHH35010.1	946	1.5e-98	Na+/K+-ATPase alpha2 [Locusta migratoria]	MH450018.1	MH450018	2191	0	Locusta migratoria Na+/K+-ATPase alpha1 mRNA, complete cds	K01539	ATP1A	sodium/potassium-transporting ATPase subunit alpha	http://www.genome.jp/dbget-bin/www_bget?ko:K01539	P13607	881	1.8e-92	Sodium/potassium-transporting ATPase subunit alpha OS=Drosophila melanogaster OX=7227 GN=Atpalpha PE=1 SV=3	PF15163//PF07127//PF07491//PF04831	Meiosis-expressed//Late nodulin protein//Protein phosphatase inhibitor//Popeye protein conserved region	GO:0032515//GO:0009878	negative regulation of phosphoprotein phosphatase activity//nodule morphogenesis	GO:0046872//GO:0004865	metal ion binding//protein serine/threonine phosphatase inhibitor activity	GO:0005634//GO:0016020	nucleus//membrane	KOG0203	Na+/K+ ATPase, alpha subunit	FALSE	-0.37511	0.97564	DOWN	-1.9417	3.2505e-13	FALSE	-0.57115	0.46699	FALSE	0.63881	0.76789	FALSE	0.40538	0.96787	FALSE	0.65147	0.00067014	UP	1.4682
Cluster-73051.63322	2154	672374615	AIJ27485.1	153	3.2e-07	endonuclease-reverse transcriptase [Eyprepocnemis plorans plorans]	--	--	--	--	--	--	--	--	--	--	--	--	--	--	--	--	--	--	--	--	--	--	--	FALSE	0.54938	0.97564	FALSE	1.538	0.71443	FALSE	0.33323	0.96603	DOWN	-2.8955	0.01757	FALSE	0.00049928	0.99977	DOWN	-2.6998	0.0025625	FALSE	-1.1059
Cluster-96774.0	1297	--	--	--	--	--	--	--	--	--	--	--	--	--	--	--	--	--	--	--	--	--	--	--	--	--	--	--	--	FALSE	NA	NA	FALSE	2.9542	0.97356	FALSE	1.2705	0.96603	FALSE	-2.6103	0.18255	FALSE	NA	NA	DOWN	-5.7026	0.0019995	FALSE	-1.5494
Cluster-73051.111205	891	1603783651	XP_028395115.1	152	1.7e-07	ribosomal RNA-processing protein 7 homolog A-like [Dendronephthya gigantea]	XM_003050699.1	XM_003050699	831	0	Nectria haematococca mpVI 77-13-4 predicted protein, mRNA	K14545	RRP7	ribosomal RNA-processing protein 7	http://www.genome.jp/dbget-bin/www_bget?ko:K14545	O94683	125	7.9e-06	Ribosomal RNA-processing protein 7 OS=Schizosaccharomyces pombe (strain 972 / ATCC 24843) OX=284812 GN=rrp7 PE=3 SV=2	--	--	--	--	--	--	--	--	--	--	FALSE	NA	NA	DOWN	-5.8148	0.041235	FALSE	NA	NA	FALSE	NA	NA	FALSE	NA	NA	FALSE	NA	NA	FALSE	5.4455
Cluster-73051.112444	1790	565341541	AHC08050.1	696	2.9e-70	epsilon glutathione S-transferase [Locusta migratoria]	XM_025024500.1	XM_025024500	35	7.29807e-06	PREDICTED: Temnothorax curvispinosus glutathione S-transferase 1-like (LOC112460054), transcript variant X6, mRNA	K00799	GST, gst	glutathione S-transferase	http://www.genome.jp/dbget-bin/www_bget?ko:K00799	Q93113	397	4.6e-37	Glutathione S-transferase 1, isoform D OS=Anopheles gambiae OX=7165 GN=GstD1 PE=1 SV=1	PF13417//PF00462//PF02798//PF13409	Glutathione S-transferase, N-terminal domain//Glutaredoxin//Glutathione S-transferase, N-terminal domain//Glutathione S-transferase, N-terminal domain	GO:0045454//GO:0006118	cell redox homeostasis//obsolete electron transport	GO:0015035//GO:0009055//GO:0005515	protein disulfide oxidoreductase activity//electron transfer activity//protein binding	--	--	--	--	FALSE	2.1825	0.083056	FALSE	-3.9785	0.095092	FALSE	-1.5881	0.82692	FALSE	1.6455	0.99152	UP	2.6715	0.00047918	FALSE	0.66992	0.97283	FALSE	2.4813
Cluster-73051.112441	645	954203168	KRX13070.1	849	1.9e-88	Polyubiquitin [Trichinella nelsoni]	XM_031161174.1	XM_031161174	399	0	Fusarium coffeatum uncharacterized protein (FIESC28_07032), partial mRNA	K08770	UBC	ubiquitin C	http://www.genome.jp/dbget-bin/www_bget?ko:K08770	P0CG74	815	5.6e-86	Polyubiquitin OS=Candida albicans OX=5476 GN=UBI4 PE=1 SV=1	PF00240//PF14560//PF06427	Ubiquitin family//Ubiquitin-like domain//UDP-glucose:Glycoprotein Glucosyltransferase	GO:0006486	protein glycosylation	GO:0003980//GO:0005515	UDP-glucose:glycoprotein glucosyltransferase activity//protein binding	--	--	KOG0001	Ubiquitin and ubiquitin-like proteins	FALSE	0.62425	0.97564	FALSE	-1.2388	0.34302	FALSE	0.4444	0.96603	FALSE	0.36341	0.99152	FALSE	0.10222	0.96787	FALSE	0.52835	0.97283	UP	1.7737
Cluster-73051.68285	659	--	--	--	--	--	--	--	--	--	--	--	--	--	--	--	--	--	--	PF07653	Variant SH3 domain	--	--	GO:0005515	protein binding	--	--	--	--	FALSE	-0.3573	0.97564	FALSE	-0.62455	0.97356	FALSE	-0.18257	0.96603	DOWN	-2.3765	0.033972	FALSE	0.15568	0.96787	FALSE	-1.4755	0.13085	FALSE	0.53524
Cluster-4179.0	793	524901033	XP_005106931.1	417	2.9e-38	PREDICTED: ras-related protein Rab-1A [Aplysia californica]	XM_024464464.1	XM_024464464	561	0	Pseudogymnoascus destructans GTP-binding protein of the rab (YPT1), mRNA	K07874	RAB1A	Ras-related protein Rab-1A	http://www.genome.jp/dbget-bin/www_bget?ko:K07874	P33723	487	7.4e-48	GTP-binding protein ypt1 OS=Neurospora crassa (strain ATCC 24698 / 74-OR23-1A / CBS 708.71 / DSM 1257 / FGSC 987) OX=367110 GN=ypt-1 PE=3 SV=1	PF00025//PF00071	ADP-ribosylation factor family//Ras family	--	--	GO:0005525//GO:0003924	GTP binding//GTPase activity	--	--	KOG0084	GTPase Rab1/YPT1, small G protein superfamily, and related GTP-binding proteins	FALSE	NA	NA	FALSE	2.8021	0.4625	UP	5.663	0.026551	FALSE	1.8638	0.99152	FALSE	NA	NA	FALSE	NA	NA	FALSE	2.9231
Cluster-73051.12970	1337	340386920	XP_003391956.1	298	3e-24	PREDICTED: 26S proteasome non-ATPase regulatory subunit 10-like [Amphimedon queenslandica]	--	--	--	--	--	-	-	-	http://www.genome.jp/dbget-bin/www_bget?ko:-	Q99NH0	227	1.8e-17	Ankyrin repeat domain-containing protein 17 OS=Mus musculus OX=10090 GN=Ankrd17 PE=1 SV=2	PF13606//PF00651//PF00023	Ankyrin repeat//BTB/POZ domain//Ankyrin repeat	--	--	GO:0005515	protein binding	--	--	--	--	FALSE	-0.23517	0.97564	DOWN	-3.5616	0.0022046	FALSE	-1.0679	0.96603	FALSE	1.5369	0.62048	FALSE	1.4294	0.10887	UP	2.3441	0.0025614	FALSE	2.5912
Cluster-73051.12979	2818	--	--	--	--	--	--	--	--	--	--	--	--	--	--	--	--	--	--	--	--	--	--	--	--	--	--	--	--	FALSE	-0.28431	0.97564	FALSE	-1.0195	0.97356	FALSE	-1.919	0.22112	FALSE	-1.9795	0.99152	FALSE	-0.85303	0.96787	UP	2.2925	0.0025671	FALSE	-0.80851
Cluster-73051.47431	497	--	--	--	--	--	--	--	--	--	--	--	--	--	--	--	--	--	--	--	--	--	--	--	--	--	--	--	--	FALSE	-1.1314	0.97564	DOWN	-1.3583	0.026909	DOWN	-1.4927	0.0046354	FALSE	-0.39525	0.99152	FALSE	-0.33652	0.96787	FALSE	-0.1996	0.97283	FALSE	-0.039764
Cluster-73051.112723	3315	--	--	--	--	--	--	--	--	--	--	--	--	--	--	Q9V7U0	155	9.7e-09	Pro-resilin OS=Drosophila melanogaster OX=7227 GN=resilin PE=1 SV=1	PF00379	Insect cuticle protein	--	--	GO:0042302	structural constituent of cuticle	--	--	--	--	FALSE	1.6121	0.97564	FALSE	0.085747	0.97857	DOWN	-6.8838	3.9904e-32	FALSE	-1.4906	0.99152	FALSE	-0.22151	0.96787	FALSE	0.32922	0.97283	DOWN	-6.8933
Cluster-73051.82014	1021	1370632949	PSN41919.1	979	2.5e-103	hypothetical protein C0J52_06819 [Blattella germanica]	--	--	--	--	--	K10719	JHEH	juvenile hormone epoxide hydrolase	http://www.genome.jp/dbget-bin/www_bget?ko:K10719	Q8MZR6	844	3.8e-89	Juvenile hormone epoxide hydrolase 1 OS=Ctenocephalides felis OX=7515 GN=EH1 PE=1 SV=3	--	--	--	--	--	--	--	--	KOG2565	Predicted hydrolases or acyltransferases (alpha/beta hydrolase superfamily)	FALSE	1.0025	0.97564	FALSE	-0.17596	0.97356	DOWN	-1.7414	0.002959	FALSE	-0.31006	0.99152	FALSE	0.36807	0.96787	FALSE	-0.77666	0.30787	FALSE	-1.4595
Cluster-73051.24892	1184	1070213507	XP_018376032.1	205	1.6e-13	PREDICTED: uncharacterized protein LOC108769510 [Trachymyrmex cornetzi]	--	--	--	--	--	-	-	-	http://www.genome.jp/dbget-bin/www_bget?ko:-	Q7JQ07	136	5.5e-07	Mariner Mos1 transposase OS=Drosophila mauritiana OX=7226 GN=mariner\T PE=1 SV=1	--	--	--	--	--	--	--	--	--	--	FALSE	0.16299	0.97564	FALSE	0.20159	0.97356	DOWN	-3.2365	0.011074	FALSE	0.31117	0.99152	FALSE	0.76824	0.96787	FALSE	2.6995	0.92533	DOWN	-3.3278
Cluster-73051.106985	3188	--	--	--	--	--	--	--	--	--	--	--	--	--	--	--	--	--	--	--	--	--	--	--	--	--	--	--	--	FALSE	-3.4008	0.97564	FALSE	0.73612	0.97356	FALSE	2.9397	0.47024	FALSE	1.0262	0.99152	FALSE	-3.1488	0.96787	UP	2.2654	0.017878	FALSE	2.2802
Cluster-73051.102742	1494	1330904441	PNF28795.1	527	9.5e-51	hypothetical protein B7P43_G05691 [Cryptotermes secundus]	--	--	--	--	--	-	-	-	http://www.genome.jp/dbget-bin/www_bget?ko:-	--	--	--	--	--	--	--	--	--	--	--	--	--	--	FALSE	-5.3708	0.12719	FALSE	-3.8352	0.34495	FALSE	1.3868	0.96603	FALSE	5.1984	0.53324	FALSE	-0.99053	0.96787	UP	7.2375	1.7517e-05	FALSE	5.3162
Cluster-73051.101177	4170	--	--	--	--	--	--	--	--	--	--	--	--	--	--	--	--	--	--	PF08533	Beta-galactosidase C-terminal domain	GO:0006012//GO:0006027//GO:0006687//GO:0046486	galactose metabolic process//glycosaminoglycan catabolic process//glycosphingolipid metabolic process//glycerolipid metabolic process	GO:0004565	beta-galactosidase activity	GO:0009341	beta-galactosidase complex	--	--	FALSE	-0.87911	0.97564	FALSE	-1.6613	0.1505	FALSE	1.4211	0.957	FALSE	0.77706	0.99152	FALSE	-0.36296	0.96787	UP	1.9721	0.0043543	UP	3.1624
Cluster-73051.105213	7509	939629571	XP_014275032.1	2522	2.2e-281	heat shock 70 kDa protein cognate 2-like [Halyomorpha halys]	XM_021341123.1	XM_021341123	867	0	PREDICTED: Helicoverpa armigera major heat shock 70 kDa protein Ab-like (LOC110380961), mRNA	K03283	HSPA1_8	heat shock 70kDa protein 1/8	http://www.genome.jp/dbget-bin/www_bget?ko:K03283	P41827	2328	2.3e-260	Heat shock protein 70 B2 OS=Anopheles albimanus OX=7167 GN=HSP70B2 PE=3 SV=1	PF01968//PF02782//PF09117	Hydantoinase/oxoprolinase//FGGY family of carbohydrate kinases, C-terminal domain//MiAMP1	GO:0006952//GO:0005975//GO:0045926	defense response//carbohydrate metabolic process//negative regulation of growth	GO:0016787//GO:0016773	hydrolase activity//phosphotransferase activity, alcohol group as acceptor	--	--	KOG0101	Molecular chaperones HSP70/HSC70, HSP70 superfamily	FALSE	0.60569	0.97564	FALSE	1.9312	0.16174	DOWN	-3.3827	1.8558e-18	FALSE	-0.82678	0.99152	FALSE	-1.1239	0.96787	FALSE	-0.1057	0.97292	DOWN	-5.2164
Cluster-73051.96236	4482	1339067337	XP_023720745.1	2939	0	uncharacterized protein LOC111871707 isoform X2 [Cryptotermes secundus]	XM_022340425.1	XM_022340425	42	2.37508e-09	PREDICTED: Nilaparvata lugens uncharacterized LOC111053522 (LOC111053522), mRNA	-	-	-	http://www.genome.jp/dbget-bin/www_bget?ko:-	--	--	--	--	PF00621//PF00595//PF13180	RhoGEF domain//PDZ domain//PDZ domain	GO:0043087	regulation of GTPase activity	GO:0005515//GO:0005085	protein binding//guanyl-nucleotide exchange factor activity	--	--	--	--	FALSE	-0.36211	0.97564	DOWN	-4.4006	1.7166e-05	DOWN	-3.3483	0.0002539	FALSE	-0.088406	0.99152	FALSE	0.062267	0.96787	UP	1.411	0.00033626	FALSE	1.1398
Cluster-73051.96239	1296	1233196213	XP_022197965.1	795	6.9e-82	protein ANTAGONIST OF LIKE HETEROCHROMATIN PROTEIN 1-like [Nilaparvata lugens]	--	--	--	--	--	-	-	-	http://www.genome.jp/dbget-bin/www_bget?ko:-	--	--	--	--	PF04827//PF02445	Plant transposon protein//Quinolinate synthetase A protein	GO:0009435	NAD biosynthetic process	GO:0016788//GO:0051539//GO:0008987	hydrolase activity, acting on ester bonds//4 iron, 4 sulfur cluster binding//quinolinate synthetase A activity	GO:0019804	obsolete quinolinate synthetase complex	--	--	FALSE	-0.54457	0.97564	FALSE	-2.9937	0.52409	FALSE	-2.9935	0.4956	FALSE	3.4372	0.33336	FALSE	0.66758	0.96787	UP	3.8084	0.011231	FALSE	0.13705
Cluster-73051.70291	351	--	--	--	--	--	--	--	--	--	--	--	--	--	--	--	--	--	--	--	--	--	--	--	--	--	--	--	--	FALSE	-0.63504	0.97564	FALSE	-1.5595	0.18776	FALSE	1.9303	0.43589	FALSE	-0.75453	0.99152	FALSE	0.46902	0.96787	FALSE	-0.35893	0.97283	UP	3.577
Cluster-73051.57469	2551	1339080355	XP_023727912.1	328	1.9e-27	probable 28S ribosomal protein S26, mitochondrial [Cryptotermes secundus]	--	--	--	--	--	K17405	MRPS26	small subunit ribosomal protein S26	http://www.genome.jp/dbget-bin/www_bget?ko:K17405	Q9VVN2	223	9.8e-17	Probable 28S ribosomal protein S26, mitochondrial OS=Drosophila melanogaster OX=7227 GN=mRpS26 PE=2 SV=1	PF14943	Mitochondrial ribosome subunit S26	--	--	--	--	GO:0005763	mitochondrial small ribosomal subunit	--	--	FALSE	-0.21366	0.97564	DOWN	-1.5027	0.00096948	FALSE	-1.0705	0.31482	FALSE	0.37258	0.99152	FALSE	0.70515	0.59018	FALSE	0.97162	0.00017203	FALSE	0.53524
Cluster-73051.57467	517	1398057174	XP_025075233.1	558	8.4e-55	40S ribosomal protein S24 isoform X1 [Pogonomyrmex barbatus]	--	--	--	--	--	K02974	RP-S24e, RPS24	small subunit ribosomal protein S24e	http://www.genome.jp/dbget-bin/www_bget?ko:K02974	Q962Q6	522	4.2e-52	40S ribosomal protein S24 OS=Spodoptera frugiperda OX=7108 GN=RpS24 PE=2 SV=1	PF01282//PF00276	Ribosomal protein S24e//Ribosomal protein L23	GO:0042254//GO:0006412	ribosome biogenesis//translation	GO:0003735	structural constituent of ribosome	GO:0005840	ribosome	KOG3424	40S ribosomal protein S24	FALSE	-0.036087	0.97564	DOWN	-1.2572	0.036359	FALSE	-0.74092	0.8123	FALSE	0.39552	0.99152	FALSE	0.38902	0.96787	FALSE	0.36297	0.66746	FALSE	0.62215
Cluster-73051.25963	1097	--	--	--	--	--	--	--	--	--	--	--	--	--	--	--	--	--	--	--	--	--	--	--	--	--	--	--	--	FALSE	-2.4439	0.97564	FALSE	2.8841	0.8451	FALSE	-1.7832	0.4696	FALSE	0.023439	0.99889	FALSE	-1.936	0.96787	FALSE	0.81252	0.97283	DOWN	-4.5785
Cluster-73051.25965	1557	1584436735	QBH74062.1	1213	2.8e-130	alcohol dehydrogenase, partial [Brunneria borealis]	XM_012678918.2	XM_012678918	55	4.82358e-17	PREDICTED: Monomorium pharaonis sorbitol dehydrogenase (LOC105835529), transcript variant X2, mRNA	K00008	SORD, gutB	L-iditol 2-dehydrogenase	http://www.genome.jp/dbget-bin/www_bget?ko:K00008	P0DMQ6	1016	6.6e-109	Sorbitol dehydrogenase OS=Gallus gallus OX=9031 GN=SORD PE=1 SV=1	PF00107//PF08240	Zinc-binding dehydrogenase//Alcohol dehydrogenase GroES-like domain	GO:0055114	oxidation-reduction process	--	--	--	--	KOG0024	Sorbitol dehydrogenase	UP	1.3369	0.036706	DOWN	-1.5991	1.6551e-05	DOWN	-3.0204	6.3224e-12	FALSE	1.5317	0.12855	UP	1.2127	0.0084477	UP	1.1727	0.0010503	FALSE	-1.3145
Cluster-73051.40996	2072	1330928803	PNF40726.1	1583	4.7e-173	Guanine nucleotide-binding protein G(o) subunit alpha [Cryptotermes secundus]	XM_022333838.1	XM_022333838	233	7.25042e-116	PREDICTED: Nilaparvata lugens guanine nucleotide-binding protein G(o) subunit alpha-like (LOC111047998), mRNA	K04640	GNA	guanine nucleotide-binding protein subunit alpha, other	http://www.genome.jp/dbget-bin/www_bget?ko:K04640	Q9XZV3	926	2.4e-98	Guanine nucleotide-binding protein G(o) subunit alpha OS=Geodia cydonium OX=6047 PE=2 SV=3	PF00025//PF00503//PF04670//PF00071	ADP-ribosylation factor family//G-protein alpha subunit//Gtr1/RagA G protein conserved region//Ras family	GO:0007186	G protein-coupled receptor signaling pathway	GO:0003924//GO:0005525//GO:0031683//GO:0019001	GTPase activity//GTP binding//G-protein beta/gamma-subunit complex binding//guanyl nucleotide binding	--	--	--	--	FALSE	0.096663	0.97564	FALSE	-0.82234	0.075059	DOWN	-1.0378	0.020509	FALSE	-0.84733	0.34946	FALSE	-0.0046581	0.99376	FALSE	-0.57476	0.051271	FALSE	-0.11795
Cluster-73051.95152	503	--	--	--	--	--	--	--	--	--	--	--	--	--	--	--	--	--	--	PF00023//PF13606	Ankyrin repeat//Ankyrin repeat	--	--	GO:0005515	protein binding	--	--	--	--	FALSE	-0.11742	0.97564	FALSE	2.3897	0.97356	FALSE	-3.4994	0.14069	FALSE	-0.91583	0.99152	FALSE	0.69573	0.96787	FALSE	-1.0731	0.97283	DOWN	-5.756
Cluster-73051.95154	658	--	--	--	--	--	--	--	--	--	--	--	--	--	--	--	--	--	--	--	--	--	--	--	--	--	--	--	--	FALSE	-0.19471	0.97564	FALSE	-3.0443	0.97356	DOWN	-5.4609	0.019169	FALSE	-3.0881	0.99152	FALSE	0.097377	0.96836	FALSE	0.75311	0.97283	FALSE	-2.3306
Cluster-73051.95155	798	1048025391	XP_017473340.1	236	2.8e-17	PREDICTED: serine/threonine-protein phosphatase 6 regulatory ankyrin repeat subunit B-like, partial [Rhagoletis zephyria]	--	--	--	--	--	-	-	-	http://www.genome.jp/dbget-bin/www_bget?ko:-	Q8NFD2	185	7.8e-13	Ankyrin repeat and protein kinase domain-containing protein 1 OS=Homo sapiens OX=9606 GN=ANKK1 PE=2 SV=1	PF13606//PF00023	Ankyrin repeat//Ankyrin repeat	--	--	GO:0005515	protein binding	--	--	--	--	FALSE	-0.62629	0.97564	FALSE	2.2675	0.97356	DOWN	-4.0129	0.018854	FALSE	-0.11395	0.99152	FALSE	0.093933	0.96787	FALSE	-0.62177	0.97283	DOWN	-6.2136
Cluster-73051.95156	634	1005437304	XP_015756089.1	142	1.8e-06	PREDICTED: serine/threonine-protein phosphatase 6 regulatory ankyrin repeat subunit B-like [Acropora digitifera]	--	--	--	--	--	-	-	-	http://www.genome.jp/dbget-bin/www_bget?ko:-	--	--	--	--	PF00023//PF13606	Ankyrin repeat//Ankyrin repeat	--	--	GO:0005515	protein binding	--	--	--	--	FALSE	1.3223	0.36284	FALSE	-1.1308	0.97356	FALSE	-2.3591	0.081751	FALSE	-0.62774	0.99152	UP	1.4542	0.022764	FALSE	-1.269	0.93783	FALSE	-1.1399
Cluster-73051.95158	813	1133487554	XP_019861243.1	168	2.2e-09	PREDICTED: serine/threonine-protein phosphatase 6 regulatory ankyrin repeat subunit A-like, partial [Amphimedon queenslandica]	--	--	--	--	--	K08848	RIPK4	receptor-interacting serine/threonine-protein kinase 4	http://www.genome.jp/dbget-bin/www_bget?ko:K08848	G5E8K5	155	2.4e-09	Ankyrin-3 OS=Mus musculus OX=10090 GN=Ank3 PE=1 SV=1	PF13606//PF00023	Ankyrin repeat//Ankyrin repeat	--	--	GO:0005515	protein binding	--	--	--	--	FALSE	0.47735	0.97564	FALSE	-1.5672	0.97356	DOWN	-4.7083	7.114e-07	FALSE	-0.9263	0.99152	FALSE	0.38168	0.96787	FALSE	-0.38325	0.97283	DOWN	-3.057
Cluster-73051.80482	1487	--	--	--	--	--	--	--	--	--	--	--	--	--	--	--	--	--	--	--	--	--	--	--	--	--	--	--	--	FALSE	-0.1121	0.97564	FALSE	0.43246	0.97356	FALSE	0.021824	0.97487	FALSE	-0.7077	0.99152	FALSE	0.40061	0.96787	DOWN	-1.3432	0.00027038	FALSE	-0.31431
Cluster-73051.73174	3692	1325353117	XP_023311504.1	187	6.3e-11	putative mediator of RNA polymerase II transcription subunit 29 [Anoplophora glabripennis]	--	--	--	--	--	--	--	--	--	--	--	--	--	PF04513//PF09668//PF05531	Baculovirus polyhedron envelope protein, PEP, C terminus//Aspartyl protease//Nucleopolyhedrovirus P10 protein	GO:0006508	proteolysis	GO:0005198//GO:0004190	structural molecule activity//aspartic-type endopeptidase activity	GO:0019028//GO:0019031	viral capsid//viral envelope	--	--	FALSE	0.45631	0.97564	FALSE	0.54634	0.97356	FALSE	-0.64268	0.96603	UP	1.7985	0.034964	FALSE	-0.62149	0.96787	FALSE	1.2561	0.077769	FALSE	-1.0909
Cluster-73051.73173	657	--	--	--	--	--	--	--	--	--	--	--	--	--	--	--	--	--	--	--	--	--	--	--	--	--	--	--	--	FALSE	0.13217	0.97564	FALSE	1.9508	0.57674	DOWN	-2.4486	0.00031001	FALSE	-2.3506	0.99152	FALSE	0.012292	0.99676	FALSE	-1.6804	0.93038	DOWN	-4.2972
Cluster-73051.47653	1964	--	--	--	--	--	--	--	--	--	--	--	--	--	--	--	--	--	--	--	--	--	--	--	--	--	--	--	--	FALSE	-0.50065	0.97564	FALSE	0.23344	0.97356	DOWN	-1.7581	0.0045357	FALSE	0.59644	0.99152	FALSE	-0.82465	0.96787	FALSE	1.0005	0.92349	DOWN	-1.8971
Cluster-73051.67909	348	--	--	--	--	--	--	--	--	--	--	--	--	--	--	--	--	--	--	--	--	--	--	--	--	--	--	--	--	FALSE	0.31963	0.97564	FALSE	0.64065	0.97356	UP	3.1095	0.0082915	FALSE	0.56947	0.99152	FALSE	-0.20058	0.96787	FALSE	-0.18706	0.97283	FALSE	2.5591
Cluster-73051.76454	2826	307201618	EFN81372.1	174	1.5e-09	hypothetical protein EAI_15810, partial [Harpegnathos saltator]	--	--	--	--	--	--	--	--	--	--	--	--	--	--	--	--	--	--	--	--	--	--	--	FALSE	-0.47018	0.97564	FALSE	-0.89981	0.12455	FALSE	1.0366	0.1259	UP	2.0296	1.4094e-07	FALSE	0.23101	0.96787	UP	2.4059	3.3107e-34	UP	2.0281
Cluster-73051.70882	1933	--	--	--	--	--	--	--	--	--	--	--	--	--	--	--	--	--	--	PF04647	Accessory gene regulator B	GO:0009405//GO:0009372	pathogenesis//quorum sensing	GO:0008233	peptidase activity	GO:0016021	integral component of membrane	--	--	FALSE	-0.52421	0.97564	FALSE	1.9154	0.55313	FALSE	0.97604	0.96603	FALSE	-1.6826	0.16378	FALSE	-0.29956	0.96787	DOWN	-2.2993	0.00061258	FALSE	-0.84363
Cluster-73051.40381	1433	805815977	XP_012148640.1	535	1.1e-51	PREDICTED: piggyBac transposable element-derived protein 4-like [Megachile rotundata]	--	--	--	--	--	-	-	-	http://www.genome.jp/dbget-bin/www_bget?ko:-	--	--	--	--	--	--	--	--	--	--	--	--	--	--	FALSE	0.51169	0.97564	FALSE	2.1653	0.23143	FALSE	-1.4019	0.074888	FALSE	-0.92665	0.99152	FALSE	0.15646	0.96787	FALSE	-1.0959	0.97283	DOWN	-3.4508
Cluster-73051.40380	925	1573742153	XP_028035095.1	149	4e-07	piggyBac transposable element-derived protein 4-like [Bombyx mandarina]	--	--	--	--	--	--	--	--	--	--	--	--	--	--	--	--	--	--	--	--	--	--	--	FALSE	1.0408	0.97564	FALSE	2.0904	0.64978	FALSE	-0.093172	0.96603	FALSE	-0.49561	0.99152	UP	3.3957	0.00021324	FALSE	0.78553	0.90978	FALSE	-2.0591
Cluster-73051.40384	2843	954469431	KRZ00564.1	252	1.4e-18	PiggyBac transposable element-derived protein 4 [Trichinella zimbabwensis]	--	--	--	--	--	-	-	-	http://www.genome.jp/dbget-bin/www_bget?ko:-	--	--	--	--	--	--	--	--	--	--	--	--	--	--	FALSE	-0.41832	0.97564	FALSE	1.4279	0.33274	FALSE	-1.2741	0.17878	FALSE	-1.0465	0.99152	FALSE	-0.3352	0.96787	FALSE	-0.68237	0.97283	DOWN	-2.6023
Cluster-73051.75109	2612	--	--	--	--	--	--	--	--	--	--	--	--	--	--	--	--	--	--	--	--	--	--	--	--	--	--	--	--	FALSE	-0.58223	0.97564	FALSE	1.2399	0.80755	FALSE	0.76384	0.96603	FALSE	-0.34777	0.99152	FALSE	0.022776	0.99346	DOWN	-2.1888	0.0035258	FALSE	-0.38115
Cluster-73051.75104	3001	686484116	AIP98401.1	3692	0	Mcm6 [Locusta migratoria]	KM036514.1	KM036514	1694	0	Locusta migratoria Mcm6 mRNA, complete cds	K02542	MCM6	DNA replication licensing factor MCM6	http://www.genome.jp/dbget-bin/www_bget?ko:K02542	Q7Q0Q1	2903	0	DNA replication licensing factor Mcm6 OS=Anopheles gambiae OX=7165 GN=Mcm6 PE=3 SV=3	PF00493//PF07728//PF00158//PF07726	MCM P-loop domain//AAA domain (dynein-related subfamily)//Sigma-54 interaction domain//ATPase family associated with various cellular activities (AAA)	GO:0006355//GO:0006270	regulation of transcription, DNA-templated//DNA replication initiation	GO:0005524//GO:0016887//GO:0008134//GO:0003677	ATP binding//ATPase activity//transcription factor binding//DNA binding	GO:0005667	transcription regulator complex	KOG0480	DNA replication licensing factor, MCM6 component	FALSE	1.0792	0.29646	UP	1.2876	0.038003	FALSE	0.39005	0.96603	FALSE	0.9859	0.2953	FALSE	-0.051798	0.96787	FALSE	0.76003	0.0019718	FALSE	-0.79761
Cluster-73051.85510	1804	442555260	AGC54822.1	1635	3.8e-179	short neuropeptide F receptor [Schistocerca gregaria]	JX855828.1	JX855828	880	0	Schistocerca gregaria short neuropeptide F receptor (sNPFR) mRNA, complete cds	K04209	NPYNR	neuropeptide Y receptor, invertebrate	http://www.genome.jp/dbget-bin/www_bget?ko:K04209	Q4EW11	451	2.5e-43	Prolactin-releasing peptide receptor OS=Bos taurus OX=9913 GN=PRLHR PE=3 SV=1	PF00001//PF13853	7 transmembrane receptor (rhodopsin family)//Olfactory receptor	GO:0007187//GO:0007608//GO:0007186	G protein-coupled receptor signaling pathway, coupled to cyclic nucleotide second messenger//sensory perception of smell//G protein-coupled receptor signaling pathway	GO:0004984//GO:0004930	olfactory receptor activity//G protein-coupled receptor activity	GO:0016021	integral component of membrane	KOG3656	FOG: 7 transmembrane receptor	FALSE	1.1857	0.97564	FALSE	-0.6817	0.97356	DOWN	-2.0766	0.03128	FALSE	-0.6951	0.99152	FALSE	0.67976	0.96787	FALSE	0.013494	0.99274	FALSE	-1.2986
Cluster-73051.85517	1826	1325355954	XP_023312325.1	977	7.7e-103	zinc finger MYM-type protein 1-like [Anoplophora glabripennis]	--	--	--	--	--	-	-	-	http://www.genome.jp/dbget-bin/www_bget?ko:-	--	--	--	--	PF05699//PF00268	hAT family C-terminal dimerisation region//Ribonucleotide reductase, small chain	GO:0009263	deoxyribonucleotide biosynthetic process	GO:0046983	protein dimerization activity	--	--	--	--	FALSE	-0.30894	0.97564	FALSE	0.0606	0.98577	FALSE	-0.20397	0.96603	FALSE	-0.9708	0.99152	FALSE	-0.094281	0.98092	DOWN	-2.7901	0.002489	FALSE	-0.16992
Cluster-73051.79737	3593	1410989696	XP_025209209.1	437	6.2e-40	piggyBac transposable element-derived protein 3-like [Melanaphis sacchari]	--	--	--	--	--	-	-	-	http://www.genome.jp/dbget-bin/www_bget?ko:-	P0DP91	179	1.7e-11	Chimeric ERCC6-PGBD3 protein OS=Homo sapiens OX=9606 GN=ERCC6 PE=1 SV=1	PF15182	Otospiralin	GO:0007605	sensory perception of sound	--	--	--	--	--	--	FALSE	0.78371	0.97564	FALSE	-1.9742	0.97356	FALSE	2.0721	0.26768	FALSE	-1.7454	0.93689	FALSE	1.7861	0.96787	DOWN	-4.4991	0.019762	FALSE	4.1239
Cluster-73051.79732	3929	1339063703	XP_023720542.1	1068	4.6e-113	hemicentin-1-like [Cryptotermes secundus]	XM_026428026.1	XM_026428026	275	6.2229e-139	PREDICTED: Frankliniella occidentalis neural cell adhesion molecule 2-like (LOC113210164), mRNA	-	-	-	http://www.genome.jp/dbget-bin/www_bget?ko:-	--	--	--	--	PF12191//PF05955	Tumour necrosis factor receptor stn_TNFRSF12A_TNFR domain//Equine herpesvirus glycoprotein gp2	GO:0043065//GO:0016032	positive regulation of apoptotic process//viral process	GO:0005515	protein binding	GO:0005886//GO:0016021	plasma membrane//integral component of membrane	--	--	FALSE	-0.61193	0.97564	FALSE	-1.108	0.97356	DOWN	-2.838	0.00013168	FALSE	0.11368	0.99152	FALSE	-0.62611	0.96787	FALSE	0.46021	0.97283	FALSE	-1.6279
Cluster-73051.23030	655	--	--	--	--	--	--	--	--	--	--	--	--	--	--	--	--	--	--	--	--	--	--	--	--	--	--	--	--	FALSE	1.9074	0.97564	DOWN	-2.3431	0.0013256	DOWN	-2.5809	0.0013365	FALSE	2.8153	0.43889	UP	2.8179	0.029668	FALSE	2.0811	0.61235	FALSE	-0.12855
Cluster-73051.88644	1048	--	--	--	--	--	--	--	--	--	--	--	--	--	--	--	--	--	--	PF08119	Scorpion acidic alpha-KTx toxin family	GO:0006810//GO:0009405	transport//pathogenesis	GO:0019870	potassium channel inhibitor activity	GO:0005576	extracellular region	--	--	FALSE	0.14663	0.97564	DOWN	-3.0003	0.00069649	FALSE	-1.7374	0.4134	FALSE	-0.48121	0.99152	FALSE	-0.091289	0.96787	FALSE	-0.85647	0.6625	FALSE	1.3587
Cluster-73051.88643	1461	1229722385	XP_022123753.1	479	3.4e-45	piggyBac transposable element-derived protein 4-like [Pieris rapae]	--	--	--	--	--	-	-	-	http://www.genome.jp/dbget-bin/www_bget?ko:-	--	--	--	--	--	--	--	--	--	--	--	--	--	--	FALSE	0.87407	0.97564	UP	3.2013	0.0056377	UP	2.3931	0.045686	FALSE	0.63781	0.99152	FALSE	-1.8716	0.96787	FALSE	-1.169	0.97283	FALSE	-0.67047
Cluster-73051.88640	670	341877618	EGT33553.1	184	2.5e-11	CBN-BATH-43 protein [Caenorhabditis brenneri]	--	--	--	--	--	K10523	SPOP	speckle-type POZ protein	http://www.genome.jp/dbget-bin/www_bget?ko:K10523	P34568	178	4.2e-12	BTB and MATH domain-containing protein 43 OS=Caenorhabditis elegans OX=6239 GN=bath-43 PE=3 SV=2	PF00651//PF13606//PF00023	BTB/POZ domain//Ankyrin repeat//Ankyrin repeat	--	--	GO:0005515	protein binding	--	--	KOG1987	Speckle-type POZ protein SPOP and related proteins with TRAF, MATH and BTB/POZ domains	FALSE	0.96386	0.97564	DOWN	-7.0213	5.6649e-12	FALSE	-3.2629	0.28468	FALSE	-0.60309	0.99152	FALSE	2.7874	0.95806	FALSE	1.2943	0.97283	UP	3.8927
Cluster-73051.24567	2563	--	--	--	--	--	--	--	--	--	--	--	--	--	--	--	--	--	--	PF13855	Leucine rich repeat	--	--	GO:0005515	protein binding	--	--	--	--	FALSE	0.33569	0.97564	UP	3.688	0.0065898	FALSE	2.3363	0.097089	FALSE	0.74751	0.99152	FALSE	-0.91158	0.96787	FALSE	0.96813	0.97283	FALSE	-1.1981
Cluster-14110.0	1842	1233211547	XP_022205127.1	663	2e-66	LOW QUALITY PROTEIN: uncharacterized protein LOC111061737 [Nilaparvata lugens]	XM_003054363.1	XM_003054363	1824	0	Nectria haematococca mpVI 77-13-4 hypothetical protein, mRNA	--	--	--	--	--	--	--	--	PF09507	DNA polymerase subunit Cdc27	GO:0006260	DNA replication	--	--	GO:0005634//GO:0043625	nucleus//delta DNA polymerase complex	--	--	FALSE	NA	NA	DOWN	-7.4716	4.4187e-06	FALSE	0.49894	0.96603	FALSE	NA	NA	FALSE	NA	NA	FALSE	NA	NA	UP	8.0642
Cluster-73051.105355	822	1339077659	XP_023726223.1	441	4.9e-41	uncharacterized protein LOC111874720 [Cryptotermes secundus]	--	--	--	--	--	--	--	--	--	--	--	--	--	--	--	--	--	--	--	--	--	--	--	FALSE	1.3994	0.97564	FALSE	4.5346	0.1396	FALSE	-0.70171	0.96603	FALSE	1.644	0.99152	FALSE	-1.8482	0.96787	FALSE	1.7076	0.97283	DOWN	-5.1327
Cluster-73051.105351	1967	1330881767	PNF18074.1	526	1.6e-50	hypothetical protein B7P43_G03322 [Cryptotermes secundus]	--	--	--	--	--	-	-	-	http://www.genome.jp/dbget-bin/www_bget?ko:-	P10394	340	2e-30	Retrovirus-related Pol polyprotein from transposon 412 OS=Drosophila melanogaster OX=7227 GN=POL PE=4 SV=1	PF16752//PF00665	Tubulin-specific chaperone C N-terminal domain//Integrase core domain	GO:0015074	DNA integration	GO:0015631	tubulin binding	GO:0045298	tubulin complex	--	--	FALSE	1.0447	0.97564	FALSE	2.314	0.20396	FALSE	-1.5122	0.12623	FALSE	0.53849	0.99152	FALSE	-1.6286	0.92443	FALSE	-0.82375	0.97283	DOWN	-3.7141
Cluster-9079.0	707	--	--	--	--	--	XM_003054381.1	XM_003054381	540	0	Nectria haematococca mpVI 77-13-4 hypothetical protein, mRNA	--	--	--	--	--	--	--	--	--	--	--	--	--	--	--	--	--	--	FALSE	NA	NA	DOWN	-5.8148	0.041235	FALSE	NA	NA	FALSE	NA	NA	FALSE	NA	NA	FALSE	NA	NA	FALSE	5.4455
Cluster-73051.34121	2616	1330878929	PNF16821.1	383	8.3e-34	hypothetical protein B7P43_G17020 [Cryptotermes secundus]	--	--	--	--	--	-	-	-	http://www.genome.jp/dbget-bin/www_bget?ko:-	--	--	--	--	--	--	--	--	--	--	--	--	--	--	FALSE	0.16485	0.97564	DOWN	-2.3347	0.041099	FALSE	1.2446	0.96603	FALSE	-0.63998	0.99152	FALSE	0.50981	0.96787	FALSE	-1.6433	0.07332	UP	3.6982
Cluster-73051.13941	1297	--	--	--	--	--	--	--	--	--	--	--	--	--	--	--	--	--	--	--	--	--	--	--	--	--	--	--	--	FALSE	-1.9536	0.97564	FALSE	-3.0068	0.97356	FALSE	-5.1933	0.19731	FALSE	2.1649	0.99152	FALSE	-2.5378	0.96787	UP	5.7381	0.007549	FALSE	-2.1035
Cluster-73051.14443	2607	1227974984	XP_021918965.1	264	5.2e-20	F-box/LRR-repeat protein 13-like [Zootermopsis nevadensis]	--	--	--	--	--	--	--	--	--	Q8NEE6	132	3.6e-06	Dynein regulatory complex subunit 6 OS=Homo sapiens OX=9606 GN=FBXL13 PE=2 SV=3	PF12937//PF00646	F-box-like//F-box domain	--	--	GO:0005515	protein binding	--	--	--	--	FALSE	0.82063	0.97564	FALSE	-1.2723	0.72748	FALSE	-1.6073	0.36386	FALSE	0.96359	0.99152	FALSE	0.72736	0.96787	UP	2.1978	0.0007004	FALSE	-0.23288
Cluster-73051.14445	758	761632689	AJP62545.1	1082	2.1e-115	carboxylesterase [Oxya chinensis]	KP114633.1	KP114633	350	0	Oxya chinensis carboxylesterase (CesA4) mRNA, complete cds	-	-	-	http://www.genome.jp/dbget-bin/www_bget?ko:-	P35502	553	1.6e-55	Esterase FE4 OS=Myzus persicae OX=13164 PE=1 SV=1	PF00326//PF07859	Prolyl oligopeptidase family//alpha/beta hydrolase fold	GO:0006508	proteolysis	GO:0016787//GO:0008236	hydrolase activity//serine-type peptidase activity	--	--	--	--	FALSE	0.25878	0.97564	FALSE	-1.4183	0.52532	DOWN	-2.1318	0.037584	FALSE	1.283	0.31841	FALSE	0.33302	0.96787	UP	2.3367	4.4464e-09	FALSE	-0.61045
Cluster-73051.14446	1092	761632689	AJP62545.1	1104	8.6e-118	carboxylesterase [Oxya chinensis]	--	--	--	--	--	-	-	-	http://www.genome.jp/dbget-bin/www_bget?ko:-	P35502	170	5.8e-11	Esterase FE4 OS=Myzus persicae OX=13164 PE=1 SV=1	PF06581	Mad1 and Cdc20-bound-Mad2 binding	GO:0007096	regulation of exit from mitosis	--	--	GO:0005634	nucleus	--	--	FALSE	0.3715	0.97564	FALSE	-0.28079	0.97356	DOWN	-2.4221	0.043347	FALSE	1.7216	0.99152	FALSE	0.19635	0.96787	UP	2.3813	0.038708	FALSE	-2.0544
Cluster-73051.56203	3044	1228006867	XP_021935343.1	2400	1.3e-267	nuclear pore complex protein Nup93-like [Zootermopsis nevadensis]	--	--	--	--	--	K14309	NUP93, NIC96	nuclear pore complex protein Nup93	http://www.genome.jp/dbget-bin/www_bget?ko:K14309	Q7ZU29	1633	3.7e-180	Nuclear pore complex protein Nup93 OS=Danio rerio OX=7955 GN=dye PE=2 SV=1	PF04097//PF02614	Nup93/Nic96//Glucuronate isomerase	GO:0006064	glucuronate catabolic process	GO:0017056//GO:0008880	structural constituent of nuclear pore//glucuronate isomerase activity	GO:0005643	nuclear pore	KOG2168	Cullins	FALSE	0.44324	0.97564	FALSE	0.060168	0.97356	FALSE	0.50856	0.74064	FALSE	-0.83096	0.31616	FALSE	0.084276	0.96787	DOWN	-1.4117	4.4474e-15	FALSE	0.54629
Cluster-73051.56204	7254	1339061018	XP_023719107.1	7431	0	Down syndrome cell adhesion molecule-like protein Dscam2 [Cryptotermes secundus]	XM_026416008.1	XM_026416008	98	2.85615e-40	PREDICTED: Frankliniella occidentalis Down syndrome cell adhesion molecule-like protein Dscam2 (LOC113201983), mRNA	-	-	-	http://www.genome.jp/dbget-bin/www_bget?ko:-	Q9VS29	2875	0	Down syndrome cell adhesion molecule-like protein Dscam2 OS=Drosophila melanogaster OX=7227 GN=Dscam2 PE=2 SV=3	PF01356//PF16656//PF00041	Alpha amylase inhibitor//Purple acid Phosphatase, N-terminal domain//Fibronectin type III domain	GO:0019497//GO:0006771	hexachlorocyclohexane metabolic process//riboflavin metabolic process	GO:0005515//GO:0046872//GO:0015066//GO:0003993	protein binding//metal ion binding//alpha-amylase inhibitor activity//acid phosphatase activity	--	--	--	--	FALSE	-0.25741	0.97564	FALSE	-0.25528	0.97356	DOWN	-2.1188	1.8523e-07	FALSE	0.48941	0.99152	FALSE	-0.44427	0.96787	FALSE	-0.46863	0.57923	DOWN	-1.7681
Cluster-73051.56209	2153	--	--	--	--	--	KU056810.1	KU056810	87	1.09209e-34	Locusta migratoria CENP-B-like protein 2 mRNA, complete cds	--	--	--	--	--	--	--	--	--	--	--	--	--	--	--	--	--	--	FALSE	-0.31931	0.97564	DOWN	-1.092	0.032283	FALSE	-0.30495	0.96603	FALSE	-0.23003	0.99152	FALSE	0.53424	0.96787	FALSE	0.12153	0.97283	FALSE	0.87712
Cluster-73051.60002	4031	1228000080	XP_021931918.1	1269	2.3e-136	uncharacterized protein LOC110835718, partial [Zootermopsis nevadensis]	--	--	--	--	--	K06101	ASH1L	histone-lysine N-methyltransferase ASH1L	http://www.genome.jp/dbget-bin/www_bget?ko:K06101	--	--	--	--	--	--	--	--	--	--	--	--	--	--	FALSE	-0.88384	0.97564	DOWN	-1.2051	0.0019272	FALSE	0.23771	0.96603	DOWN	-1.214	0.0065071	FALSE	-0.8783	0.63486	FALSE	-0.19729	0.97283	UP	1.5382
Cluster-73051.60004	2446	749706841	KII60220.1	383	7.8e-34	Transposon Tf2-9 polyprotein [Thelohanellus kitauei]	--	--	--	--	--	-	-	-	http://www.genome.jp/dbget-bin/www_bget?ko:-	--	--	--	--	PF00665	Integrase core domain	GO:0015074	DNA integration	--	--	--	--	KOG0017	FOG: Transposon-encoded proteins with TYA, reverse transcriptase, integrase domains in various combinations	FALSE	-0.085114	0.97564	FALSE	-1.8132	0.88268	FALSE	1.0719	0.96603	UP	2.7924	0.028745	FALSE	0.028399	0.99098	UP	2.0775	0.02553	FALSE	2.982
Cluster-73051.62801	11011	1227955675	XP_021942875.1	570	7.2e-55	uncharacterized protein LOC110841536 [Zootermopsis nevadensis]	--	--	--	--	--	K20478	GOLGB1	golgin subfamily B member 1	http://www.genome.jp/dbget-bin/www_bget?ko:K20478	Q59SG9	181	3.1e-11	Probable GPI-anchored adhesin-like protein PGA55 OS=Candida albicans (strain SC5314 / ATCC MYA-2876) OX=237561 GN=PGA55 PE=1 SV=2	PF05732//PF00096	Firmicute plasmid replication protein (RepL)//Zinc finger, C2H2 type	GO:0006260//GO:0006276	DNA replication//plasmid maintenance	GO:0003676	nucleic acid binding	--	--	--	--	FALSE	0.47924	0.97564	UP	1.0119	0.023417	FALSE	0.10936	0.96603	FALSE	0.09626	0.99152	FALSE	-0.34172	0.96787	UP	1.0159	4.8125e-08	FALSE	-0.80586
Cluster-73051.62804	6449	1339092614	XP_023707518.1	3944	0	disco-interacting protein 2 isoform X4 [Cryptotermes secundus]	XM_026429651.1	XM_026429651	611	0	PREDICTED: Frankliniella occidentalis disco-interacting protein 2 (LOC113211291), transcript variant X5, mRNA	-	-	-	http://www.genome.jp/dbget-bin/www_bget?ko:-	Q9W0S9	2675	1.2e-300	Disco-interacting protein 2 OS=Drosophila melanogaster OX=7227 GN=DIP2 PE=1 SV=2	PF14813//PF00501	NADH dehydrogenase 1 beta subcomplex subunit 2//AMP-binding enzyme	--	--	GO:0003824	catalytic activity	GO:0005743//GO:0005747	mitochondrial inner membrane//mitochondrial respiratory chain complex I	KOG3628	Predicted AMP-binding protein	FALSE	0.42475	0.97564	FALSE	0.80216	0.11302	FALSE	0.050961	0.96603	DOWN	-1.9333	0.00047123	FALSE	-0.56801	0.96787	DOWN	-1.2651	2.9011e-12	FALSE	-0.65186
Cluster-73051.62806	350	--	--	--	--	--	--	--	--	--	--	--	--	--	--	--	--	--	--	--	--	--	--	--	--	--	--	--	--	FALSE	0.42761	0.97564	DOWN	-2.8545	3.3586e-18	FALSE	1.0693	0.076226	FALSE	0.22377	0.99152	FALSE	0.76763	0.30652	FALSE	0.11943	0.97283	UP	4.0305
Cluster-73051.62808	2278	1330884528	PNF19192.1	1358	6.3e-147	hypothetical protein B7P43_G09601 [Cryptotermes secundus]	GQ267825.1	GQ267825	41	4.30956e-09	Rammeacris kiangsu clone WJ628 microsatellite sequence	K20096	DDX28	ATP-dependent RNA helicase DDX28	http://www.genome.jp/dbget-bin/www_bget?ko:K20096	Q4R4T6	669	1.7e-68	Probable ATP-dependent RNA helicase DDX28 OS=Macaca fascicularis OX=9541 GN=DDX28 PE=2 SV=1	PF00176//PF04851//PF00270	SNF2 family N-terminal domain//Type III restriction enzyme, res subunit//DEAD/DEAH box helicase	--	--	GO:0003677//GO:0016787//GO:0005524//GO:0003676	DNA binding//hydrolase activity//ATP binding//nucleic acid binding	--	--	--	--	FALSE	-0.35278	0.97564	DOWN	-1.0736	0.0030317	FALSE	0.085189	0.96603	UP	1.1323	0.044325	FALSE	0.37671	0.96787	UP	1.4605	5.4221e-14	FALSE	1.2637
Cluster-73051.103379	2529	1227977213	XP_021920132.1	1315	6.8e-142	probable G-protein coupled receptor 158 isoform X2 [Zootermopsis nevadensis]	XM_026425288.1	XM_026425288	111	5.85417e-48	PREDICTED: Frankliniella occidentalis probable G-protein coupled receptor 158 (LOC113208336), mRNA	-	-	-	http://www.genome.jp/dbget-bin/www_bget?ko:-	Q6PRD1	497	1.6e-48	Probable G-protein coupled receptor 179 OS=Homo sapiens OX=9606 GN=GPR179 PE=1 SV=2	PF00003//PF05887	7 transmembrane sweet-taste receptor of 3 GCPR//Procyclic acidic repetitive protein (PARP)	GO:0007186	G protein-coupled receptor signaling pathway	GO:0004930	G protein-coupled receptor activity	GO:0016020//GO:0016021	membrane//integral component of membrane	KOG4418	Predicted membrane protein	FALSE	-0.61177	0.97564	FALSE	-0.87651	0.97356	FALSE	-2.5576	0.12567	FALSE	2.7136	0.24367	FALSE	-0.34649	0.96787	UP	3.068	0.0075164	FALSE	-1.5843
Cluster-73051.52431	1750	1339084186	XP_023703168.1	1193	6.6e-128	malectin-B [Cryptotermes secundus]	--	--	--	--	--	-	-	-	http://www.genome.jp/dbget-bin/www_bget?ko:-	Q6INX3	716	4.6e-74	Malectin-A OS=Xenopus laevis OX=8355 GN=mlec-a PE=1 SV=1	--	--	--	--	--	--	--	--	KOG3593	Predicted receptor-like serine/threonine kinase	FALSE	0.19943	0.97564	FALSE	0.14932	0.97356	DOWN	-1.0786	0.016687	FALSE	-1.0653	0.55355	FALSE	-0.43638	0.96787	FALSE	-0.47594	0.24068	FALSE	-1.1341
Cluster-73051.36504	5956	1370644861	PSN53259.1	668	1.7e-66	hypothetical protein C0J52_04913 [Blattella germanica]	XM_029074505.1	XM_029074505	83	5.10638e-32	PREDICTED: Ornithorhynchus anatinus polycomb group ring finger 2 (PCGF2), transcript variant X6, mRNA	K11459	PCGF4, BMI1	polycomb group RING finger protein 4	http://www.genome.jp/dbget-bin/www_bget?ko:K11459	Q7T3E6	526	1.7e-51	Polycomb complex protein BMI-1-B OS=Danio rerio OX=7955 GN=bmi1b PE=2 SV=1	PF00097//PF03854//PF16685//PF12678	Zinc finger, C3HC4 type (RING finger)//P-11 zinc finger//zinc RING finger of MSL2//RING-H2 zinc finger domain	--	--	GO:0008270//GO:0003723//GO:0061630//GO:0046872	zinc ion binding//RNA binding//ubiquitin protein ligase activity//metal ion binding	--	--	KOG2660	Locus-specific chromosome binding proteins	FALSE	0.55447	0.97564	FALSE	0.75773	0.44569	UP	2.0293	0.0012108	FALSE	1.5956	0.66446	FALSE	-0.72879	0.96787	UP	2.6474	2.4814e-05	FALSE	1.3719
Cluster-73051.52437	3131	--	--	--	--	--	--	--	--	--	--	--	--	--	--	--	--	--	--	PF03376	Adenovirus E3B protein	--	--	--	--	GO:0016020	membrane	--	--	FALSE	-0.19809	0.97564	UP	2.2216	1.0484e-09	UP	2.1085	4.7982e-06	FALSE	0.86917	0.5283	FALSE	-0.32005	0.96787	FALSE	0.8254	0.0076311	FALSE	-0.016742
Cluster-73051.21886	530	--	--	--	--	--	--	--	--	--	--	--	--	--	--	--	--	--	--	--	--	--	--	--	--	--	--	--	--	FALSE	-4.5423	0.28115	DOWN	-5.5769	0.0028325	FALSE	1.3868	0.96603	FALSE	4.5755	0.45974	FALSE	-3.2071	0.96787	UP	8.0549	1.8428e-08	UP	7.0652
Cluster-73051.51319	1310	1228004653	XP_021934219.1	336	1.2e-28	glutathione synthetase-like isoform X3 [Zootermopsis nevadensis]	--	--	--	--	--	K21456	-	-	http://www.genome.jp/dbget-bin/www_bget?ko:K21456	P35668	142	1.2e-07	Glutathione synthetase OS=Xenopus laevis OX=8355 GN=gss PE=2 SV=1	PF03917	Eukaryotic glutathione synthase, ATP binding domain	GO:0006750	glutathione biosynthetic process	GO:0005524//GO:0004363	ATP binding//glutathione synthase activity	--	--	KOG0021	Glutathione synthetase	FALSE	-4.7612	0.97564	FALSE	-3.9214	0.079614	FALSE	2.0158	0.96603	FALSE	2.7222	0.59683	FALSE	-0.51857	0.96787	FALSE	2.3645	0.71799	UP	6.0192
Cluster-73051.71043	1744	675366495	KFM59397.1	219	5.7e-15	Transposable element Tcb1 transposase, partial [Stegodyphus mimosarum]	--	--	--	--	--	--	--	--	--	--	--	--	--	--	--	--	--	--	--	--	--	--	--	FALSE	-1.1555	0.97564	UP	3.1678	2.2592e-06	UP	3.1952	3.719e-07	FALSE	-0.45679	0.99152	FALSE	-2.3565	0.70001	DOWN	-2.9897	7.5327e-13	FALSE	0.13677
Cluster-73051.70319	1075	646707899	KDR14426.1	307	2.2e-25	hypothetical protein L798_11743 [Zootermopsis nevadensis]	--	--	--	--	--	-	-	-	http://www.genome.jp/dbget-bin/www_bget?ko:-	--	--	--	--	PF05326	Seminal vesicle autoantigen (SVA)	--	--	--	--	GO:0005576	extracellular region	--	--	FALSE	-2.5934	0.97564	FALSE	2.3387	0.78398	FALSE	3.5515	0.36129	FALSE	-2.7531	0.05028	FALSE	-3.0861	0.96787	DOWN	-4.2877	7.3166e-05	FALSE	1.3638
Cluster-73051.70310	1118	1370637095	PSN45826.1	377	1.8e-33	hypothetical protein C0J52_05521 [Blattella germanica]	--	--	--	--	--	-	-	-	http://www.genome.jp/dbget-bin/www_bget?ko:-	Q8N8R7	219	1.2e-16	ARL14 effector protein OS=Homo sapiens OX=9606 GN=ARL14EP PE=1 SV=1	--	--	--	--	--	--	--	--	KOG4850	Uncharacterized conserved protein	FALSE	0.13941	0.97564	DOWN	-1.0333	0.028881	FALSE	-1.2212	0.20513	FALSE	0.9539	0.23188	FALSE	0.71567	0.34279	UP	1.4119	5.312e-11	FALSE	-0.077723
Cluster-73051.91488	2392	--	--	--	--	--	--	--	--	--	--	--	--	--	--	--	--	--	--	--	--	--	--	--	--	--	--	--	--	FALSE	-0.52012	0.97564	DOWN	-1.4964	0.015207	FALSE	1.5369	0.21379	FALSE	0.2704	0.99152	FALSE	-0.78318	0.96787	FALSE	-0.47254	0.93809	UP	3.1261
Cluster-73051.13181	6322	910321540	XP_013163718.1	1061	4.8e-112	PREDICTED: chitin synthase 1-like [Papilio xuthus]	XM_003040038.1	XM_003040038	5547	0	Nectria haematococca mpVI 77-13-4 glycosyltransferase family 2, mRNA	K10359	MYO7	myosin VII	http://www.genome.jp/dbget-bin/www_bget?ko:K10359	Q4P9K9	2566	5e-288	Chitin synthase 8 OS=Ustilago maydis (strain 521 / FGSC 9021) OX=237631 GN=CHS8 PE=3 SV=1	PF00005//PF05924//PF03193//PF00910//PF00063//PF04805	ABC transporter//SAMP Motif//RsgA GTPase//RNA helicase//Myosin head (motor domain)//E10-like protein conserved region	GO:0055114//GO:0016055	oxidation-reduction process//Wnt signaling pathway	GO:0016972//GO:0003724//GO:0003924//GO:0016887//GO:0003774//GO:0003723//GO:0005524//GO:0005525//GO:0008013	thiol oxidase activity//RNA helicase activity//GTPase activity//ATPase activity//motor activity//RNA binding//ATP binding//GTP binding//beta-catenin binding	GO:0016459//GO:0016342	myosin complex//catenin complex	KOG4229	Myosin VII, myosin IXB and related myosins	FALSE	NA	NA	DOWN	-10.725	1.0058e-14	FALSE	NA	NA	FALSE	1.8638	0.99152	FALSE	-1.8629	0.96787	FALSE	NA	NA	UP	10.357
Cluster-73051.82988	528	1227975005	XP_021918975.1	274	7.3e-22	zinc phosphodiesterase ELAC protein 1-like isoform X5 [Zootermopsis nevadensis]	--	--	--	--	--	K00784	rnz	ribonuclease Z	http://www.genome.jp/dbget-bin/www_bget?ko:K00784	O29323	183	8.7e-13	Ribonuclease Z OS=Archaeoglobus fulgidus (strain ATCC 49558 / VC-16 / DSM 4304 / JCM 9628 / NBRC 100126) OX=224325 GN=rnz PE=3 SV=1	--	--	--	--	--	--	--	--	KOG2121	Predicted metal-dependent hydrolase (beta-lactamase superfamily)	FALSE	-0.88352	0.97564	FALSE	2.6493	0.3208	FALSE	1.6304	0.72676	FALSE	-0.73201	0.99152	FALSE	0.60401	0.96787	DOWN	-3.1334	0.014646	FALSE	-0.89136
Cluster-73051.82987	3451	1330874201	PNF14403.1	274	4.8e-21	hypothetical protein B7P43_G01707 [Cryptotermes secundus]	--	--	--	--	--	-	-	-	http://www.genome.jp/dbget-bin/www_bget?ko:-	P98088	204	2.1e-14	Mucin-5AC OS=Homo sapiens OX=9606 GN=MUC5AC PE=1 SV=4	PF00096//PF07776	Zinc finger, C2H2 type//Zinc-finger associated domain (zf-AD)	--	--	GO:0008270//GO:0003676	zinc ion binding//nucleic acid binding	GO:0005634	nucleus	--	--	FALSE	-0.056477	0.97564	DOWN	-1.0821	0.0053219	FALSE	0.29189	0.96603	FALSE	0.47105	0.99152	FALSE	-0.10202	0.96787	FALSE	0.85651	0.00099961	UP	1.4691
Cluster-73051.82985	3434	675372054	KFM64956.1	166	1.6e-08	Histone-lysine N-methyltransferase SETMAR, partial [Stegodyphus mimosarum]	--	--	--	--	--	--	--	--	--	--	--	--	--	--	--	--	--	--	--	--	--	--	--	FALSE	-0.36012	0.97564	UP	3.0777	0.00018547	FALSE	0.68795	0.96603	FALSE	1.8169	0.1392	FALSE	-0.31243	0.96787	FALSE	1.5394	0.061851	FALSE	-2.2851
Cluster-73051.79388	880	125901787	ABN58714.1	318	9.6e-27	pol-like protein [Biomphalaria glabrata]	--	--	--	--	--	K04911	KCNH8	potassium voltage-gated channel Eag-related subfamily H member 8	http://www.genome.jp/dbget-bin/www_bget?ko:K04911	P21328	134	7e-07	RNA-directed DNA polymerase from mobile element jockey OS=Drosophila melanogaster OX=7227 GN=pol PE=1 SV=1	--	--	--	--	--	--	--	--	--	--	FALSE	-0.89694	0.97564	FALSE	0.45777	0.97356	FALSE	0.71958	0.96603	FALSE	-0.52928	0.99152	FALSE	-1.2627	0.96787	DOWN	-1.3726	0.047702	FALSE	0.35863
Cluster-73051.85065	4697	--	--	--	--	--	--	--	--	--	--	--	--	--	--	--	--	--	--	--	--	--	--	--	--	--	--	--	--	FALSE	0.22888	0.97564	UP	1.6573	7.1196e-05	FALSE	0.37349	0.96603	FALSE	-0.26838	0.99152	FALSE	-0.039288	0.96922	FALSE	-0.28896	0.97283	FALSE	-1.1892
Cluster-73051.1235	2192	1080068399	XP_018576502.1	221	4.2e-15	uncharacterized protein LOC108915038 [Anoplophora glabripennis]	XM_018278685.1	XM_018278685	1196	0	Pseudogymnoascus verrucosus hypothetical protein mRNA	K14381	SQSTM1	sequestosome 1	http://www.genome.jp/dbget-bin/www_bget?ko:K14381	Q9P792	193	2.5e-13	ZZ-type zinc finger-containing protein P35G2.11c OS=Schizosaccharomyces pombe (strain 972 / ATCC 24843) OX=284812 GN=SPBP35G2.11c PE=4 SV=1	PF00198//PF00569	2-oxoacid dehydrogenases acyltransferase (catalytic domain)//Zinc finger, ZZ type	--	--	GO:0008270//GO:0016746	zinc ion binding//transferase activity, transferring acyl groups	--	--	--	--	FALSE	NA	NA	UP	3.9752	0.0065342	UP	7.2702	4.5043e-05	FALSE	2.4348	0.99152	FALSE	NA	NA	FALSE	NA	NA	FALSE	3.4242
Cluster-73051.98183	3584	--	--	--	--	--	--	--	--	--	--	--	--	--	--	--	--	--	--	PF02038	ATP1G1/PLM/MAT8 family	GO:0043269	regulation of ion transport	GO:0099106	ion channel regulator activity	GO:0016020	membrane	--	--	FALSE	0.0026512	0.99755	FALSE	-0.57781	0.97356	DOWN	-2.4957	1.6391e-05	FALSE	1.9001	0.34343	FALSE	0.52901	0.96787	FALSE	1.6286	0.074775	DOWN	-1.8187
Cluster-73051.74561	816	--	--	--	--	--	--	--	--	--	--	--	--	--	--	--	--	--	--	--	--	--	--	--	--	--	--	--	--	FALSE	-0.15787	0.97564	FALSE	0.4708	0.97356	FALSE	-0.5495	0.96603	FALSE	-0.61793	0.99152	FALSE	-0.08319	0.96787	DOWN	-1.5044	0.012421	FALSE	-0.92614
Cluster-73051.73039	1098	1325355994	XP_023312337.1	566	2.1e-55	uncharacterized protein LOC111692524 [Anoplophora glabripennis]	--	--	--	--	--	-	-	-	http://www.genome.jp/dbget-bin/www_bget?ko:-	--	--	--	--	PF00075//PF13456	RNase H//Reverse transcriptase-like	GO:0051252	regulation of RNA metabolic process	GO:0003676//GO:0004523	nucleic acid binding//RNA-DNA hybrid ribonuclease activity	--	--	--	--	FALSE	-0.6642	0.97564	FALSE	0.5341	0.97356	UP	1.3028	0.029124	FALSE	0.25054	0.99152	FALSE	-0.65059	0.96787	FALSE	-0.40391	0.83552	FALSE	0.86838
Cluster-73051.73031	2405	1339081371	XP_023701685.1	1892	8e-209	sodium-coupled monocarboxylate transporter 2 [Cryptotermes secundus]	--	--	--	--	--	-	-	-	http://www.genome.jp/dbget-bin/www_bget?ko:-	Q99PN0	616	2.5e-62	Sodium/iodide cotransporter OS=Mus musculus OX=10090 GN=Slc5a5 PE=2 SV=1	PF00474	Sodium:solute symporter family	GO:0055085	transmembrane transport	GO:0022857	transmembrane transporter activity	GO:0016020	membrane	KOG2349	Na+:iodide/myo-inositol/multivitamin symporters	FALSE	0.44782	0.97564	DOWN	-1.2248	0.0063455	FALSE	-0.90405	0.10172	FALSE	-0.72351	0.99152	FALSE	0.39737	0.96787	FALSE	0.15445	0.97283	FALSE	0.41802
Cluster-73051.101309	2567	1330910749	PNF32148.1	510	1.5e-48	Rhythmically expressed gene 2 protein [Cryptotermes secundus]	--	--	--	--	--	-	-	-	http://www.genome.jp/dbget-bin/www_bget?ko:-	Q94915	361	9.8e-33	Rhythmically expressed gene 2 protein OS=Drosophila melanogaster OX=7227 GN=Reg-2 PE=2 SV=1	--	--	--	--	--	--	--	--	KOG3085	Predicted hydrolase (HAD superfamily)	FALSE	0.52457	0.97564	FALSE	-0.5254	0.97356	DOWN	-1.776	0.024253	FALSE	0.43294	0.99152	FALSE	0.59375	0.96787	FALSE	0.69885	0.49682	FALSE	-1.1523
Cluster-73051.2524	1166	440796891	ELR17992.1	178	2.2e-10	RNA recognition motif domain containing protein [Acanthamoeba castellanii str. Neff]	XM_024471507.1	XM_024471507	498	0	Pseudogymnoascus destructans hypothetical protein (VC83_07944), mRNA	K13195	CIRBP	cold-inducible RNA-binding protein	http://www.genome.jp/dbget-bin/www_bget?ko:K13195	Q9SVM8	163	4e-10	Glycine-rich RNA-binding protein 2, mitochondrial OS=Arabidopsis thaliana OX=3702 GN=RBG2 PE=1 SV=1	PF00076//PF16367//PF01258	RNA recognition motif. (a.k.a. RRM, RBD, or RNP domain)//RNA recognition motif//Prokaryotic dksA/traR C4-type zinc finger	--	--	GO:0008270//GO:0003676	zinc ion binding//nucleic acid binding	--	--	--	--	FALSE	NA	NA	UP	4.4053	1.1993e-05	UP	8.3291	1.5557e-07	FALSE	4.008	0.99152	FALSE	NA	NA	FALSE	NA	NA	FALSE	4.0113
Cluster-73051.77204	991	121902355	EAY07346.1	141	3.6e-06	viral A-type inclusion protein, putative [Trichomonas vaginalis G3]	--	--	--	--	--	--	--	--	--	--	--	--	--	PF16752//PF09787//PF04906//PF01920//PF01442//PF06160//PF03310//PF08702//PF07160//PF04513//PF05531//PF04728//PF01601//PF07851//PF07352//PF07464//PF05791//PF09769//PF04108//PF06009//PF07926	Tubulin-specific chaperone C N-terminal domain//Golgin subfamily A member 5//Tweety//Prefoldin subunit//Apolipoprotein A1/A4/E domain//Septation ring formation regulator, EzrA//Caulimovirus DNA-binding protein//Fibrinogen alpha/beta chain family//Spindle and kinetochore-associated protein 1//Baculovirus polyhedron envelope protein, PEP, C terminus//Nucleopolyhedrovirus P10 protein//Lipoprotein le…	GO:0051301//GO:0042407//GO:0030168//GO:0007059//GO:0006457//GO:0007165//GO:0007155//GO:0042262//GO:0006914//GO:0000921//GO:0009405//GO:0061025//GO:0006869//GO:0006606//GO:0051258//GO:0046813//GO:0007030//GO:0042157	cell division//cristae formation//platelet activation//chromosome segregation//protein folding//signal transduction//cell adhesion//DNA protection//autophagy//septin ring assembly//pathogenesis//membrane fusion//lipid transport//protein import into nucleus//protein polymerization//receptor-mediated virion attachment to host cell//Golgi organization//lipoprotein metabolic process	GO:0008289//GO:0005102//GO:0008017//GO:0003677//GO:0003690//GO:0015631//GO:0051082//GO:0005198	lipid binding//signaling receptor binding//microtubule binding//DNA binding//double-stranded DNA binding//tubulin binding//unfolded protein binding//structural molecule activity	GO:0019867//GO:0045298//GO:0016272//GO:0005940//GO:0016021//GO:0016020//GO:0019028//GO:0061617//GO:0019031//GO:0005576//GO:0005577	outer membrane//tubulin complex//prefoldin complex//septin ring//integral component of membrane//membrane//viral capsid//MICOS complex//viral envelope//extracellular region//fibrinogen complex	--	--	FALSE	-2.2376	0.97564	FALSE	-1.3183	0.3556	UP	2.8305	0.0062999	FALSE	-0.32654	0.99152	FALSE	-1.8844	0.96787	FALSE	-0.63674	0.34906	UP	4.2419
Cluster-73051.77205	1402	1236558687	PAA80777.1	143	3e-06	hypothetical protein BOX15_Mlig023877g2 [Macrostomum lignano]	--	--	--	--	--	--	--	--	--	--	--	--	--	PF10584//PF05478//PF01024//PF04513//PF02601//PF02963//PF03610//PF07464//PF01442//PF01238	Proteasome subunit A N-terminal signature//Prominin//Colicin pore forming domain//Baculovirus polyhedron envelope protein, PEP, C terminus//Exonuclease VII, large subunit//Restriction endonuclease EcoRI//PTS system fructose IIA component//Apolipophorin-III precursor (apoLp-III)//Apolipoprotein A1/A4/E domain//Phosphomannose isomerase type I	GO:0006308//GO:0042157//GO:0006511//GO:0006000//GO:0009307//GO:0009401//GO:0006869//GO:0019835//GO:0050829//GO:0006013//GO:0005975	DNA catabolic process//lipoprotein metabolic process//ubiquitin-dependent protein catabolic process//fructose metabolic process//DNA restriction-modification system//phosphoenolpyruvate-dependent sugar phosphotransferase system//lipid transport//cytolysis//defense response to Gram-negative bacterium//mannose metabolic process//carbohydrate metabolic process	GO:0004476//GO:0005198//GO:0008855//GO:0008289//GO:0004175//GO:0009036//GO:0008270//GO:0003677//GO:0000287	mannose-6-phosphate isomerase activity//structural molecule activity//exodeoxyribonuclease VII activity//lipid binding//endopeptidase activity//type II site-specific deoxyribonuclease activity//zinc ion binding//DNA binding//magnesium ion binding	GO:0005576//GO:0019031//GO:0019028//GO:0009318//GO:0009359//GO:0019773//GO:0016021	extracellular region//viral envelope//viral capsid//exodeoxyribonuclease VII complex//type II site-specific deoxyribonuclease complex//proteasome core complex, alpha-subunit complex//integral component of membrane	--	--	FALSE	-1.6559	0.97564	FALSE	-1.0006	0.89903	UP	2.7108	0.045501	FALSE	-0.40691	0.99152	FALSE	-1.1895	0.96787	FALSE	-0.77164	0.20158	UP	3.7976
Cluster-73051.77201	3087	930655370	KPI97701.1	1419	7.2e-154	ESF1-like [Papilio xuthus]	--	--	--	--	--	-	-	-	http://www.genome.jp/dbget-bin/www_bget?ko:-	Q76MT4	843	1.5e-88	ESF1 homolog OS=Rattus norvegicus OX=10116 GN=Esf1 PE=1 SV=1	PF10430//PF08159	Tie-2 Ig-like domain 1//NUC153 domain	GO:0007169//GO:0006468	transmembrane receptor protein tyrosine kinase signaling pathway//protein phosphorylation	GO:0004714//GO:0005524	transmembrane receptor protein tyrosine kinase activity//ATP binding	GO:0005634//GO:0005887	nucleus//integral component of plasma membrane	KOG2318	Uncharacterized conserved protein	FALSE	-0.39719	0.97564	DOWN	-1.1156	0.0030665	FALSE	0.13333	0.96603	FALSE	0.4941	0.99152	FALSE	0.37398	0.96787	FALSE	0.23223	0.96612	UP	1.3409
Cluster-73051.77203	780	--	--	--	--	--	--	--	--	--	--	--	--	--	--	--	--	--	--	PF10392//PF05531//PF04799//PF05823//PF04513//PF08702//PF08499//PF01442	Golgi transport complex subunit 5//Nucleopolyhedrovirus P10 protein//fzo-like conserved region//Nematode fatty acid retinoid binding protein (Gp-FAR-1)//Baculovirus polyhedron envelope protein, PEP, C terminus//Fibrinogen alpha/beta chain family//3'5'-cyclic nucleotide phosphodiesterase N-terminal//Apolipoprotein A1/A4/E domain	GO:0006144//GO:0006869//GO:0006891//GO:0042157//GO:0008053//GO:0007165//GO:0030168//GO:0051258	purine nucleobase metabolic process//lipid transport//intra-Golgi vesicle-mediated transport//lipoprotein metabolic process//mitochondrial fusion//signal transduction//platelet activation//protein polymerization	GO:0005102//GO:0008289//GO:0003924//GO:0004114//GO:0005198	signaling receptor binding//lipid binding//GTPase activity//3',5'-cyclic-nucleotide phosphodiesterase activity//structural molecule activity	GO:0016021//GO:0019031//GO:0005741//GO:0019028//GO:0017119//GO:0005577//GO:0005576	integral component of membrane//viral envelope//mitochondrial outer membrane//viral capsid//Golgi transport complex//fibrinogen complex//extracellular region	--	--	FALSE	-0.16957	0.97564	FALSE	-1.5683	0.26586	FALSE	2.2101	0.2528	FALSE	-0.1069	0.99152	FALSE	-0.18411	0.96787	FALSE	-0.028336	0.97516	UP	3.8682
Cluster-92567.0	1937	194141655	EDW58072.1	145	2.4e-06	uncharacterized protein Dvir_GJ15231 [Drosophila virilis]	--	--	--	--	--	K08471	GR	gustatory receptor	http://www.genome.jp/dbget-bin/www_bget?ko:K08471	--	--	--	--	PF06151//PF08395	Trehalose receptor//7tm Chemosensory receptor	GO:0050909//GO:0050912//GO:0007187//GO:0007607	sensory perception of taste//detection of chemical stimulus involved in sensory perception of taste//G protein-coupled receptor signaling pathway, coupled to cyclic nucleotide second messenger//obsolete taste perception	GO:0008527	taste receptor activity	GO:0016021	integral component of membrane	--	--	FALSE	-0.62588	0.97564	FALSE	1.5715	0.97356	FALSE	3.5178	0.96603	FALSE	2.4671	0.32241	FALSE	0.44321	0.96787	UP	3.0863	0.0064479	FALSE	2.0529
Cluster-73051.106100	561	--	--	--	--	--	--	--	--	--	--	--	--	--	--	--	--	--	--	PF06667//PF06305//PF04689//PF04277//PF04923//PF06423	Phage shock protein B//Lipopolysaccharide assembly protein A domain//DNA binding protein S1FA//Oxaloacetate decarboxylase, gamma chain//Ninjurin//GWT1	GO:0006560//GO:0006525//GO:0006355//GO:0007155//GO:0009271//GO:0042246//GO:0036376//GO:0006814//GO:0006090//GO:0006506	proline metabolic process//arginine metabolic process//regulation of transcription, DNA-templated//cell adhesion//phage shock//tissue regeneration//sodium ion export across plasma membrane//sodium ion transport//pyruvate metabolic process//GPI anchor biosynthetic process	GO:0008948//GO:0016746//GO:0015081//GO:0003677	oxaloacetate decarboxylase activity//transferase activity, transferring acyl groups//sodium ion transmembrane transporter activity//DNA binding	GO:0005887//GO:0016021//GO:0016020//GO:0005634	integral component of plasma membrane//integral component of membrane//membrane//nucleus	--	--	FALSE	1.0482	0.97564	DOWN	-3.1426	6.4793e-05	FALSE	-1.5511	0.83276	FALSE	0.37927	0.99152	UP	2.1037	0.0011637	FALSE	1.1835	0.97283	FALSE	1.735
Cluster-73051.76553	966	--	--	--	--	--	--	--	--	--	--	--	--	--	--	--	--	--	--	PF17067	Ribosomal protein S31e	--	--	--	--	GO:0005840	ribosome	--	--	FALSE	NA	NA	FALSE	0.58336	0.97356	FALSE	0.85521	0.96603	FALSE	-2.4177	0.49629	FALSE	-0.51857	0.96787	DOWN	-5.1443	0.0023669	FALSE	0.37706
Cluster-73051.76551	2197	--	--	--	--	--	--	--	--	--	--	--	--	--	--	--	--	--	--	PF00957	Synaptobrevin	GO:0016192	vesicle-mediated transport	--	--	GO:0016021	integral component of membrane	--	--	FALSE	-1.7677	0.97564	FALSE	2.3556	0.44854	FALSE	1.6223	0.84192	FALSE	-1.3469	0.93186	FALSE	-2.5842	0.96787	DOWN	-2.5912	0.011231	FALSE	-0.62503
Cluster-73051.76556	5448	1411016625	XP_025203812.1	1332	1.6e-143	uncharacterized protein LOC112600723 [Melanaphis sacchari]	--	--	--	--	--	-	-	-	http://www.genome.jp/dbget-bin/www_bget?ko:-	P03934	134	4.4e-06	Transposable element Tc1 transposase OS=Caenorhabditis elegans OX=6239 GN=tc1a PE=3 SV=1	PF15549//PF07328//PF01807	PGC7/Stella/Dppa3 domain//T-DNA border endonuclease VirD1//CHC2 zinc finger	GO:0006351//GO:0006260//GO:0006269	transcription, DNA-templated//DNA replication//DNA replication, synthesis of RNA primer	GO:0004519//GO:0003896//GO:0003677//GO:0008270//GO:0035064	endonuclease activity//DNA primase activity//DNA binding//zinc ion binding//methylated histone binding	GO:0005657//GO:0005730	replication fork//nucleolus	--	--	FALSE	-0.16132	0.97564	FALSE	0.78563	0.6204	FALSE	-0.79673	0.37837	FALSE	0.89274	0.85291	FALSE	0.20745	0.96787	FALSE	0.45069	0.97283	DOWN	-1.4835
Cluster-73051.87035	749	--	--	--	--	--	--	--	--	--	--	--	--	--	--	--	--	--	--	--	--	--	--	--	--	--	--	--	--	FALSE	0.82739	0.97564	FALSE	-1.8966	0.69804	FALSE	4.1149	0.71094	FALSE	2.6028	0.66611	FALSE	1.1652	0.96787	FALSE	1.3834	0.97283	UP	6.1107
Cluster-73051.6911	2696	--	--	--	--	--	--	--	--	--	--	--	--	--	--	--	--	--	--	--	--	--	--	--	--	--	--	--	--	FALSE	3.5343	0.97564	UP	3.7866	0.032577	UP	6.7238	0.00027682	UP	5.1433	0.020349	FALSE	-0.38789	0.96787	FALSE	-1.487	0.97283	FALSE	3.0549
Cluster-73051.85891	1291	1590275946	XP_028161487.1	202	4e-13	uncharacterized protein LOC114353627 [Ostrinia furnacalis]	--	--	--	--	--	-	-	-	http://www.genome.jp/dbget-bin/www_bget?ko:-	--	--	--	--	PF12567	Leukocyte receptor CD45	GO:0050852//GO:0006470//GO:0006570	T cell receptor signaling pathway//protein dephosphorylation//tyrosine metabolic process	GO:0004725	protein tyrosine phosphatase activity	--	--	--	--	FALSE	-0.7552	0.97564	FALSE	-1.5219	0.91875	FALSE	-0.71715	0.96603	FALSE	0.32257	0.99152	FALSE	-0.75814	0.96787	UP	2.3093	0.0041356	FALSE	0.91383
Cluster-73051.85897	3366	1389768581	XP_024944834.1	1237	1e-132	suppressor of lurcher protein 1 isoform X1 [Cephus cinctus]	XM_022341959.1	XM_022341959	321	1.42848e-164	PREDICTED: Nilaparvata lugens uncharacterized LOC111054846 (LOC111054846), mRNA	-	-	-	http://www.genome.jp/dbget-bin/www_bget?ko:-	Q93212	425	4.9e-40	Suppressor of lurcher protein 1 OS=Caenorhabditis elegans OX=6239 GN=sol-1 PE=1 SV=3	PF17907	AWS domain	GO:0006554//GO:0006479	lysine catabolic process//protein methylation	GO:0018024	histone-lysine N-methyltransferase activity	GO:0005634	nucleus	KOG4292	Cubilin, multiligand receptor mediating cobalamin absorption	FALSE	-1.245	0.97564	FALSE	-0.015997	0.99622	DOWN	-2.3257	0.045483	FALSE	0.58677	0.99152	FALSE	-0.98815	0.96787	FALSE	0.49568	0.97283	FALSE	-2.2157
Cluster-7637.0	1475	340371973	XP_003384519.1	862	1.3e-89	PREDICTED: neuronal-specific septin-3-like [Amphimedon queenslandica]	XM_003051576.1	XM_003051576	1304	0	Nectria haematococca mpVI 77-13-4 predicted protein, mRNA	K16938	SEPT3_9_12	septin 3/9/12	http://www.genome.jp/dbget-bin/www_bget?ko:K16938	Q09116	1127	8.4e-122	Septin homolog spn2 OS=Schizosaccharomyces pombe (strain 972 / ATCC 24843) OX=284812 GN=spn2 PE=1 SV=2	PF00005//PF01926//PF00735//PF00009//PF00503//PF01580//PF04548//PF00931//PF04670//PF03193//PF00071	ABC transporter//50S ribosome-binding GTPase//Septin//Elongation factor Tu GTP binding domain//G-protein alpha subunit//FtsK/SpoIIIE family//AIG1 family//NB-ARC domain//Gtr1/RagA G protein conserved region//RsgA GTPase//Ras family	GO:0007186	G protein-coupled receptor signaling pathway	GO:0003677//GO:0019001//GO:0031683//GO:0003924//GO:0000166//GO:0043531//GO:0016887//GO:0005525//GO:0005524	DNA binding//guanyl nucleotide binding//G-protein beta/gamma-subunit complex binding//GTPase activity//nucleotide binding//ADP binding//ATPase activity//GTP binding//ATP binding	--	--	KOG1547	Septin CDC10 and related P-loop GTPases	FALSE	NA	NA	DOWN	-3.332	0.011737	FALSE	3.7133	0.95731	FALSE	5.4692	0.99152	FALSE	NA	NA	FALSE	NA	NA	UP	7.144
Cluster-73051.22224	974	311213978	ADP69289.1	842	1.8e-87	cytochrome P450 [Locusta migratoria manilensis]	--	--	--	--	--	K15005	CYP28	cytochrome P450 family 28	http://www.genome.jp/dbget-bin/www_bget?ko:K15005	Q9V773	406	2.2e-38	Probable cytochrome P450 6a20 OS=Drosophila melanogaster OX=7227 GN=Cyp6a20 PE=2 SV=2	PF00067	Cytochrome P450	GO:0055114	oxidation-reduction process	GO:0005506//GO:0016705//GO:0020037	iron ion binding//oxidoreductase activity, acting on paired donors, with incorporation or reduction of molecular oxygen//heme binding	--	--	--	--	FALSE	-1.3421	0.97564	FALSE	0.41424	0.97356	DOWN	-3.1829	0.0079763	FALSE	1.6729	0.99152	FALSE	-1.3451	0.96787	FALSE	2.1482	0.51069	DOWN	-3.4718
Cluster-73051.22225	1798	311213978	ADP69289.1	1686	4.6e-185	cytochrome P450 [Locusta migratoria manilensis]	--	--	--	--	--	K14999	CYP6	cytochrome P450 family 6	http://www.genome.jp/dbget-bin/www_bget?ko:K14999	Q964R1	817	9.1e-86	Cytochrome P450 6j1 OS=Blattella germanica OX=6973 GN=CYP6J1 PE=2 SV=1	PF02888//PF00067	Calmodulin binding domain//Cytochrome P450	GO:0006813//GO:0055114	potassium ion transport//oxidation-reduction process	GO:0020037//GO:0015269//GO:0016705//GO:0005516//GO:0005506	heme binding//calcium-activated potassium channel activity//oxidoreductase activity, acting on paired donors, with incorporation or reduction of molecular oxygen//calmodulin binding//iron ion binding	GO:0016021	integral component of membrane	--	--	FALSE	0.83103	0.97564	FALSE	-2.0567	0.2921	DOWN	-3.1753	4.9375e-05	FALSE	1.3021	0.99152	FALSE	0.48818	0.96787	FALSE	1.8841	0.13169	FALSE	-1.006
Cluster-73051.22226	1744	311213978	ADP69289.1	1497	3.7e-163	cytochrome P450 [Locusta migratoria manilensis]	--	--	--	--	--	K15005	CYP28	cytochrome P450 family 28	http://www.genome.jp/dbget-bin/www_bget?ko:K15005	Q9V675	747	1.2e-77	Probable cytochrome P450 6g2 OS=Drosophila melanogaster OX=7227 GN=Cyp6g2 PE=2 SV=1	PF00067	Cytochrome P450	GO:0055114	oxidation-reduction process	GO:0016705//GO:0020037//GO:0005506	oxidoreductase activity, acting on paired donors, with incorporation or reduction of molecular oxygen//heme binding//iron ion binding	--	--	--	--	FALSE	-0.39728	0.97564	FALSE	-1.4202	0.97356	DOWN	-3.8135	3.7404e-05	FALSE	2.2917	0.38988	FALSE	0.99778	0.96787	UP	2.5928	0.032444	FALSE	-2.2942
Cluster-73051.22227	3250	311213978	ADP69289.1	810	3.2e-83	cytochrome P450 [Locusta migratoria manilensis]	--	--	--	--	--	K14999	CYP6	cytochrome P450 family 6	http://www.genome.jp/dbget-bin/www_bget?ko:K14999	Q9GQM9	437	1.9e-41	Cytochrome P450 6l1 OS=Blattella germanica OX=6973 GN=CYP6L1 PE=2 SV=1	PF00892//PF10843//PF00067	EamA-like transporter family//Respiratory growth induced protein 1//Cytochrome P450	GO:0055114//GO:0006112	oxidation-reduction process//energy reserve metabolic process	GO:0016705//GO:0020037//GO:0005506	oxidoreductase activity, acting on paired donors, with incorporation or reduction of molecular oxygen//heme binding//iron ion binding	GO:0016020//GO:0016021	membrane//integral component of membrane	--	--	FALSE	0.26814	0.97564	FALSE	-1.3391	0.97356	DOWN	-3.9581	2.722e-06	FALSE	-1.232	0.99152	FALSE	-0.032933	0.99121	FALSE	-0.89246	0.97283	DOWN	-2.5436
Cluster-8500.0	809	--	--	--	--	--	XM_003050299.1	XM_003050299	687	0	Nectria haematococca mpVI 77-13-4 hypothetical protein, mRNA	--	--	--	--	--	--	--	--	PF10439	Bacteriocin class II with double-glycine leader peptide	GO:0042742	defense response to bacterium	--	--	--	--	--	--	FALSE	NA	NA	DOWN	-6.1133	0.024765	FALSE	NA	NA	FALSE	NA	NA	FALSE	NA	NA	FALSE	NA	NA	FALSE	5.7452
Cluster-73051.58089	5662	1339062430	XP_023719860.1	1405	5.6e-152	heparan sulfate glucosamine 3-O-sulfotransferase 6 [Cryptotermes secundus]	--	--	--	--	--	K07809	HS3ST3	[heparan sulfate]-glucosamine 3-sulfotransferase 3	http://www.genome.jp/dbget-bin/www_bget?ko:K07809	Q9Y663	983	1.6e-104	Heparan sulfate glucosamine 3-O-sulfotransferase 3A1 OS=Homo sapiens OX=9606 GN=HS3ST3A1 PE=1 SV=1	PF00781//PF00130//PF00685//PF00609	Diacylglycerol kinase catalytic domain//Phorbol esters/diacylglycerol binding domain (C1 domain)//Sulfotransferase domain//Diacylglycerol kinase accessory domain	GO:0035556//GO:0007205//GO:0046486//GO:0009395	intracellular signal transduction//protein kinase C-activating G protein-coupled receptor signaling pathway//glycerolipid metabolic process//phospholipid catabolic process	GO:0004143//GO:0008146//GO:0016301	diacylglycerol kinase activity//sulfotransferase activity//kinase activity	--	--	KOG1169	Diacylglycerol kinase	FALSE	-0.09486	0.97564	DOWN	-1.0859	0.016027	DOWN	-1.9226	3.7285e-06	FALSE	0.88621	0.2517	FALSE	0.31921	0.96787	UP	1.138	1.4281e-06	FALSE	-0.73314
Cluster-73051.12521	1946	1357890500	PRP86378.1	1186	4.8e-127	putative MFS peptide transporter [Planoprotostelium fungivorum]	XM_003042934.1	XM_003042934	1889	0	Nectria haematococca mpVI 77-13-4 predicted protein, mRNA	K14638	SLC15A3_4, PHT	solute carrier family 15 (peptide/histidine transporter), member 3/4	http://www.genome.jp/dbget-bin/www_bget?ko:K14638	Q9P380	929	1e-98	Probable peptide transporter ptr2 OS=Schizosaccharomyces pombe (strain 972 / ATCC 24843) OX=284812 GN=ptr2 PE=1 SV=1	PF00854//PF07690	POT family//Major Facilitator Superfamily	GO:0055085	transmembrane transport	GO:0022857	transmembrane transporter activity	GO:0016020	membrane	KOG1237	H+/oligopeptide symporter	FALSE	NA	NA	DOWN	-7.2723	7.0378e-08	FALSE	1.4838	0.96603	FALSE	1.2033	0.99152	FALSE	-3.4134	0.96787	FALSE	1.2885	0.97283	UP	8.7735
Cluster-73051.12523	1877	828219261	XP_012561235.1	184	7.1e-11	PREDICTED: E3 ubiquitin-protein ligase RNF213-like [Hydra vulgaris]	--	--	--	--	--	-	-	-	http://www.genome.jp/dbget-bin/www_bget?ko:-	--	--	--	--	PF00165//PF01022//PF13404	Bacterial regulatory helix-turn-helix proteins, AraC family//Bacterial regulatory protein, arsR family//AsnC-type helix-turn-helix domain	GO:0006355	regulation of transcription, DNA-templated	GO:0043565//GO:0003700	sequence-specific DNA binding//DNA-binding transcription factor activity	GO:0005667	transcription regulator complex	--	--	FALSE	0.031049	0.99449	DOWN	-5.2685	0.010298	FALSE	-2.3841	0.96603	FALSE	-0.53031	0.99152	FALSE	-1.0375	0.96787	FALSE	-0.4062	0.97283	FALSE	3.0291
Cluster-73051.12528	759	443687944	ELT90770.1	316	1.4e-26	hypothetical protein CAPTEDRAFT_214983 [Capitella teleta]	XM_003052856.1	XM_003052856	759	0	Nectria haematococca mpVI 77-13-4 hypothetical protein, mRNA	--	--	--	--	O13917	582	6.8e-59	Hypoxanthine-guanine phosphoribosyltransferase OS=Schizosaccharomyces pombe (strain 972 / ATCC 24843) OX=284812 GN=hpt1 PE=3 SV=1	PF00156	Phosphoribosyl transferase domain	GO:0009116	nucleoside metabolic process	--	--	--	--	--	--	FALSE	NA	NA	DOWN	-5.6694	0.029335	FALSE	0.49894	0.96603	FALSE	1.2033	0.99152	FALSE	NA	NA	FALSE	NA	NA	UP	6.2622
Cluster-73051.23622	1626	--	--	--	--	--	--	--	--	--	--	--	--	--	--	--	--	--	--	--	--	--	--	--	--	--	--	--	--	FALSE	-0.035241	0.97564	FALSE	-1.3475	0.062962	FALSE	-1.2065	0.34234	UP	2.2895	1.1371e-06	FALSE	1.0225	0.20866	UP	1.8943	2.728e-11	FALSE	0.2431
Cluster-73051.7523	1304	--	--	--	--	--	--	--	--	--	--	--	--	--	--	--	--	--	--	PF00874	PRD domain	GO:0006355	regulation of transcription, DNA-templated	--	--	--	--	--	--	FALSE	0.02762	0.98934	FALSE	0.084782	0.97609	FALSE	-1.9264	0.41684	UP	3.6623	0.049899	FALSE	0.80508	0.96787	FALSE	2.3749	0.55333	FALSE	-1.9188
Cluster-73051.66688	519	--	--	--	--	--	--	--	--	--	--	--	--	--	--	--	--	--	--	PF08767	CRM1 C terminal	GO:0007165	signal transduction	GO:0005049	nuclear export signal receptor activity	--	--	--	--	FALSE	0.09394	0.97564	FALSE	0.18029	0.97356	FALSE	-0.36697	0.96603	FALSE	0.83425	0.99152	FALSE	0.17607	0.96787	UP	1.7085	0.042256	FALSE	-0.44619
Cluster-73051.66689	704	--	--	--	--	--	--	--	--	--	--	--	--	--	--	--	--	--	--	--	--	--	--	--	--	--	--	--	--	FALSE	-0.10735	0.97564	FALSE	0.31248	0.97356	FALSE	-0.35891	0.96603	FALSE	0.54341	0.99152	FALSE	-0.35086	0.96787	UP	1.7317	0.013497	FALSE	-0.57304
Cluster-73051.100367	3260	1483643734	XP_026314025.1	406	2.2e-36	piggyBac transposable element-derived protein 3-like [Hyposmocoma kahamanoa]	--	--	--	--	--	-	-	-	http://www.genome.jp/dbget-bin/www_bget?ko:-	--	--	--	--	PF11547	E3 ubiquitin ligase EDD	--	--	GO:0043130	ubiquitin binding	--	--	--	--	FALSE	-0.65656	0.97564	FALSE	1.9248	0.28342	FALSE	-0.89638	0.73295	FALSE	2.003	0.17702	FALSE	-0.56206	0.96787	UP	2.9909	9.3236e-08	DOWN	-2.7165
Cluster-73051.100366	2659	861599125	KMQ83546.1	498	3.9e-47	transposase-like protein [Lasius niger]	--	--	--	--	--	-	-	-	http://www.genome.jp/dbget-bin/www_bget?ko:-	--	--	--	--	--	--	--	--	--	--	--	--	--	--	FALSE	-0.13859	0.97564	FALSE	1.1107	0.79399	FALSE	-0.48249	0.96603	UP	2.5502	0.017155	FALSE	0.24767	0.96787	UP	2.6724	1.5347e-05	FALSE	-1.4944
Cluster-73051.94271	3998	1370624512	PSN34298.1	377	6.3e-33	hypothetical protein C0J52_25668 [Blattella germanica]	--	--	--	--	--	-	-	-	http://www.genome.jp/dbget-bin/www_bget?ko:-	--	--	--	--	PF13606//PF00023	Ankyrin repeat//Ankyrin repeat	--	--	GO:0005515	protein binding	--	--	--	--	FALSE	0.3783	0.97564	FALSE	-1.7419	0.21751	DOWN	-2.5726	0.00077569	FALSE	0.24255	0.99152	FALSE	0.85142	0.96787	UP	2.1301	0.0050627	FALSE	-0.72481
Cluster-73051.58424	1049	1228014613	XP_021939274.1	646	1.1e-64	semaphorin-2A isoform X2 [Zootermopsis nevadensis]	--	--	--	--	--	-	-	-	http://www.genome.jp/dbget-bin/www_bget?ko:-	Q9XZC8	548	8.3e-55	Semaphorin-2A OS=Schistocerca gregaria OX=7010 GN=SEMA-2A PE=2 SV=1	PF01403	Sema domain	--	--	GO:0005515	protein binding	--	--	KOG3611	Semaphorins	FALSE	-0.14636	0.97564	FALSE	-0.33129	0.97356	DOWN	-1.4106	0.0088074	FALSE	-0.54383	0.99152	FALSE	-0.5129	0.96787	FALSE	-0.18363	0.97283	FALSE	-0.97423
Cluster-73051.112379	337	--	--	--	--	--	--	--	--	--	--	--	--	--	--	--	--	--	--	PF15077//PF03612//PF01080	Membrane-anchored junction protein//Sorbitol phosphotransferase enzyme II N-terminus//Presenilin	GO:0008643//GO:0016485//GO:0009401	carbohydrate transport//protein processing//phosphoenolpyruvate-dependent sugar phosphotransferase system	GO:0008982//GO:0003677//GO:0004190	protein-N(PI)-phosphohistidine-sugar phosphotransferase activity//DNA binding//aspartic-type endopeptidase activity	GO:0009357//GO:0016021	protein-N(PI)-phosphohistidine-sugar phosphotransferase complex//integral component of membrane	--	--	FALSE	3.5367	0.97564	FALSE	1.6832	0.92514	UP	6.367	0.0063439	FALSE	3.4241	0.99152	FALSE	3.6368	0.96787	FALSE	NA	NA	FALSE	4.7668
Cluster-73051.63666	1029	--	--	--	--	--	KJ153014.1	KJ153014	62	4.04987e-21	Oxya chinensis metallothionein (MT1) gene, complete cds	--	--	--	--	--	--	--	--	PF06112	Gammaherpesvirus capsid protein	--	--	--	--	GO:0019028	viral capsid	--	--	UP	1.4443	0.0066051	FALSE	-0.68168	0.76887	FALSE	0.6451	0.96603	FALSE	0.28641	0.99152	UP	1.9308	1.7245e-08	FALSE	-0.16206	0.97283	FALSE	1.4323
Cluster-73051.63663	1521	501290312	BAN20163.1	483	1.2e-45	allergen, putative [Riptortus pedestris]	--	--	--	--	--	-	-	-	http://www.genome.jp/dbget-bin/www_bget?ko:-	P41496	354	3.7e-32	Fatty acid-binding protein, muscle OS=Schistocerca gregaria OX=7010 PE=1 SV=2	PF14554//PF15281	VEGF heparin-binding domain//Consortin C-terminus	GO:0042998	positive regulation of Golgi to plasma membrane protein transport	GO:0071253//GO:0008201	connexin binding//heparin binding	GO:0005802	trans-Golgi network	KOG4015	Fatty acid-binding protein FABP	FALSE	0.51702	0.97564	FALSE	-0.47676	0.83372	DOWN	-1.6707	0.0031831	FALSE	0.26741	0.99152	FALSE	0.43527	0.96787	FALSE	0.070096	0.97283	FALSE	-1.0879
Cluster-73051.63661	719	121901805	EAY06808.1	141	2.6e-06	inversin protein alternative isoform, putative [Trichomonas vaginalis G3]	KF881086.1	KF881086	115	9.60669e-51	Eyprepocnemis plorans plorans isolate RTE-1_EP non-LTR retrotransposon RTE endonuclease-reverse transcriptase gene, complete cds	--	--	--	--	--	--	--	--	PF00023//PF05375//PF13606	Ankyrin repeat//Pacifastin inhibitor (LCMII)//Ankyrin repeat	--	--	GO:0005515//GO:0030414	protein binding//peptidase inhibitor activity	--	--	--	--	FALSE	-1.7335	0.97564	FALSE	-3.191	0.071407	FALSE	-0.39805	0.96603	FALSE	1.519	0.27384	FALSE	1.5627	0.96787	UP	2.2641	1.2701e-05	FALSE	2.9952
Cluster-73051.63660	3025	1070255381	SCP02683.1	186	6.7e-11	lipase, putative [Plasmodium malariae]	--	--	--	--	--	-	-	-	http://www.genome.jp/dbget-bin/www_bget?ko:-	--	--	--	--	PF06351	Allene oxide cyclase	--	--	GO:0016853	isomerase activity	--	--	--	--	FALSE	-0.0043039	0.99429	FALSE	0.34504	0.93641	UP	1.2137	0.0032462	FALSE	-0.11039	0.99152	FALSE	-0.18527	0.96787	FALSE	0.16316	0.97283	FALSE	0.96311
Cluster-73051.54508	3194	1227986554	XP_021924955.1	1412	4.9e-153	transmembrane protein 214 isoform X1 [Zootermopsis nevadensis]	--	--	--	--	--	-	-	-	http://www.genome.jp/dbget-bin/www_bget?ko:-	A1L2I9	608	2.8e-61	Transmembrane protein 214-B OS=Xenopus laevis OX=8355 GN=tmem214-b PE=2 SV=1	PF08299	Bacterial dnaA protein helix-turn-helix	GO:0006270//GO:0006275	DNA replication initiation//regulation of DNA replication	GO:0005524//GO:0043565	ATP binding//sequence-specific DNA binding	--	--	--	--	FALSE	0.39941	0.97564	DOWN	-1.1204	0.0072029	FALSE	-0.50288	0.86472	FALSE	0.10604	0.99152	FALSE	0.46127	0.96787	FALSE	0.56916	0.030036	FALSE	0.71686
Cluster-73051.54504	1029	--	--	--	--	--	--	--	--	--	--	--	--	--	--	--	--	--	--	--	--	--	--	--	--	--	--	--	--	FALSE	-0.084758	0.97564	FALSE	-1.5036	0.97107	DOWN	-2.4443	0.02365	FALSE	1.5731	0.87101	FALSE	1.4744	0.96787	FALSE	1.7168	0.21651	FALSE	-0.85581
Cluster-73051.51486	817	--	--	--	--	--	--	--	--	--	--	--	--	--	--	--	--	--	--	--	--	--	--	--	--	--	--	--	--	FALSE	-0.44007	0.97564	FALSE	0.92472	0.97356	DOWN	-2.9269	5.5486e-05	FALSE	0.59986	0.99152	FALSE	0.88925	0.96787	FALSE	-0.40362	0.97283	DOWN	-3.7481
Cluster-73051.58168	1522	861605932	KMQ84424.1	423	1.1e-38	transposable element tc3 transposase [Lasius niger]	--	--	--	--	--	-	-	-	http://www.genome.jp/dbget-bin/www_bget?ko:-	--	--	--	--	PF01498//PF01047	Transposase//MarR family	GO:0015074//GO:0006355//GO:0006313	DNA integration//regulation of transcription, DNA-templated//transposition, DNA-mediated	GO:0003700//GO:0003677	DNA-binding transcription factor activity//DNA binding	GO:0005667	transcription regulator complex	--	--	FALSE	-1.4839	0.97564	FALSE	-1.2361	0.97356	FALSE	0.64235	0.96603	FALSE	1.7449	0.50503	FALSE	-0.84415	0.96787	UP	1.9366	0.041313	FALSE	1.9642
Cluster-73051.50351	3695	1059204296	XP_017754639.1	158	1.4e-07	PREDICTED: protein dead ringer [Eufriesea mexicana]	--	--	--	--	--	-	-	-	http://www.genome.jp/dbget-bin/www_bget?ko:-	--	--	--	--	--	--	--	--	--	--	--	--	--	--	FALSE	-0.1169	0.97564	FALSE	-0.71334	0.41519	UP	2.1102	3.5686e-05	FALSE	-0.43682	0.99152	FALSE	-0.59152	0.96787	FALSE	-0.33617	0.89264	UP	2.9177
Cluster-73051.15219	1532	1233210147	XP_022204364.1	543	1.4e-52	uncharacterized protein LOC111060980 [Nilaparvata lugens]	--	--	--	--	--	-	-	-	http://www.genome.jp/dbget-bin/www_bget?ko:-	--	--	--	--	PF03184	DDE superfamily endonuclease	--	--	GO:0003676	nucleic acid binding	--	--	--	--	FALSE	2.2439	0.97564	UP	3.6463	4.5141e-05	FALSE	1.1436	0.43122	FALSE	-0.93155	0.99152	FALSE	0.28951	0.96787	DOWN	-3.2511	0.001903	FALSE	-2.4042
Cluster-73051.15215	1561	1330884327	PNF19018.1	673	1.2e-67	hypothetical protein B7P43_G12197 [Cryptotermes secundus]	--	--	--	--	--	-	-	-	http://www.genome.jp/dbget-bin/www_bget?ko:-	P04323	528	2.6e-52	Retrovirus-related Pol polyprotein from transposon 17.6 OS=Drosophila melanogaster OX=7227 GN=pol PE=4 SV=1	--	--	--	--	--	--	--	--	KOG0017	FOG: Transposon-encoded proteins with TYA, reverse transcriptase, integrase domains in various combinations	FALSE	-0.2746	0.97564	FALSE	-0.94887	0.97356	FALSE	0.45749	0.96603	FALSE	1.8881	0.99152	FALSE	-0.96116	0.96787	UP	2.6956	0.03453	FALSE	1.5173
Cluster-73051.96645	980	--	--	--	--	--	--	--	--	--	--	--	--	--	--	--	--	--	--	--	--	--	--	--	--	--	--	--	--	FALSE	NA	NA	FALSE	-1.5006	0.97356	FALSE	-2.5713	0.96603	FALSE	-2.4229	0.74226	FALSE	NA	NA	DOWN	-5.9108	0.0053792	FALSE	-0.97003
Cluster-73051.96649	1016	--	--	--	--	--	--	--	--	--	--	--	--	--	--	--	--	--	--	--	--	--	--	--	--	--	--	--	--	FALSE	NA	NA	FALSE	-1.1514	0.97356	DOWN	-9.5037	8.3047e-15	FALSE	-0.72024	0.99152	FALSE	-0.51857	0.96787	FALSE	2.3082	0.97283	DOWN	-8.2918
Cluster-73051.60506	382	--	--	--	--	--	--	--	--	--	--	--	--	--	--	--	--	--	--	--	--	--	--	--	--	--	--	--	--	FALSE	0.91304	0.97564	FALSE	1.0083	0.31114	FALSE	0.84881	0.59159	FALSE	0.3383	0.99152	UP	1.631	0.018885	FALSE	-0.21228	0.97283	FALSE	-0.061261
Cluster-73051.60500	547	--	--	--	--	--	--	--	--	--	--	--	--	--	--	--	--	--	--	PF00643	B-box zinc finger	--	--	GO:0008270	zinc ion binding	--	--	--	--	FALSE	0.05603	0.99224	FALSE	0.046102	0.98683	FALSE	-0.60637	0.96603	FALSE	-2.2517	0.25887	FALSE	-1.6502	0.96787	DOWN	-3.5265	0.0056366	FALSE	-0.54746
Cluster-73051.6459	1497	1279732350	XP_022910911.1	283	1.9e-22	piggyBac transposable element-derived protein 4-like [Onthophagus taurus]	--	--	--	--	--	-	-	-	http://www.genome.jp/dbget-bin/www_bget?ko:-	--	--	--	--	--	--	--	--	--	--	--	--	--	--	FALSE	0.29981	0.97564	FALSE	-4.0451	0.66303	FALSE	-1.1709	0.96603	FALSE	1.2702	0.99152	FALSE	1.9373	0.96787	UP	2.6507	0.036776	FALSE	2.9306
Cluster-73051.53628	691	--	--	--	--	--	--	--	--	--	--	--	--	--	--	--	--	--	--	--	--	--	--	--	--	--	--	--	--	FALSE	-1.5949	0.97564	FALSE	-0.29896	0.97356	FALSE	1.1928	0.88474	FALSE	-0.90846	0.99152	FALSE	-2.0599	0.96787	DOWN	-2.4176	0.00027355	FALSE	1.5831
Cluster-73051.92749	1617	672374615	AIJ27485.1	175	6.7e-10	endonuclease-reverse transcriptase [Eyprepocnemis plorans plorans]	--	--	--	--	--	--	--	--	--	--	--	--	--	--	--	--	--	--	--	--	--	--	--	FALSE	-2.4471	0.97564	FALSE	0.43743	0.97356	FALSE	5.3479	0.088474	UP	3.9576	0.011979	FALSE	-0.67158	0.96787	UP	4.1674	0.00015113	FALSE	5.0052
Cluster-73051.106267	4746	1009367434	KYM92418.1	3057	0	Furin-like protease 2 [Atta colombica]	XM_311989.5	XM_311989	265	2.72721e-133	Anopheles gambiae str. PEST AGAP002915-RA (AgaP_AGAP002915), partial mRNA	K08654	PCSK5	proprotein convertase subtilisin/kexin type 5	http://www.genome.jp/dbget-bin/www_bget?ko:K08654	P30432	1635	3.4e-180	Furin-like protease 2 OS=Drosophila melanogaster OX=7227 GN=Fur2 PE=2 SV=2	PF00082//PF00757//PF01483	Subtilase family//Furin-like cysteine rich region//Proprotein convertase P-domain	GO:0007169//GO:0006468//GO:0006508	transmembrane receptor protein tyrosine kinase signaling pathway//protein phosphorylation//proteolysis	GO:0004714//GO:0005524//GO:0004252	transmembrane receptor protein tyrosine kinase activity//ATP binding//serine-type endopeptidase activity	GO:0016020	membrane	KOG3525	Subtilisin-like proprotein convertase	FALSE	-0.18126	0.97564	FALSE	0.46072	0.97356	DOWN	-1.9605	7.2007e-07	FALSE	-0.72382	0.99152	FALSE	-0.91831	0.34431	FALSE	0.12895	0.97283	DOWN	-2.3227
Cluster-73051.3179	3366	1330880775	PNF17915.1	1118	6.3e-119	Pyrokinin-1 receptor [Cryptotermes secundus]	XM_012023482.1	XM_012023482	192	7.33803e-93	PREDICTED: Vollenhovia emeryi neuromedin-U receptor 2-like (LOC105568093), transcript variant X5, mRNA	-	-	-	http://www.genome.jp/dbget-bin/www_bget?ko:-	Q8ITC9	541	1.7e-53	Pyrokinin-1 receptor OS=Drosophila melanogaster OX=7227 GN=PK1-R PE=2 SV=1	PF00001//PF10324//PF13853	7 transmembrane receptor (rhodopsin family)//Serpentine type 7TM GPCR chemoreceptor Srw//Olfactory receptor	GO:0007187//GO:0007186//GO:0007608	G protein-coupled receptor signaling pathway, coupled to cyclic nucleotide second messenger//G protein-coupled receptor signaling pathway//sensory perception of smell	GO:0008528//GO:0004930//GO:0004984	G protein-coupled peptide receptor activity//G protein-coupled receptor activity//olfactory receptor activity	GO:0016021	integral component of membrane	KOG3656	FOG: 7 transmembrane receptor	FALSE	-0.15768	0.97564	FALSE	-0.98626	0.97356	FALSE	-1.0651	0.96603	FALSE	1.5943	0.99152	FALSE	0.24363	0.96787	UP	2.4812	0.020957	FALSE	0.020344
Cluster-73051.72277	2225	1227997864	XP_021930772.1	418	6.2e-38	uncharacterized protein LOC110835147, partial [Zootermopsis nevadensis]	--	--	--	--	--	-	-	-	http://www.genome.jp/dbget-bin/www_bget?ko:-	--	--	--	--	PF06305	Lipopolysaccharide assembly protein A domain	--	--	--	--	GO:0005887	integral component of plasma membrane	--	--	FALSE	-0.95221	0.97564	FALSE	0.63122	0.97356	DOWN	-4.752	9.1195e-29	FALSE	-0.76828	0.99152	FALSE	-0.46925	0.96787	FALSE	0.040905	0.9752	DOWN	-5.2974
Cluster-73051.76808	2971	1330875812	PNF15107.1	1992	2.5e-220	Arylsulfatase B [Cryptotermes secundus]	XM_026422615.1	XM_026422615	261	2.84339e-131	PREDICTED: Frankliniella occidentalis arylsulfatase I (LOC113206506), mRNA	-	-	-	http://www.genome.jp/dbget-bin/www_bget?ko:-	P50430	901	2.7e-95	Arylsulfatase B OS=Rattus norvegicus OX=10116 GN=Arsb PE=2 SV=2	PF00884	Sulfatase	--	--	GO:0008484	sulfuric ester hydrolase activity	--	--	--	--	FALSE	1.0112	0.97564	FALSE	0.0015643	0.99897	DOWN	-2.5594	6.0317e-10	FALSE	-0.78382	0.99152	FALSE	0.34229	0.96787	FALSE	0.56187	0.40114	DOWN	-2.4634
Cluster-73051.22567	935	--	--	--	--	--	--	--	--	--	--	--	--	--	--	--	--	--	--	--	--	--	--	--	--	--	--	--	--	FALSE	-0.036482	0.97564	DOWN	-1.5632	0.0065588	DOWN	-1.5956	0.012808	FALSE	0.17612	0.99152	FALSE	0.62747	0.96787	FALSE	0.34163	0.97283	FALSE	0.07102
Cluster-73051.16461	2418	1549093666	RVE48601.1	221	4.7e-15	hypothetical protein evm_006790 [Chilo suppressalis]	--	--	--	--	--	-	-	-	http://www.genome.jp/dbget-bin/www_bget?ko:-	--	--	--	--	--	--	--	--	--	--	--	--	--	--	FALSE	-1.7092	0.97564	FALSE	0.22401	0.97356	FALSE	1.1277	0.96603	FALSE	1.2531	0.99152	FALSE	-0.40639	0.96787	UP	1.7217	0.042317	FALSE	1.0064
Cluster-8435.0	1058	--	--	--	--	--	XM_003042140.1	XM_003042140	970	0	Nectria haematococca mpVI 77-13-4 hypothetical protein, mRNA	--	--	--	--	--	--	--	--	PF08740	BCS1 N terminal	GO:0034551	mitochondrial respiratory chain complex III assembly	--	--	--	--	--	--	FALSE	NA	NA	DOWN	-6.5374	0.0030929	FALSE	NA	NA	FALSE	NA	NA	FALSE	NA	NA	FALSE	NA	NA	UP	6.1744
Cluster-73051.75553	556	--	--	--	--	--	--	--	--	--	--	--	--	--	--	--	--	--	--	--	--	--	--	--	--	--	--	--	--	FALSE	-0.12493	0.97564	DOWN	-2.1026	0.02873	FALSE	0.69069	0.96603	FALSE	0.48528	0.99152	FALSE	0.20022	0.96787	FALSE	-0.62102	0.97283	UP	2.9119
Cluster-73051.75551	1525	--	--	--	--	--	--	--	--	--	--	--	--	--	--	--	--	--	--	--	--	--	--	--	--	--	--	--	--	FALSE	-1.4938	0.97564	UP	1.8132	0.011473	UP	2.6921	0.000183	UP	2.0536	0.0014491	FALSE	0.69508	0.96787	FALSE	-0.99033	0.75132	FALSE	0.94961
Cluster-73051.75554	593	--	--	--	--	--	--	--	--	--	--	--	--	--	--	--	--	--	--	--	--	--	--	--	--	--	--	--	--	FALSE	0.83618	0.97564	DOWN	-6.3722	0.00060033	FALSE	-1.5171	0.96603	FALSE	-0.48783	0.99152	FALSE	1.2746	0.96787	FALSE	-1.803	0.64929	UP	5.0934
Cluster-73051.75555	3102	1228006946	XP_021935384.1	674	1.8e-67	BRCA2-interacting transcriptional repressor EMSY isoform X5 [Zootermopsis nevadensis]	--	--	--	--	--	-	-	-	http://www.genome.jp/dbget-bin/www_bget?ko:-	--	--	--	--	--	--	--	--	--	--	--	--	--	--	FALSE	-0.44395	0.97564	DOWN	-1.127	0.0054513	FALSE	-0.8399	0.14798	UP	1.0998	0.026497	FALSE	0.29057	0.96787	FALSE	0.89107	0.00032971	FALSE	0.38345
Cluster-73051.75558	1042	--	--	--	--	--	--	--	--	--	--	--	--	--	--	--	--	--	--	PF07527//PF12554//PF00719	Hairy Orange//Mitotic-spindle organizing gamma-tubulin ring associated//Inorganic pyrophosphatase	GO:0006796//GO:0033566//GO:0006119//GO:0006355	phosphate-containing compound metabolic process//gamma-tubulin complex localization//oxidative phosphorylation//regulation of transcription, DNA-templated	GO:0003677//GO:0000287//GO:0004427	DNA binding//magnesium ion binding//inorganic diphosphatase activity	GO:0005737//GO:0008274	cytoplasm//gamma-tubulin ring complex	--	--	FALSE	0.083013	0.97564	FALSE	1.1759	0.063222	FALSE	-0.9612	0.22453	UP	2.5482	3.5203e-05	FALSE	-0.12525	0.96787	UP	3.0236	1.2153e-19	DOWN	-2.0334
Cluster-73051.65296	6724	998514982	XP_015518200.1	3375	0	PREDICTED: adenylate cyclase type 8-like [Neodiprion lecontei]	XM_026436875.1	XM_026436875	195	3.16699e-94	PREDICTED: Frankliniella occidentalis adenylate cyclase type 8-like (LOC113217036), partial mRNA	K08048	ADCY8	adenylate cyclase 8	http://www.genome.jp/dbget-bin/www_bget?ko:K08048	Q9VP76	1381	1.4e-150	Adenylyl cyclase 78C OS=Drosophila melanogaster OX=7227 GN=Ac78C PE=1 SV=3	PF14432//PF06327//PF00211	DYW family of nucleic acid deaminases//Domain of Unknown Function (DUF1053)//Adenylate and Guanylate cyclase catalytic domain	GO:0006144//GO:0035556//GO:0009190//GO:0006171	purine nucleobase metabolic process//intracellular signal transduction//cyclic nucleotide biosynthetic process//cAMP biosynthetic process	GO:0008270//GO:0004016	zinc ion binding//adenylate cyclase activity	GO:0005886	plasma membrane	--	--	FALSE	0.52239	0.97564	DOWN	-1.4651	0.0002414	FALSE	-0.59276	0.72062	FALSE	0.5045	0.99152	FALSE	-0.4213	0.96787	FALSE	0.71122	0.010309	FALSE	0.97234
Cluster-73051.74682	1785	1339086265	XP_023704170.1	863	1.2e-89	glycerol-3-phosphate phosphatase-like isoform X2 [Cryptotermes secundus]	--	--	--	--	--	K19269	PGP, PGLP	phosphoglycolate phosphatase [EC:3.1.3.18 3.1.3.48]	http://www.genome.jp/dbget-bin/www_bget?ko:K19269	Q2T9S4	589	2.5e-59	Glycerol-3-phosphate phosphatase OS=Bos taurus OX=9913 GN=PGP PE=2 SV=1	--	--	--	--	--	--	--	--	KOG2882	p-Nitrophenyl phosphatase	FALSE	0.042672	0.97564	DOWN	-1.4315	0.00053795	FALSE	-0.95682	0.41698	FALSE	0.38526	0.99152	FALSE	0.64396	0.96604	FALSE	0.53495	0.33214	FALSE	0.5795
Cluster-73051.74684	1237	672374617	AIJ27486.1	170	2e-09	endonuclease-reverse transcriptase [Eyprepocnemis plorans plorans]	--	--	--	--	--	--	--	--	--	--	--	--	--	--	--	--	--	--	--	--	--	--	--	FALSE	1.8204	0.97564	FALSE	4.4434	0.5306	FALSE	0.59669	0.96603	FALSE	-1.7157	0.99152	FALSE	0.96165	0.96787	DOWN	-3.8971	0.033336	FALSE	-3.7617
Cluster-73051.74686	2483	1370630143	PSN39331.1	267	2.2e-20	hypothetical protein C0J52_13307 [Blattella germanica]	--	--	--	--	--	K10268	FBXL2_20	F-box and leucine-rich repeat protein 2/20	http://www.genome.jp/dbget-bin/www_bget?ko:K10268	Q8BH16	187	1.4e-12	F-box/LRR-repeat protein 2 OS=Mus musculus OX=10090 GN=Fbxl2 PE=1 SV=1	PF00646//PF12937	F-box domain//F-box-like	--	--	GO:0005515	protein binding	--	--	KOG1947	Leucine rich repeat proteins, some proteins contain F-box	FALSE	-0.13891	0.97564	DOWN	-1.4085	0.0060184	FALSE	-0.7617	0.69895	FALSE	-0.1332	0.99152	FALSE	0.31352	0.96787	UP	2.0327	8.4901e-08	FALSE	0.74725
Cluster-73051.74688	2683	1227983798	XP_021923542.1	420	4.4e-38	uncharacterized protein LOC110831632 [Zootermopsis nevadensis]	--	--	--	--	--	-	-	-	http://www.genome.jp/dbget-bin/www_bget?ko:-	P0C7T5	303	5.4e-26	Ataxin-1-like OS=Homo sapiens OX=9606 GN=ATXN1L PE=1 SV=1	PF02932//PF07890//PF08517//PF10099//PF01080	Neurotransmitter-gated ion-channel transmembrane region//Rrp15p//Ataxin-1 and HBP1 module (AXH)//Anti-sigma-K factor rskA//Presenilin	GO:0016485//GO:0006364//GO:0006811	protein processing//rRNA processing//ion transport	GO:0003723//GO:0005515//GO:0004190	RNA binding//protein binding//aspartic-type endopeptidase activity	GO:0005886//GO:0016021	plasma membrane//integral component of membrane	KOG4053	Ataxin-1, involved in Ca2+ homeostasis	FALSE	0.23242	0.97564	DOWN	-1.0553	0.045227	UP	2.0815	7.6504e-05	FALSE	-1.2712	0.47479	FALSE	-0.54404	0.96787	FALSE	-0.84191	0.10863	UP	3.2306
Cluster-73051.50848	1769	506968049	AGM32368.1	740	2.3e-75	n-acetyltransferase-like protein [Coptotermes formosanus]	XM_015738537.2	XM_015738537	141	8.56844e-65	PREDICTED: Cephus cinctus N-alpha-acetyltransferase 20 (LOC107267182), transcript variant X2, mRNA	K17972	NAA20, NAT3	N-terminal acetyltransferase B complex catalytic subunit	http://www.genome.jp/dbget-bin/www_bget?ko:K17972	Q58ED9	593	8.4e-60	N-alpha-acetyltransferase 20 OS=Danio rerio OX=7955 GN=naa20 PE=2 SV=1	PF13673//PF13508//PF08445//PF00583	Acetyltransferase (GNAT) domain//Acetyltransferase (GNAT) domain//FR47-like protein//Acetyltransferase (GNAT) family	GO:0042967	obsolete acyl-carrier-protein biosynthetic process	GO:0008080//GO:0016747	N-acetyltransferase activity//transferase activity, transferring acyl groups other than amino-acyl groups	--	--	KOG3234	Acetyltransferase, (GNAT) family	FALSE	-0.063529	0.97564	DOWN	-1.0361	0.011847	FALSE	-0.50326	0.96603	FALSE	0.8447	0.21351	FALSE	0.31447	0.96787	UP	1.0159	2.5592e-07	FALSE	0.6389
Cluster-73051.79309	1705	--	--	--	--	--	--	--	--	--	--	--	--	--	--	--	--	--	--	PF12753//PF08496//PF04277	Nuclear pore complex subunit Nro1//Peptidase family S49 N-terminal//Oxaloacetate decarboxylase, gamma chain	GO:0006525//GO:0006560//GO:0006090//GO:0036376//GO:0006814	arginine metabolic process//proline metabolic process//pyruvate metabolic process//sodium ion export across plasma membrane//sodium ion transport	GO:0004252//GO:0008948//GO:0015081//GO:0005515	serine-type endopeptidase activity//oxaloacetate decarboxylase activity//sodium ion transmembrane transporter activity//protein binding	GO:0005886//GO:0005634//GO:0016020	plasma membrane//nucleus//membrane	--	--	FALSE	-0.7466	0.97564	DOWN	-1.5963	0.029764	FALSE	1.6897	0.39256	FALSE	1.2223	0.13502	FALSE	0.45727	0.96787	UP	1.3109	0.001002	UP	3.3705
Cluster-73051.79303	3520	1339054096	XP_023715437.1	708	2.3e-71	adhesion G protein-coupled receptor L1-like isoform X1 [Cryptotermes secundus]	--	--	--	--	--	-	-	-	http://www.genome.jp/dbget-bin/www_bget?ko:-	Q8IZF6	306	3.2e-26	Adhesion G-protein coupled receptor G4 OS=Homo sapiens OX=9606 GN=ADGRG4 PE=2 SV=2	PF00002//PF09446	7 transmembrane receptor (Secretin family)//VMA21-like domain	GO:0070072//GO:0007186	vacuolar proton-transporting V-type ATPase complex assembly//G protein-coupled receptor signaling pathway	GO:0004930	G protein-coupled receptor activity	GO:0016021	integral component of membrane	KOG4193	G protein-coupled receptors	FALSE	1.2358	0.97564	FALSE	-0.76447	0.97356	FALSE	-1.2039	0.82298	UP	2.5738	0.025361	FALSE	0.94565	0.96787	FALSE	1.5487	0.15111	FALSE	-0.32319
Cluster-73051.79300	3455	--	--	--	--	--	LR594575.1	LR594575	36	3.9533e-06	Streptopelia turtur genome assembly, chromosome: 26	K17256	IGFALS, ALS	insulin-like growth factor-binding protein complex acid labile subunit	http://www.genome.jp/dbget-bin/www_bget?ko:K17256	O02833	137	1.2e-06	Insulin-like growth factor-binding protein complex acid labile subunit OS=Papio hamadryas OX=9557 GN=IGFALS PE=2 SV=1	PF05297//PF00560//PF13855	Herpesvirus latent membrane protein 1 (LMP1)//Leucine Rich Repeat//Leucine rich repeat	GO:0019087	transformation of host cell by virus	GO:0005515	protein binding	GO:0016021	integral component of membrane	--	--	FALSE	0.43424	0.97564	DOWN	-1.6339	0.0031101	FALSE	-0.9819	0.25441	FALSE	-0.89583	0.99152	FALSE	-0.29234	0.96787	FALSE	0.35003	0.97283	FALSE	0.7481
Cluster-36608.0	494	--	--	--	--	--	--	--	--	--	--	--	--	--	--	--	--	--	--	PF04272	Phospholamban	GO:0006816//GO:0006810	calcium ion transport//transport	GO:0005246//GO:0042030	calcium channel regulator activity//ATPase inhibitor activity	GO:0016020	membrane	--	--	FALSE	-0.6092	0.97564	DOWN	-5.6988	0.010416	FALSE	-0.46284	0.96603	FALSE	-2.0844	0.99152	FALSE	-0.51857	0.96787	FALSE	-1.03	0.97283	UP	5.3307
Cluster-92254.0	1987	1370623335	PSN33302.1	443	6.9e-41	hypothetical protein C0J52_19485 [Blattella germanica]	--	--	--	--	--	-	-	-	http://www.genome.jp/dbget-bin/www_bget?ko:-	--	--	--	--	--	--	--	--	--	--	--	--	--	--	FALSE	-0.31028	0.97564	FALSE	0.84549	0.97356	FALSE	1.951	0.83042	FALSE	-2.41	0.26065	FALSE	0.97885	0.96787	DOWN	-5.1446	0.0021346	FALSE	1.226
Cluster-73051.12688	935	--	--	--	--	--	--	--	--	--	--	--	--	--	--	--	--	--	--	PF04414	D-aminoacyl-tRNA deacylase	--	--	GO:0051499//GO:0016788	D-aminoacyl-tRNA deacylase activity//hydrolase activity, acting on ester bonds	--	--	--	--	FALSE	1.5161	0.97564	FALSE	-2.3986	0.94337	DOWN	-3.1193	7.0983e-05	FALSE	-1.185	0.99152	FALSE	2.5752	0.96787	FALSE	0.79315	0.97283	FALSE	-0.64414
Cluster-73051.89942	1977	795022545	XP_011860634.1	495	6.5e-47	PREDICTED: uncharacterized protein LOC105557868 [Vollenhovia emeryi]	--	--	--	--	--	-	-	-	http://www.genome.jp/dbget-bin/www_bget?ko:-	--	--	--	--	--	--	--	--	--	--	--	--	--	--	FALSE	0.27603	0.97564	FALSE	1.1771	0.15193	DOWN	-2.2702	0.00015781	FALSE	0.45158	0.99152	FALSE	0.11633	0.96787	FALSE	0.67604	0.97283	DOWN	-3.3389
Cluster-73051.64850	8123	1207968145	XP_021374692.1	510	4.8e-48	zinc finger protein 62 homolog [Mizuhopecten yessoensis]	XM_015339433.1	XM_015339433	40	5.5871e-08	PREDICTED: Lepisosteus oculatus oocyte zinc finger protein XlCOF6-like (LOC107076061), transcript variant X2, mRNA	K09228	KRAB	KRAB domain-containing zinc finger protein	http://www.genome.jp/dbget-bin/www_bget?ko:K09228	A6NK53	477	1.1e-45	Zinc finger protein 233 OS=Homo sapiens OX=9606 GN=ZNF233 PE=2 SV=3	PF14369//PF03600	zinc-ribbon//Citrate transporter	GO:0055085	transmembrane transport	GO:0061630	ubiquitin protein ligase activity	GO:0016021	integral component of membrane	--	--	FALSE	-0.092277	0.97564	FALSE	-0.80967	0.11956	FALSE	0.71953	0.33409	FALSE	-0.34289	0.99152	FALSE	0.031257	0.96787	FALSE	0.46792	0.073233	UP	1.623
Cluster-73051.34942	2898	1330927691	PNF39957.1	142	8.1e-06	Reticulon-4-interacting protein 1-like protein, mitochondrial [Cryptotermes secundus]	--	--	--	--	--	--	--	--	--	--	--	--	--	--	--	--	--	--	--	--	--	--	--	FALSE	0.61927	0.97564	FALSE	-0.6162	0.8675	DOWN	-1.7383	5.5822e-05	FALSE	0.65597	0.99152	FALSE	0.46223	0.96787	FALSE	0.77143	0.45218	FALSE	-1.025
Cluster-73051.34941	3620	1227965419	XP_021914046.1	1267	3.6e-136	reticulon-4-interacting protein 1 homolog, mitochondrial-like isoform X3 [Zootermopsis nevadensis]	--	--	--	--	--	-	-	-	http://www.genome.jp/dbget-bin/www_bget?ko:-	Q0VC50	527	7.8e-52	Reticulon-4-interacting protein 1, mitochondrial OS=Bos taurus OX=9913 GN=RTN4IP1 PE=2 SV=1	PF00107//PF08240	Zinc-binding dehydrogenase//Alcohol dehydrogenase GroES-like domain	GO:0055114	oxidation-reduction process	--	--	--	--	KOG1198	Zinc-binding oxidoreductase	FALSE	0.030032	0.97564	DOWN	-1.4323	0.0077701	DOWN	-1.7464	9.15e-05	FALSE	1.2745	0.077373	FALSE	0.58348	0.96787	UP	1.5593	2.1612e-06	FALSE	-0.21555
Cluster-73051.34949	4238	1227959303	XP_021931267.1	2959	0	sphingomyelin phosphodiesterase-like isoform X1 [Zootermopsis nevadensis]	KF417890.1	KF417890	234	4.1586e-116	Laodelphax striatella phosphoesterase 20 mRNA, partial cds	K12350	SMPD1, ASM	sphingomyelin phosphodiesterase	http://www.genome.jp/dbget-bin/www_bget?ko:K12350	Q0VD19	1191	9.2e-129	Sphingomyelin phosphodiesterase OS=Bos taurus OX=9913 GN=SMPD1 PE=2 SV=1	PF00149//PF03376	Calcineurin-like phosphoesterase//Adenovirus E3B protein	--	--	GO:0016787	hydrolase activity	GO:0016020	membrane	KOG3770	Acid sphingomyelinase and PHM5 phosphate metabolism protein	FALSE	1.5342	0.97564	FALSE	-0.25336	0.97356	DOWN	-1.4962	0.00033843	FALSE	-0.80935	0.99152	FALSE	1.3192	0.092297	FALSE	-0.29776	0.97283	FALSE	-1.1385
Cluster-73051.1823	799	332376023	AEE63152.1	700	4.4e-71	unknown [Dendroctonus ponderosae]	XM_024472458.1	XM_024472458	681	0	Pseudogymnoascus destructans hypothetical protein (VC83_08917), mRNA	K02995	RP-S8e, RPS8	small subunit ribosomal protein S8e	http://www.genome.jp/dbget-bin/www_bget?ko:K02995	O14049	723	3.2e-75	40S ribosomal protein S8-A OS=Schizosaccharomyces pombe (strain 972 / ATCC 24843) OX=284812 GN=rps801 PE=3 SV=1	--	--	--	--	--	--	--	--	KOG3283	40S ribosomal protein S8	FALSE	NA	NA	FALSE	1.8485	0.97356	UP	7.3416	8.0413e-05	FALSE	5.5257	0.99152	FALSE	-1.5959	0.96787	FALSE	NA	NA	FALSE	5.5914
Cluster-73051.85911	1245	--	--	--	--	--	--	--	--	--	--	--	--	--	--	--	--	--	--	PF06221//PF01428	Putative zinc finger motif, C2HC5-type//AN1-like Zinc finger	GO:0006355	regulation of transcription, DNA-templated	GO:0008270	zinc ion binding	GO:0005634	nucleus	--	--	FALSE	-3.823	0.97564	FALSE	3.217	0.2971	FALSE	0.21911	0.96603	FALSE	-1.8946	0.46054	FALSE	-3.6613	0.96787	DOWN	-3.6046	0.0015808	FALSE	-2.8945
Cluster-73051.33625	1965	1339050354	XP_023713448.1	546	7.8e-53	kielin/chordin-like protein [Cryptotermes secundus]	--	--	--	--	--	-	-	-	http://www.genome.jp/dbget-bin/www_bget?ko:-	--	--	--	--	PF06056	Putative ATPase subunit of terminase (gpP-like)	GO:0019069	viral capsid assembly	GO:0005524	ATP binding	--	--	--	--	FALSE	0.54926	0.97564	DOWN	-1.4456	0.011417	DOWN	-3.247	4.9356e-14	FALSE	1.0819	0.20805	FALSE	0.98445	0.45949	UP	1.5507	1.96e-07	DOWN	-1.6944
Cluster-73051.14017	454	1153841041	XP_020297375.1	428	8.7e-40	uncharacterized protein LOC109861931 [Pseudomyrmex gracilis]	--	--	--	--	--	-	-	-	http://www.genome.jp/dbget-bin/www_bget?ko:-	--	--	--	--	--	--	--	--	--	--	--	--	--	--	FALSE	0.096225	0.97743	FALSE	-0.33905	0.97356	UP	3.6682	0.0069331	FALSE	1.4326	0.81429	FALSE	1.1361	0.96787	FALSE	-2.2748	0.3628	UP	4.1231
Cluster-73051.61127	1640	1330928504	PNF40454.1	337	1.1e-28	Dynein light chain roadblock-type 2 [Cryptotermes secundus]	--	--	--	--	--	K10419	DYNLRB, DNCL2	dynein light chain roadblock-type	http://www.genome.jp/dbget-bin/www_bget?ko:K10419	Q32P85	292	6.3e-25	Dynein light chain roadblock-type 2 OS=Bos taurus OX=9913 GN=DYNLRB2 PE=3 SV=1	PF16672	Ragulator complex protein LAMTOR5	GO:0043066//GO:0019079//GO:0043154	negative regulation of apoptotic process//viral genome replication//negative regulation of cysteine-type endopeptidase activity involved in apoptotic process	--	--	GO:0071986//GO:0005737	Ragulator complex//cytoplasm	KOG4115	Dynein-associated protein Roadblock	FALSE	-0.33515	0.97564	DOWN	-1.2917	0.0020463	FALSE	-0.7673	0.74876	FALSE	0.63986	0.70539	FALSE	0.49336	0.96787	UP	1.0581	1.7429e-09	FALSE	0.63086
Cluster-73051.61124	386	1370644960	PSN53355.1	356	1.6e-31	hypothetical protein C0J52_04092 [Blattella germanica]	--	--	--	--	--	-	-	-	http://www.genome.jp/dbget-bin/www_bget?ko:-	O17389	127	2e-06	Thymosin beta OS=Caenorhabditis elegans OX=6239 GN=tth-1 PE=1 SV=2	PF01290	Thymosin beta-4 family	GO:0007015	actin filament organization	GO:0003785	actin monomer binding	--	--	--	--	FALSE	-0.40638	0.97564	DOWN	-1.5235	1.5029e-06	FALSE	-1.0968	0.20739	FALSE	0.19747	0.99152	FALSE	0.49612	0.96787	FALSE	0.79015	1.466e-05	FALSE	0.53377
Cluster-73051.61122	2306	1339082056	XP_023702049.1	1820	1.7e-200	catalase [Cryptotermes secundus]	HQ851386.1	HQ851386	1103	0	Schistocerca gregaria catalase mRNA, partial cds	K03781	katE, CAT, catB, srpA	catalase	http://www.genome.jp/dbget-bin/www_bget?ko:K03781	P00432	1602	1.1e-176	Catalase OS=Bos taurus OX=9913 GN=CAT PE=1 SV=3	PF00199	Catalase	GO:0006804//GO:0015947//GO:0055114//GO:0006979//GO:0006568	obsolete peroxidase reaction//methane metabolic process//oxidation-reduction process//response to oxidative stress//tryptophan metabolic process	GO:0020037//GO:0004096	heme binding//catalase activity	--	--	KOG0047	Catalase	FALSE	0.25019	0.97564	DOWN	-1.2909	0.0001826	FALSE	-0.86567	0.2455	FALSE	1.019	0.10549	FALSE	0.8346	0.10313	UP	1.119	7.2083e-11	FALSE	0.52939
Cluster-73051.101755	570	1229132502	XP_022107618.1	248	8.2e-19	estradiol 17-beta-dehydrogenase 2-like [Acanthaster planci]	--	--	--	--	--	K00019	E1.1.1.30, bdh	3-hydroxybutyrate dehydrogenase	http://www.genome.jp/dbget-bin/www_bget?ko:K00019	P51658	213	3.2e-16	Estradiol 17-beta-dehydrogenase 2 OS=Mus musculus OX=10090 GN=Hsd17b2 PE=1 SV=2	--	--	--	--	--	--	--	--	--	--	FALSE	0.41062	0.97564	FALSE	-0.7709	0.97356	DOWN	-4.3185	6.3444e-07	FALSE	1.9734	0.99152	FALSE	0.104	0.97194	FALSE	0.42938	0.9732	DOWN	-3.4449
Cluster-73051.101754	1050	1370632195	PSN41217.1	480	1.9e-45	hypothetical protein C0J52_04192 [Blattella germanica]	--	--	--	--	--	K13368	HSD17B2	17beta-estradiol 17-dehydrogenase / 3alpha(17beta)-hydroxysteroid dehydrogenase (NAD+) [EC:1.1.1.62 1.1.1.239]	http://www.genome.jp/dbget-bin/www_bget?ko:K13368	P51658	414	2.9e-39	Estradiol 17-beta-dehydrogenase 2 OS=Mus musculus OX=10090 GN=Hsd17b2 PE=1 SV=2	--	--	--	--	--	--	--	--	--	--	FALSE	1.042	0.97564	FALSE	-0.24892	0.97356	DOWN	-3.1407	1.0355e-05	FALSE	1.5444	0.99152	FALSE	1.322	0.96787	FALSE	1.6296	0.88304	DOWN	-2.7798
Cluster-73051.18642	3459	1228006540	XP_021935173.1	442	1.6e-40	protein Fer3 [Zootermopsis nevadensis]	--	--	--	--	--	-	-	-	http://www.genome.jp/dbget-bin/www_bget?ko:-	Q9VGJ5	235	5.4e-18	Protein Fer3 OS=Drosophila melanogaster OX=7227 GN=fer3 PE=2 SV=2	PF00010	Helix-loop-helix DNA-binding domain	--	--	GO:0046983	protein dimerization activity	--	--	KOG4029	Transcription factor HAND2/Transcription factor TAL1/TAL2/LYL1	FALSE	-0.16028	0.97564	FALSE	3.0828	0.24767	FALSE	-1.3913	0.36487	FALSE	-1.1295	0.99152	FALSE	-0.51087	0.96787	FALSE	-0.335	0.97283	DOWN	-4.3533
Cluster-73051.62475	4676	646713269	KDR17688.1	877	7.7e-91	Tubulin-specific chaperone C [Zootermopsis nevadensis]	--	--	--	--	--	-	-	-	http://www.genome.jp/dbget-bin/www_bget?ko:-	Q5R5J7	544	1.1e-53	Tubulin-specific chaperone C OS=Pongo abelii OX=9601 GN=TBCC PE=2 SV=1	PF00424//PF16752//PF05699	REV protein (anti-repression trans-activator protein)//Tubulin-specific chaperone C N-terminal domain//hAT family C-terminal dimerisation region	GO:0006355	regulation of transcription, DNA-templated	GO:0046983//GO:0003700//GO:0015631	protein dimerization activity//DNA-binding transcription factor activity//tubulin binding	GO:0042025//GO:0045298//GO:0005667	host cell nucleus//tubulin complex//transcription regulator complex	KOG2512	Beta-tubulin folding cofactor C	FALSE	-0.17757	0.97564	FALSE	-0.86238	0.032693	FALSE	-0.12543	0.96603	UP	1.3092	0.0030062	FALSE	0.62244	0.4105	UP	1.8868	1.1298e-28	FALSE	0.83663
Cluster-73051.62473	3324	1227984723	XP_021924011.1	840	1.1e-86	glycosaminoglycan xylosylkinase isoform X3 [Zootermopsis nevadensis]	--	--	--	--	--	K20825	FAM20B	glycosaminoglycan xylosylkinase	http://www.genome.jp/dbget-bin/www_bget?ko:K20825	O75063	617	2.6e-62	Glycosaminoglycan xylosylkinase OS=Homo sapiens OX=9606 GN=FAM20B PE=1 SV=1	--	--	--	--	--	--	--	--	KOG3829	Uncharacterized conserved protein	FALSE	-0.14668	0.97564	DOWN	-1.204	0.0018644	FALSE	-0.93001	0.11483	FALSE	0.88795	0.20629	FALSE	0.31213	0.96787	UP	1.1844	6.768e-09	FALSE	0.37341
Cluster-73051.62479	9527	1476413020	AXY96273.1	10614	0	notch receptor [Locusta migratoria migratoria]	MG213851.1	MG213851	4911	0	Locusta migratoria migratoria notch receptor mRNA, complete cds	K02599	NOTCH1	Notch 1	http://www.genome.jp/dbget-bin/www_bget?ko:K02599	P07207	8026	0	Neurogenic locus Notch protein OS=Drosophila melanogaster OX=7227 GN=N PE=1 SV=3	PF07645//PF00023//PF01660//PF13606//PF06816//PF07684	Calcium-binding EGF domain//Ankyrin repeat//Viral methyltransferase//Ankyrin repeat//NOTCH protein//NOTCH protein	GO:0006396//GO:0007219//GO:0007275//GO:0080009//GO:0030154//GO:0009451	RNA processing//Notch signaling pathway//multicellular organism development//mRNA methylation//cell differentiation//RNA modification	GO:0005509//GO:0003723//GO:0008174//GO:0005515	calcium ion binding//RNA binding//mRNA methyltransferase activity//protein binding	GO:0016021	integral component of membrane	--	--	FALSE	0.60602	0.97564	UP	1.6284	7.1106e-07	FALSE	0.88919	0.12341	DOWN	-1.4426	0.0093715	FALSE	-0.85079	0.96787	FALSE	-0.93683	8.5035e-08	FALSE	-0.64056
Cluster-73051.52804	2058	1227970406	XP_021916601.1	620	2.2e-61	uncharacterized protein LOC110828306 isoform X2 [Zootermopsis nevadensis]	XM_028323569.1	XM_028323569	42	1.08064e-09	PREDICTED: Ostrinia furnacalis uncharacterized LOC114366638 (LOC114366638), mRNA	-	-	-	http://www.genome.jp/dbget-bin/www_bget?ko:-	--	--	--	--	--	--	--	--	--	--	--	--	--	--	FALSE	0.10592	0.97564	DOWN	-1.7997	2.6825e-08	FALSE	-0.21057	0.96603	FALSE	0.76851	0.77079	FALSE	0.52162	0.96787	UP	1.4219	4.8504e-13	UP	1.6913
Cluster-73051.52809	1179	1536065142	XP_027221466.1	220	3e-15	LOW QUALITY PROTEIN: uncharacterized protein LOC113813638 [Penaeus vannamei]	XM_022074478.1	XM_022074478	159	5.57192e-75	PREDICTED: Zootermopsis nevadensis Krueppel-like factor 4 (LOC110834865), mRNA	K09228	KRAB	KRAB domain-containing zinc finger protein	http://www.genome.jp/dbget-bin/www_bget?ko:K09228	A2CE44	199	2.7e-14	Zinc finger X-linked protein ZXDB OS=Mus musculus OX=10090 GN=Zxdb PE=1 SV=1	PF00096	Zinc finger, C2H2 type	--	--	GO:0003676	nucleic acid binding	--	--	--	--	FALSE	1.48	0.58955	FALSE	-0.20105	0.97356	FALSE	0.39154	0.96603	FALSE	-1.4873	0.60629	FALSE	-0.069252	0.96787	FALSE	-0.95277	0.71439	FALSE	0.69326
Cluster-73051.92115	817	861585863	KMQ82439.1	151	2.1e-07	transposase domain containing protein [Lasius niger]	--	--	--	--	--	--	--	--	--	--	--	--	--	--	--	--	--	--	--	--	--	--	--	FALSE	0.94129	0.97564	FALSE	-1.625	0.53175	FALSE	1.3259	0.96603	FALSE	1.4555	0.63016	FALSE	0.43845	0.96787	FALSE	-0.38936	0.97283	UP	3.0596
Cluster-73051.92117	4350	--	--	--	--	--	--	--	--	--	--	--	--	--	--	--	--	--	--	--	--	--	--	--	--	--	--	--	--	FALSE	0.72519	0.97564	FALSE	-1.8156	0.083537	FALSE	1.2636	0.83649	FALSE	1.5603	0.27629	FALSE	0.64471	0.64414	FALSE	-0.08229	0.97283	UP	3.1936
Cluster-73051.3403	458	1344767124	XP_023941882.1	204	8.3e-14	40S ribosomal protein S25-like [Bicyclus anynana]	XM_024466295.1	XM_024466295	436	0	Pseudogymnoascus destructans 40S ribosomal protein S25 (RPS25), mRNA	K02975	RP-S25e, RPS25	small subunit ribosomal protein S25e	http://www.genome.jp/dbget-bin/www_bget?ko:K02975	Q7SC06	310	1.4e-27	40S ribosomal protein S25 OS=Neurospora crassa (strain ATCC 24698 / 74-OR23-1A / CBS 708.71 / DSM 1257 / FGSC 987) OX=367110 GN=rps-25 PE=3 SV=1	PF12802//PF08220	MarR family//DeoR-like helix-turn-helix domain	GO:0006355	regulation of transcription, DNA-templated	GO:0003700	DNA-binding transcription factor activity	GO:0005667	transcription regulator complex	KOG1767	40S ribosomal protein S25	FALSE	NA	NA	UP	4.6678	0.00089864	UP	7.6088	9.6179e-06	FALSE	3.8384	0.99152	FALSE	NA	NA	FALSE	NA	NA	FALSE	3.0746
Cluster-73051.11769	1034	--	--	--	--	--	--	--	--	--	--	--	--	--	--	--	--	--	--	--	--	--	--	--	--	--	--	--	--	FALSE	0.78719	0.97564	FALSE	-1.0651	0.55731	UP	4.2423	3.8288e-05	UP	3.0352	0.00039849	FALSE	0.63731	0.96787	FALSE	1.5751	0.12148	UP	5.4073
Cluster-73051.69589	3745	--	--	--	--	--	AH010976.2	AH010976	76	2.49144e-28	Schistocerca americana transcription factor hunchback (hunchback) gene, partial cds; and hunchback (hunchback) gene, partial sequence	--	--	--	--	--	--	--	--	--	--	--	--	--	--	--	--	--	--	FALSE	-0.48361	0.97564	FALSE	0.02443	0.97356	DOWN	-1.8307	1.1211e-07	FALSE	0.045167	0.99152	FALSE	-0.66777	0.96787	FALSE	0.88059	0.00030585	DOWN	-1.7569
Cluster-73051.69586	1645	--	--	--	--	--	--	--	--	--	--	--	--	--	--	--	--	--	--	--	--	--	--	--	--	--	--	--	--	FALSE	-0.51028	0.97564	UP	3.0755	0.043356	FALSE	1.4501	0.56135	FALSE	-0.085146	0.99152	FALSE	-1.6584	0.96787	FALSE	-0.092111	0.9732	FALSE	-1.5144
Cluster-73051.51728	634	1574105420	RZF43270.1	275	6.7e-22	hypothetical protein LSTR_LSTR001531 [Laodelphax striatellus]	--	--	--	--	--	-	-	-	http://www.genome.jp/dbget-bin/www_bget?ko:-	--	--	--	--	--	--	--	--	--	--	--	--	--	--	FALSE	-1.4287	0.97564	FALSE	-0.74742	0.97356	FALSE	1.7471	0.96603	FALSE	-0.72814	0.99152	FALSE	-4.2263	0.96787	DOWN	-6.1917	0.0014867	FALSE	2.5856
Cluster-73051.51724	714	--	--	--	--	--	--	--	--	--	--	--	--	--	--	--	--	--	--	PF02892	BED zinc finger	--	--	GO:0003677	DNA binding	--	--	--	--	FALSE	-0.29712	0.97564	FALSE	0.58048	0.97356	FALSE	0.91796	0.41913	FALSE	-0.69667	0.99152	FALSE	-1.2486	0.37545	DOWN	-3.2665	7.0888e-17	FALSE	0.42746
Cluster-73051.51721	4185	1028718359	XP_016662547.1	268	2.9e-20	zinc finger protein 271-like isoform X1 [Acyrthosiphon pisum]	XM_023389311.1	XM_023389311	166	2.59672e-78	PREDICTED: Copidosoma floridanum Krueppel-like factor 8 (LOC111642824), mRNA	K09228	KRAB	KRAB domain-containing zinc finger protein	http://www.genome.jp/dbget-bin/www_bget?ko:K09228	Q5VIY5	230	2.5e-17	Zinc finger protein 468 OS=Homo sapiens OX=9606 GN=ZNF468 PE=2 SV=1	--	--	--	--	--	--	--	--	--	--	FALSE	0.80107	0.97564	FALSE	-0.21371	0.97356	FALSE	0.20752	0.96603	FALSE	-0.75982	0.99152	FALSE	-0.7159	0.96787	FALSE	0.1875	0.97283	FALSE	0.51687
Cluster-15375.0	775	163772986	EDQ86631.1	750	6.8e-77	predicted protein [Monosiga brevicollis MX1]	XM_003054445.1	XM_003054445	638	0	Nectria haematococca mpVI 77-13-4 predicted protein, mRNA	-	-	-	http://www.genome.jp/dbget-bin/www_bget?ko:-	P51978	937	4.8e-100	Thioredoxin reductase OS=Neurospora crassa (strain ATCC 24698 / 74-OR23-1A / CBS 708.71 / DSM 1257 / FGSC 987) OX=367110 GN=cys-9 PE=3 SV=1	PF07992//PF01266	Pyridine nucleotide-disulphide oxidoreductase//FAD dependent oxidoreductase	GO:0055114	oxidation-reduction process	GO:0016491	oxidoreductase activity	--	--	KOG0404	Thioredoxin reductase	FALSE	1.3144	0.97564	DOWN	-6.0001	0.025116	FALSE	NA	NA	FALSE	1.8638	0.99152	FALSE	-1.4053	0.96787	FALSE	NA	NA	FALSE	5.6318
Cluster-73051.66208	3334	1339039846	XP_023704093.1	1921	4.8e-212	sn1-specific diacylglycerol lipase beta-like isoform X1 [Cryptotermes secundus]	--	--	--	--	--	K13806	DAGL	sn1-specific diacylglycerol lipase	http://www.genome.jp/dbget-bin/www_bget?ko:K13806	Q8NCG7	764	2.4e-79	Sn1-specific diacylglycerol lipase beta OS=Homo sapiens OX=9606 GN=DAGLB PE=1 SV=2	PF13855//PF04583//PF01764	Leucine rich repeat//Baculoviridae p74 conserved region//Lipase (class 3)	GO:0006629//GO:0019058	lipid metabolic process//viral life cycle	GO:0005515	protein binding	--	--	KOG2088	Predicted lipase/calmodulin-binding heat-shock protein	FALSE	-0.90195	0.97564	DOWN	-1.3729	0.0094312	DOWN	-1.0525	0.020162	UP	1.2466	0.020383	FALSE	0.29593	0.96787	UP	1.3501	1.0003e-18	FALSE	0.4269
Cluster-73051.97493	1422	1370625211	PSN34904.1	287	6.1e-23	hypothetical protein C0J52_16515 [Blattella germanica]	--	--	--	--	--	-	-	-	http://www.genome.jp/dbget-bin/www_bget?ko:-	--	--	--	--	PF05225//PF01527	helix-turn-helix, Psq domain//Transposase	GO:0006313	transposition, DNA-mediated	GO:0004803//GO:0003677	transposase activity//DNA binding	--	--	--	--	FALSE	4.6657	0.97564	FALSE	2.0601	0.97356	FALSE	-1.1079	0.96603	FALSE	0.54101	0.99152	FALSE	-1.4132	0.96787	FALSE	-0.054208	0.98836	FALSE	-3.0665
Cluster-73051.67154	1361	--	--	--	--	--	--	--	--	--	--	--	--	--	--	--	--	--	--	PF03855	M-factor	GO:0007165	signal transduction	GO:0000772	mating pheromone activity	--	--	--	--	FALSE	-0.5072	0.97564	UP	4.1414	0.0033739	FALSE	2.0218	0.17383	FALSE	1.1669	0.99152	FALSE	-0.00014525	0.99994	FALSE	-0.78258	0.97283	FALSE	-2.0015
Cluster-73051.67157	10466	641664998	XP_008183216.1	214	1.3e-13	zinc finger protein 271-like [Acyrthosiphon pisum]	XM_026948292.2	XM_026948292	160	1.41278e-74	PREDICTED: Rhopalosiphum maidis B-cell lymphoma/leukemia 11A-like (LOC113547792), mRNA	K09228	KRAB	KRAB domain-containing zinc finger protein	http://www.genome.jp/dbget-bin/www_bget?ko:K09228	Q9NSJ1	214	4.4e-15	Putative zinc finger protein 355P OS=Homo sapiens OX=9606 GN=ZNF355P PE=5 SV=2	PF02724//PF00096//PF01239//PF07359//PF10099//PF09184//PF04889//PF04147	CDC45-like protein//Zinc finger, C2H2 type//Protein prenyltransferase alpha subunit repeat//Liver-expressed antimicrobial peptide 2 precursor (LEAP-2)//Anti-sigma-K factor rskA//PPP4R2//Cwf15/Cwc15 cell cycle control protein//Nop14-like family	GO:0000398//GO:0042742//GO:0006270//GO:0018342	mRNA splicing, via spliceosome//defense response to bacterium//DNA replication initiation//protein prenylation	GO:0019888//GO:0003676//GO:0008318	protein phosphatase regulator activity//nucleic acid binding//protein prenyltransferase activity	GO:0005681//GO:0032040//GO:0005886//GO:0030289//GO:0016021	spliceosomal complex//small-subunit processome//plasma membrane//protein phosphatase 4 complex//integral component of membrane	--	--	FALSE	-0.37688	0.97564	FALSE	0.0285	0.97356	UP	1.8324	1.1204e-05	DOWN	-1.3892	0.004428	DOWN	-1.0551	0.005901	FALSE	-0.41405	0.15158	UP	1.8966
Cluster-73051.67156	1720	1227997700	XP_021930691.1	1441	1.1e-156	glucose-6-phosphate 1-epimerase [Zootermopsis nevadensis]	XM_022074999.1	XM_022074999	354	0	PREDICTED: Zootermopsis nevadensis glucose-6-phosphate 1-epimerase (LOC110835102), mRNA	K01792	E5.1.3.15	glucose-6-phosphate 1-epimerase	http://www.genome.jp/dbget-bin/www_bget?ko:K01792	Q03161	414	4.7e-39	Glucose-6-phosphate 1-epimerase OS=Saccharomyces cerevisiae (strain ATCC 204508 / S288c) OX=559292 GN=YMR099C PE=1 SV=1	PF01263	Aldose 1-epimerase	GO:0005975	carbohydrate metabolic process	GO:0016853	isomerase activity	--	--	KOG1594	Uncharacterized enzymes related to aldose 1-epimerase	FALSE	0.92777	0.97564	FALSE	0.49856	0.61243	FALSE	0.31066	0.96603	FALSE	-0.94701	0.53569	FALSE	-0.80117	0.96787	FALSE	-0.9374	0.00063492	FALSE	-0.091044
Cluster-73051.67150	502	--	--	--	--	--	--	--	--	--	--	--	--	--	--	--	--	--	--	PF00507	NADH-ubiquinone/plastoquinone oxidoreductase, chain 3	GO:0006814//GO:0055114//GO:0006744//GO:0006120	sodium ion transport//oxidation-reduction process//ubiquinone biosynthetic process//mitochondrial electron transport, NADH to ubiquinone	GO:0008137	NADH dehydrogenase (ubiquinone) activity	--	--	--	--	FALSE	0.69971	0.97564	FALSE	0.95839	0.60395	FALSE	-1.3544	0.091635	FALSE	-0.18785	0.99152	FALSE	1.2985	0.41848	FALSE	0.37748	0.97283	DOWN	-2.2052
Cluster-73051.67152	2071	1279731115	XP_022910249.1	303	1.2e-24	piggyBac transposable element-derived protein 4-like [Onthophagus taurus]	--	--	--	--	--	-	-	-	http://www.genome.jp/dbget-bin/www_bget?ko:-	B3DLF3	185	2e-12	LYR motif-containing protein 2 OS=Xenopus tropicalis OX=8364 GN=lyrm2 PE=3 SV=1	--	--	--	--	--	--	--	--	--	--	FALSE	0.22437	0.97564	FALSE	0.78153	0.48338	DOWN	-1.1082	0.034634	FALSE	-0.16059	0.99152	FALSE	0.22109	0.96787	FALSE	-0.52063	0.82019	DOWN	-1.7894
[truncated: 18,233 more rows]
[truncated: 8 more columns]
