# Supplementary material for: Transcriptome analysis of the response to low temperature acclimation in Calliptamus italicus eggs
Source: BMC Genomics. 2022 Jul 1;23:482. doi: 10.1186/s12864-022-08705-3 (PMC9248191; doi:10.1186/s12864-022-08705-3)
Supplement: Supplementary file 1 — Additional file 1: Figure S1. A Functional annotation of assembled sequences of DEGs of C. italicus egg at constant low-temperature acclimation (Z vs T) based on gene ontology (GO)categorization. Unigenes were annotated in three categories: biological process, cellular components, and molecular functions. B Functional annotation of assembled sequences of DEGs of C. italicus egg at natural low-temperature acclimation (N vs T) based on gene ontology (GO)categorization. Unigenes were annotated in three categories: biological process and molecular functions. Figure S2. A KEGG significant enrichment analysis for DEGs between early-development stage at constant low-temperature acclimation group (Z vs T) of C. italicus egg. B KEGG significant enrichment analysis for DEGs between diapause stage at constant low-temperature acclimation group (Z vs T) of C. italicus egg. C KEGG significant enrichment analysis for DEGs between diapause-terminated stage at constant low-temperature acclimation group (Z vs T) of C. italicus egg. D KEGG significant enrichment analysis for DEGs between early-development stage at natural low-temperature acclimation (N vs T) of C. italicus egg. E KEGG significant enrichment analysis for DEGs between diapause stage at natural low-temperature acclimation (N vs T)of C. italicus egg. F KEGG significant enrichment analysis for DEGs between diapause-terminated stage at natural low-temperature acclimation (N vs T) of C. italicus egg. Table S1. The information of DEGs. Table S2. Functional annotation of Significantly enriched GO at constant low-temperature acclimation (Z vs T). Table S3. Functional annotation of Significantly enriched GO at natural low-temperature acclimation(N vs T). Table S4. KEGG pathway enriched significantly at constant low-temperature acclimation (Z vs T). Table S5. KEGG pathway enriched significantly at natural low-temperature acclimation(N vs T). Table S6. qPCR verification results of transcriptomes. Table S7. Interference verificatio [file 12864_2022_8705_MOESM1_ESM.zip › Supplementary Information/Table S2 Functional annotation of Significantly enriched GO at constant low-temperature acclimation (Z vs T).xlsx]

## Sheet: Sheet1
Table S2 Functional annotation of Significantly enriched GO at constant low temperature(Z vs T).
GO_accession	Description	Term_type	Over_represented_pValue	Corrected_pValue	DEG_item	DEG_list	Bg_item	Bg_list	Gene_names
GO:0007007	inner mitochondrial membrane organization	biological_process	3.5636e-07	0.00094488	9	469	102	56090	Cluster-73051.47858,Cluster-73051.50013,Cluster-73051.68011,Cluster-73051.61343,Cluster-73051.61278,Cluster-73051.57940,Cluster-73051.41541,Cluster-73051.20031,Cluster-73051.74075
GO:0042407	cristae formation	biological_process	3.5636e-07	0.00094488	9	469	102	56090	Cluster-73051.68011,Cluster-73051.61343,Cluster-73051.57940,Cluster-73051.41541,Cluster-73051.61278,Cluster-73051.20031,Cluster-73051.74075,Cluster-73051.47858,Cluster-73051.50013
GO:0007006	mitochondrial membrane organization	biological_process	8.3783e-07	0.001481	9	469	111	56090	Cluster-73051.68011,Cluster-73051.61343,Cluster-73051.41541,Cluster-73051.57940,Cluster-73051.61278,Cluster-73051.74075,Cluster-73051.20031,Cluster-73051.47858,Cluster-73051.50013
GO:0031304	intrinsic component of mitochondrial inner membrane	cellular_component	4.2789e-06	0.0032416	10	469	173	56090	Cluster-73051.53336,Cluster-73051.74075,Cluster-73051.20031,Cluster-73051.61343,Cluster-73051.57940,Cluster-73051.61278,Cluster-73051.41541,Cluster-73051.68011,Cluster-73051.50013,Cluster-73051.47858
GO:0031305	integral component of mitochondrial inner membrane	cellular_component	4.2789e-06	0.0032416	10	469	173	56090	Cluster-73051.68011,Cluster-73051.41541,Cluster-73051.61343,Cluster-73051.57940,Cluster-73051.61278,Cluster-73051.53336,Cluster-73051.20031,Cluster-73051.74075,Cluster-73051.47858,Cluster-73051.50013
GO:0032592	integral component of mitochondrial membrane	cellular_component	4.2789e-06	0.0032416	10	469	173	56090	Cluster-73051.47858,Cluster-73051.50013,Cluster-73051.53336,Cluster-73051.74075,Cluster-73051.20031,Cluster-73051.68011,Cluster-73051.41541,Cluster-73051.57940,Cluster-73051.61278,Cluster-73051.61343
GO:0098573	intrinsic component of mitochondrial membrane	cellular_component	4.2789e-06	0.0032416	10	469	173	56090	Cluster-73051.50013,Cluster-73051.47858,Cluster-73051.61343,Cluster-73051.41541,Cluster-73051.57940,Cluster-73051.61278,Cluster-73051.68011,Cluster-73051.53336,Cluster-73051.20031,Cluster-73051.74075
GO:0043604	amide biosynthetic process	biological_process	5.23e-11	1.39e-07	310	4332	2995	56090	Cluster-73051.13273,Cluster-73051.73448,Cluster-73051.40050,Cluster-73051.66953,Cluster-73051.114089,Cluster-73051.63809,Cluster-73051.64246,Cluster-73051.13153,Cluster-73051.11425,Cluster-73051.65309,Cluster-73051.68306,Cluster-73051.67621,Cluster-73051.60351,Cluster-73051.52057,Cluster-8395.0,Cluster-73051.58028,Cluster-8954.0,Cluster-15185.0,Cluster-73051.103089,Cluster-73051.67483,Cluster-730…
GO:0042254	ribosome biogenesis	biological_process	9.07e-11	1.6e-07	237	4332	2302	56090	Cluster-73051.112819,Cluster-73051.1895,Cluster-73051.579,Cluster-73051.52389,Cluster-73051.11265,Cluster-73051.77388,Cluster-73051.13028,Cluster-73051.3083,Cluster-73051.13022,Cluster-73051.63071,Cluster-73051.874,Cluster-73051.102060,Cluster-73051.19500,Cluster-73051.44005,Cluster-73051.4508,Cluster-73051.38163,Cluster-73051.56067,Cluster-73051.53800,Cluster-73051.63210,Cluster-73051.33189,Clus…
GO:0043603	cellular amide metabolic process	biological_process	1.99e-10	2.52e-07	334	4332	3245	56090	Cluster-73051.51079,Cluster-73051.63752,Cluster-73051.63906,Cluster-73051.112005,Cluster-73051.4985,Cluster-73051.11686,Cluster-73051.62027,Cluster-73051.64151,Cluster-73051.59106,Cluster-73051.82526,Cluster-73051.111619,Cluster-73051.125755,Cluster-73051.10778,Cluster-73051.3968,Cluster-73051.61854,Cluster-73051.68185,Cluster-16503.0,Cluster-73051.2473,Cluster-73051.63104,Cluster-73051.2489,Clus…
GO:0022613	ribonucleoprotein complex biogenesis	biological_process	3.18e-10	2.52e-07	240	4332	2354	56090	Cluster-73051.11658,Cluster-24346.0,Cluster-73051.51536,Cluster-73051.57467,Cluster-73051.58934,Cluster-73051.98354,Cluster-73051.11193,Cluster-73051.60738,Cluster-73051.13047,Cluster-944.0,Cluster-73051.63234,Cluster-73051.52792,Cluster-73051.69896,Cluster-73051.63950,Cluster-73051.2456,Cluster-73051.86310,Cluster-73051.39282,Cluster-19715.0,Cluster-73051.79692,Cluster-1783.0,Cluster-73051.3050,…
GO:0043043	peptide biosynthetic process	biological_process	3.56e-10	2.52e-07	277	4332	2737	56090	Cluster-73051.57434,Cluster-73051.11661,Cluster-6029.0,Cluster-6836.0,Cluster-73051.115344,Cluster-73051.33189,Cluster-73051.63071,Cluster-73051.579,Cluster-73051.64129,Cluster-73051.95697,Cluster-73051.43180,Cluster-73051.17882,Cluster-2125.0,Cluster-21204.0,Cluster-73051.12706,Cluster-1535.0,Cluster-73051.95332,Cluster-73051.75716,Cluster-73051.74651,Cluster-73051.64774,Cluster-73051.11479,Clus…
GO:0030529	ribonucleoprotein complex	cellular_component	3.63e-10	2.52e-07	275	4332	2706	56090	Cluster-73051.2998,Cluster-73051.112857,Cluster-73051.74235,Cluster-8567.0,Cluster-85238.0,Cluster-73051.64209,Cluster-73051.11819,Cluster-73051.66448,Cluster-73051.56084,Cluster-73051.68758,Cluster-7565.0,Cluster-73051.64238,Cluster-73051.63649,Cluster-73051.62330,Cluster-73051.52068,Cluster-73051.3023,Cluster-73051.50767,Cluster-73051.63774,Cluster-9619.0,Cluster-73051.44005,Cluster-73051.874,C…
GO:0005840	ribosome	cellular_component	4.01e-10	2.52e-07	233	4332	2318	56090	Cluster-73051.67483,Cluster-73051.65774,Cluster-73051.2965,Cluster-73051.103089,Cluster-73051.10896,Cluster-15185.0,Cluster-73051.112854,Cluster-2082.0,Cluster-73051.58028,Cluster-6764.0,Cluster-73051.60351,Cluster-73051.48121,Cluster-73051.112774,Cluster-73051.73018,Cluster-73051.64200,Cluster-73051.63203,Cluster-73051.120336,Cluster-73051.74047,Cluster-73051.12633,Cluster-73051.60120,Cluster-76…
GO:0003735	structural constituent of ribosome	molecular_function	4.27e-10	2.52e-07	194	4332	1923	56090	Cluster-85238.0,Cluster-73051.64774,Cluster-73051.74651,Cluster-73051.64209,Cluster-73051.2998,Cluster-73051.59552,Cluster-73051.112857,Cluster-73051.64238,Cluster-73051.2708,Cluster-73051.116363,Cluster-73051.66448,Cluster-73051.68758,Cluster-7565.0,Cluster-73051.64129,Cluster-73051.63649,Cluster-73051.43180,Cluster-73051.17882,Cluster-2125.0,Cluster-9619.0,Cluster-21204.0,Cluster-73051.12706,Cl…
GO:0006518	peptide metabolic process	biological_process	5.52e-10	2.93e-07	293	4332	2892	56090	Cluster-73051.10636,Cluster-73051.104432,Cluster-73051.49594,Cluster-73051.71510,Cluster-73051.11582,Cluster-73051.63328,Cluster-73051.68881,Cluster-28786.0,Cluster-73051.11575,Cluster-73051.3594,Cluster-73051.10758,Cluster-73051.87722,Cluster-73051.2370,Cluster-73051.46600,Cluster-73051.61753,Cluster-73051.39713,Cluster-73051.85679,Cluster-73051.63714,Cluster-73051.49197,Cluster-73051.63047,Clus…
GO:0006412	translation	biological_process	7.23e-10	3.49e-07	267	4332	2659	56090	Cluster-73051.53967,Cluster-73051.64472,Cluster-73051.57751,Cluster-73051.63153,Cluster-73051.63908,Cluster-73051.62348,Cluster-73051.65809,Cluster-73051.97410,Cluster-73051.80093,Cluster-73051.49137,Cluster-73051.13254,Cluster-73051.50829,Cluster-73051.58810,Cluster-9933.0,Cluster-73051.66695,Cluster-73051.63396,Cluster-73051.3342,Cluster-7963.0,Cluster-73051.11277,Cluster-73051.59106,Cluster-73…
GO:0044267	cellular protein metabolic process	biological_process	1.15e-09	5.1e-07	593	4332	5687	56090	Cluster-73051.69121,Cluster-73051.65466,Cluster-26817.0,Cluster-73051.52168,Cluster-54134.0,Cluster-73051.56324,Cluster-73051.99169,Cluster-73051.63220,Cluster-73051.71852,Cluster-73051.112190,Cluster-73051.49702,Cluster-73051.111028,Cluster-8453.0,Cluster-1759.0,Cluster-73051.74075,Cluster-73051.55050,Cluster-73051.21411,Cluster-73051.47951,Cluster-73051.11655,Cluster-73051.81758,Cluster-73051.6…
GO:1901566	organonitrogen compound biosynthetic process	biological_process	6.14e-09	2.51e-06	457	4332	4677	56090	Cluster-73051.43180,Cluster-73051.58380,Cluster-73051.64129,Cluster-73051.95697,Cluster-73051.66751,Cluster-8486.0,Cluster-73051.12706,Cluster-7309.0,Cluster-21204.0,Cluster-73051.11551,Cluster-2125.0,Cluster-73051.65076,Cluster-73051.17882,Cluster-8994.0,Cluster-73051.59552,Cluster-73051.90960,Cluster-73051.11479,Cluster-1535.0,Cluster-73051.75716,Cluster-8145.0,Cluster-73051.95332,Cluster-73051…
GO:0005515	protein binding	molecular_function	5.23e-08	1.98e-05	888	4332	7953	56090	Cluster-73051.41957,Cluster-73051.62419,Cluster-73051.38311,Cluster-73051.71828,Cluster-73051.68334,Cluster-73051.46378,Cluster-73051.53256,Cluster-73051.47617,Cluster-1876.0,Cluster-9802.0,Cluster-73051.112470,Cluster-73051.57887,Cluster-73051.62263,Cluster-8724.0,Cluster-73051.17224,Cluster-73051.71177,Cluster-73051.9316,Cluster-73051.41238,Cluster-73051.61219,Cluster-73051.65641,Cluster-25919.…
GO:0043229	intracellular organelle	cellular_component	8.05e-08	2.84e-05	1081	4332	11353	56090	Cluster-8994.0,Cluster-73051.64051,Cluster-73051.2708,Cluster-73051.53858,Cluster-73051.95697,Cluster-73051.33460,Cluster-7403.0,Cluster-73051.10783,Cluster-73051.33683,Cluster-73051.51841,Cluster-73051.65853,Cluster-8531.0,Cluster-73051.71608,Cluster-73051.13181,Cluster-73051.112630,Cluster-73051.11661,Cluster-73051.23262,Cluster-73051.67646,Cluster-73051.80448,Cluster-9123.0,Cluster-73051.74649…
GO:0043226	organelle	cellular_component	1.07e-07	3.55e-05	1093	4332	11495	56090	Cluster-73051.113695,Cluster-73051.10004,Cluster-73051.81922,Cluster-73051.67510,Cluster-73051.83508,Cluster-73051.70418,Cluster-73051.56225,Cluster-73051.70154,Cluster-73051.74616,Cluster-73051.79620,Cluster-73051.63556,Cluster-73051.111139,Cluster-73051.73888,Cluster-73051.63534,Cluster-73051.36179,Cluster-16266.0,Cluster-73051.98354,Cluster-73051.37934,Cluster-73051.37321,Cluster-73051.51536,C…
GO:0005488	binding	molecular_function	2.38e-06	0.00074141	2389	4332	26505	56090	Cluster-73051.36941,Cluster-73051.114489,Cluster-73051.111179,Cluster-73051.3082,Cluster-73051.88000,Cluster-73051.42725,Cluster-73051.94203,Cluster-8998.0,Cluster-73051.12789,Cluster-73051.29683,Cluster-73051.76502,Cluster-73051.48785,Cluster-73051.114377,Cluster-7334.0,Cluster-73051.69075,Cluster-73051.113015,Cluster-73051.82333,Cluster-73051.64055,Cluster-73051.50696,Cluster-7214.0,Cluster-730…
73051.68962,Cluster-73051.86503,Cluster-73051.81689,Cluster-73051.114513,Cluster-7963.0,Cluster-73051.23546,Cluster-7244.0,Cluster-73051.43217,Cluster-73051.44163,Cluster-73051.59297,Cluster-73051.69989,Cluster-73051.66558,Cluster-73051.61836,Cluster-73051.42826,Cluster-73051.74132,Cluster-73051.70602,Cluster-73051.31513,Cluster-73051.58921,Cluster-73051.12113,Cluster-9446.0,Cluster-73051.112770,…
GO:0019538	protein metabolic process	biological_process	3.03e-06	0.00089242	803	4332	8211	56090	Cluster-73051.71177,Cluster-73051.80262,Cluster-73051.12684,Cluster-73051.78695,Cluster-73051.57852,Cluster-73051.80811,Cluster-73051.63885,Cluster-73051.67499,Cluster-73051.65596,Cluster-73051.62419,Cluster-73051.70321,Cluster-25210.0,Cluster-9924.0,Cluster-7195.0,Cluster-14561.0,Cluster-9802.0,Cluster-73051.68112,Cluster-73051.22736,Cluster-73051.112470,Cluster-73051.36908,Cluster-73051.13134,C…
GO:0043232	intracellular non-membrane-bounded organelle	cellular_component	2.21e-05	0.0061795	487	4332	5153	56090	Cluster-73051.61753,Cluster-73051.57471,Cluster-6878.0,Cluster-73051.76200,Cluster-73051.66521,Cluster-8165.0,Cluster-9412.0,Cluster-73051.84702,Cluster-73051.67727,Cluster-73051.74969,Cluster-73051.55398,Cluster-73051.63714,Cluster-73051.49197,Cluster-73051.61850,Cluster-73051.64208,Cluster-73051.95134,Cluster-73051.106825,Cluster-73051.98354,Cluster-73051.10547,Cluster-73051.11193,Cluster-73051…
GO:0016614	oxidoreductase activity, acting on CH-OH group of donors	molecular_function	3.55e-05	0.0094238	77	4332	541	56090	Cluster-73051.94862,Cluster-73051.74908,Cluster-73051.12660,Cluster-73051.14066,Cluster-73051.12811,Cluster-73051.69341,Cluster-73051.111128,Cluster-73051.31176,Cluster-30726.0,Cluster-73051.60880,Cluster-73051.16791,Cluster-73051.58955,Cluster-73051.11189,Cluster-73051.69345,Cluster-73051.22736,Cluster-73051.72518,Cluster-73051.12712,Cluster-73051.64749,Cluster-73051.55548,Cluster-8453.0,Cluster…
GO:0043228	non-membrane-bounded organelle	cellular_component	3.89e-05	0.0098355	490	4332	5220	56090	Cluster-73051.58934,Cluster-73051.59760,Cluster-73051.11658,Cluster-73051.57467,Cluster-73051.57469,Cluster-1783.0,Cluster-19715.0,Cluster-73051.10762,Cluster-73051.3050,Cluster-73051.96883,Cluster-944.0,Cluster-73051.63950,Cluster-73051.12166,Cluster-73051.3236,Cluster-73051.79967,Cluster-73051.11089,Cluster-6798.0,Cluster-73051.113280,Cluster-5994.0,Cluster-73051.12614,Cluster-73051.58996,Clust…
GO:0044444	cytoplasmic part	cellular_component	8.1e-05	0.019521	610	4332	6618	56090	Cluster-73051.75845,Cluster-73051.33398,Cluster-7731.0,Cluster-73051.45697,Cluster-2000.0,Cluster-73051.74945,Cluster-73051.78734,Cluster-73051.30395,Cluster-73051.48646,Cluster-73051.2319,Cluster-73051.12633,Cluster-73051.67395,Cluster-73051.15105,Cluster-73051.17075,Cluster-73051.100777,Cluster-2082.0,Cluster-73051.112854,Cluster-73051.61127,Cluster-8045.0,Cluster-73051.77075,Cluster-73051.5753…
GO:0005737	cytoplasm	cellular_component	9.24e-05	0.021313	693	4332	7500	56090	Cluster-73051.62230,Cluster-73051.9702,Cluster-73051.66704,Cluster-73051.67621,Cluster-73051.11425,Cluster-73051.72116,Cluster-73051.64246,Cluster-73051.13153,Cluster-73051.64038,Cluster-73051.69187,Cluster-73051.60590,Cluster-73051.11637,Cluster-73051.58901,Cluster-73051.71589,Cluster-73051.63809,Cluster-73051.66953,Cluster-73051.86939,Cluster-73051.68362,Cluster-73051.62497,Cluster-73051.40050,…
GO:0000785	chromatin	cellular_component	0.00015674	0.034633	48	4332	336	56090	Cluster-29662.1,Cluster-73051.70202,Cluster-73051.12490,Cluster-73051.79311,Cluster-73051.65370,Cluster-73051.72700,Cluster-73051.62912,Cluster-7214.0,Cluster-73051.40310,Cluster-73051.70200,Cluster-73051.80200,Cluster-73051.114418,Cluster-73051.96049,Cluster-73051.19792,Cluster-73051.60515,Cluster-73051.63071,Cluster-73051.49749,Cluster-73051.81922,Cluster-73051.59785,Cluster-73051.72705,Cluster…
GO:0003824	catalytic activity	molecular_function	0.00016652	0.035323	1869	4332	20640	56090	Cluster-73051.69464,Cluster-73051.49659,Cluster-73051.72355,Cluster-73051.49749,Cluster-73051.112687,Cluster-73051.67170,Cluster-73051.62628,Cluster-73051.112836,Cluster-73051.95423,Cluster-73051.78432,Cluster-73051.51634,Cluster-73051.61737,Cluster-73051.74789,Cluster-73051.114095,Cluster-12886.0,Cluster-73051.114444,Cluster-73051.81127,Cluster-73051.45033,Cluster-28526.0,Cluster-73051.64606,Clu…
