# Supplementary material for: Transcriptome analysis of the response to low temperature acclimation in Calliptamus italicus eggs
Source: BMC Genomics. 2022 Jul 1;23:482. doi: 10.1186/s12864-022-08705-3 (PMC9248191; doi:10.1186/s12864-022-08705-3)
Supplement: Supplementary file 1 — Additional file 1: Figure S1. A Functional annotation of assembled sequences of DEGs of C. italicus egg at constant low-temperature acclimation (Z vs T) based on gene ontology (GO)categorization. Unigenes were annotated in three categories: biological process, cellular components, and molecular functions. B Functional annotation of assembled sequences of DEGs of C. italicus egg at natural low-temperature acclimation (N vs T) based on gene ontology (GO)categorization. Unigenes were annotated in three categories: biological process and molecular functions. Figure S2. A KEGG significant enrichment analysis for DEGs between early-development stage at constant low-temperature acclimation group (Z vs T) of C. italicus egg. B KEGG significant enrichment analysis for DEGs between diapause stage at constant low-temperature acclimation group (Z vs T) of C. italicus egg. C KEGG significant enrichment analysis for DEGs between diapause-terminated stage at constant low-temperature acclimation group (Z vs T) of C. italicus egg. D KEGG significant enrichment analysis for DEGs between early-development stage at natural low-temperature acclimation (N vs T) of C. italicus egg. E KEGG significant enrichment analysis for DEGs between diapause stage at natural low-temperature acclimation (N vs T)of C. italicus egg. F KEGG significant enrichment analysis for DEGs between diapause-terminated stage at natural low-temperature acclimation (N vs T) of C. italicus egg. Table S1. The information of DEGs. Table S2. Functional annotation of Significantly enriched GO at constant low-temperature acclimation (Z vs T). Table S3. Functional annotation of Significantly enriched GO at natural low-temperature acclimation(N vs T). Table S4. KEGG pathway enriched significantly at constant low-temperature acclimation (Z vs T). Table S5. KEGG pathway enriched significantly at natural low-temperature acclimation(N vs T). Table S6. qPCR verification results of transcriptomes. Table S7. Interference verificatio [file 12864_2022_8705_MOESM1_ESM.zip › Supplementary Information/Table S3 Functional annotation of Significantly enriched GO at natural low-temperature acclimation(N vs T)..xlsx]

## Sheet: Sheet1
Table S3 Functional annotation of Significantly enriched GO at natural low-temperature acclimation(N vs T).
GO_accession	Description	Term_type	Over_represented_pValue	Corrected_pValue	DEG_item	DEG_list	Bg_item	Bg_list	Gene_names
GO:0005488	binding	molecular_function	4.75e-06	0.025169	303	463	26505	56090	Cluster-73051.60726,Cluster-73051.13116,Cluster-73051.62693,Cluster-73051.58493,Cluster-73051.87967,Cluster-73051.103716,Cluster-73051.17469,Cluster-73051.19715,Cluster-73051.63971,Cluster-73051.69905,Cluster-73051.8435,Cluster-73051.66496,Cluster-73051.67387,Cluster-73051.89382,Cluster-73051.57925,Cluster-73051.36716,Cluster-73051.73908,Cluster-73051.55240,Cluster-73051.99555,Cluster-73051.65371…
GO:0006974	cellular response to DNA damage stimulus	biological_process	2.0379e-06	0.010022	132	3379	1162	56090	Cluster-73051.74614,Cluster-73051.69257,Cluster-73051.31840,Cluster-73051.68845,Cluster-73051.79691,Cluster-73051.82118,Cluster-73051.79620,Cluster-73051.76545,Cluster-73051.74146,Cluster-73051.96869,Cluster-73051.26595,Cluster-73051.55539,Cluster-73051.53138,Cluster-73051.30620,Cluster-73051.92816,Cluster-73051.55928,Cluster-73051.57551,Cluster-73051.40183,Cluster-73051.83594,Cluster-73051.23442…
GO:0006281	DNA repair	biological_process	3.7798e-06	0.010022	122	3379	1055	56090	Cluster-73051.26478,Cluster-73051.55634,Cluster-73051.54813,Cluster-74929.0,Cluster-73051.61882,Cluster-73051.29664,Cluster-73051.79423,Cluster-73051.23106,Cluster-73051.80503,Cluster-73051.11128,Cluster-73051.56480,Cluster-73051.62422,Cluster-73051.55490,Cluster-73051.71718,Cluster-73051.54809,Cluster-73051.37962,Cluster-73051.46998,Cluster-73051.38421,Cluster-73051.75259,Cluster-73051.36000,Clu…
GO:0005506	iron ion binding	molecular_function	9.5133e-06	0.016816	71	3379	638	56090	Cluster-73051.83653,Cluster-73051.27155,Cluster-73051.69639,Cluster-73051.95678,Cluster-73051.53926,Cluster-73051.64923,Cluster-73051.71845,Cluster-73051.115093,Cluster-73051.54286,Cluster-73051.49988,Cluster-73051.62996,Cluster-73051.28139,Cluster-73051.35590,Cluster-73051.99557,Cluster-73051.40032,Cluster-73051.82118,Cluster-73051.25026,Cluster-73051.83011,Cluster-73051.116958,Cluster-73051.718…
GO:0033554	cellular response to stress	biological_process	3.4072e-05	0.035296	145	3379	1392	56090	Cluster-73051.65203,Cluster-73051.39596,Cluster-73051.73581,Cluster-73051.96266,Cluster-73051.94625,Cluster-73051.20525,Cluster-73051.65912,Cluster-73051.75259,Cluster-73051.61288,Cluster-73051.77098,Cluster-73051.51631,Cluster-73051.89285,Cluster-73051.55490,Cluster-73051.71718,Cluster-73051.56480,Cluster-73051.80503,Cluster-73051.23106,Cluster-73051.79423,Cluster-73051.54813,Cluster-73051.29664…
GO:0015748	organophosphate ester transport	biological_process	5.628e-05	0.035296	16	3379	71	56090	Cluster-73051.57012,Cluster-73051.82118,Cluster-73051.44534,Cluster-73051.11762,Cluster-73051.28979,Cluster-73051.51631,Cluster-73051.83654,Cluster-73051.74525,Cluster-73051.76544,Cluster-73051.16986,Cluster-73051.22370,Cluster-73051.52818,Cluster-73051.65342,Cluster-73051.9767,Cluster-73051.55253,Cluster-73051.46953
GO:0046914	transition metal ion binding	molecular_function	5.6787e-05	0.035296	361	3379	4160	56090	Cluster-73051.95176,Cluster-73051.23807,Cluster-73051.57336,Cluster-73051.30849,Cluster-73051.26197,Cluster-73051.75807,Cluster-73051.17681,Cluster-73051.84733,Cluster-73051.81849,Cluster-73051.84103,Cluster-73051.97464,Cluster-73051.87728,Cluster-73051.69472,Cluster-73051.83656,Cluster-73051.104561,Cluster-73051.85911,Cluster-73051.45524,Cluster-73051.37423,Cluster-73051.83451,Cluster-73051.5608…
GO:0017121	phospholipid scrambling	biological_process	5.9903e-05	0.035296	11	3379	42	56090	Cluster-73051.44534,Cluster-73051.22370,Cluster-73051.52818,Cluster-73051.82118,Cluster-73051.83654,Cluster-73051.51631,Cluster-73051.46953,Cluster-73051.76544,Cluster-73051.74525,Cluster-73051.28979,Cluster-73051.55253
GO:0017128	phospholipid scramblase activity	molecular_function	5.9903e-05	0.035296	11	3379	42	56090	Cluster-73051.76544,Cluster-73051.74525,Cluster-73051.51631,Cluster-73051.83654,Cluster-73051.46953,Cluster-73051.55253,Cluster-73051.28979,Cluster-73051.44534,Cluster-73051.52818,Cluster-73051.82118,Cluster-73051.22370
GO:0097035	regulation of membrane lipid distribution	biological_process	5.9903e-05	0.035296	11	3379	42	56090	Cluster-73051.55253,Cluster-73051.28979,Cluster-73051.74525,Cluster-73051.76544,Cluster-73051.51631,Cluster-73051.83654,Cluster-73051.46953,Cluster-73051.52818,Cluster-73051.82118,Cluster-73051.22370,Cluster-73051.44534
GO:0042302	structural constituent of cuticle	molecular_function	4.115e-12	2.1822e-08	52	3986	256	56090	Cluster-83073.0,Cluster-73051.28181,Cluster-73051.12218,Cluster-73051.28117,Cluster-29667.0,Cluster-72277.0,Cluster-27987.0,Cluster-73051.23879,Cluster-52757.0,Cluster-73051.112723,Cluster-73051.20721,Cluster-33480.0,Cluster-73051.29407,Cluster-30798.0,Cluster-73051.25878,Cluster-73051.29649,Cluster-73051.86615,Cluster-73051.29211,Cluster-73051.27577,Cluster-73051.95868,Cluster-73051.63388,Cluste…
GO:0008061	chitin binding	molecular_function	2.0785e-07	0.0003674	36	3986	177	56090	Cluster-73051.28870,Cluster-73051.27551,Cluster-73051.27735,Cluster-73051.53892,Cluster-73051.8040,Cluster-73051.65794,Cluster-73051.60957,Cluster-73051.17219,Cluster-73051.94663,Cluster-73051.99631,Cluster-73051.95529,Cluster-73051.62607,Cluster-73051.29017,Cluster-73051.88080,Cluster-73051.27002,Cluster-73051.68962,Cluster-73051.83363,Cluster-73051.34931,Cluster-73051.22658,Cluster-73051.29310,…
GO:0005198	structural molecule activity	molecular_function	6.0296e-06	0.0079937	313	3986	3591	56090	Cluster-73051.13705,Cluster-73051.27992,Cluster-29694.0,Cluster-73051.85528,Cluster-73051.28890,Cluster-95562.0,Cluster-73051.25808,Cluster-73051.65486,Cluster-73051.68999,Cluster-73051.64443,Cluster-9756.1,Cluster-73051.95384,Cluster-73051.13254,Cluster-73051.60708,Cluster-73051.28488,Cluster-73051.83556,Cluster-73051.79919,Cluster-73051.59382,Cluster-73051.12086,Cluster-73051.64542,Cluster-7305…
