# Supplementary material for: Transcriptome analysis of the response to low temperature acclimation in Calliptamus italicus eggs
Source: BMC Genomics. 2022 Jul 1;23:482. doi: 10.1186/s12864-022-08705-3 (PMC9248191; doi:10.1186/s12864-022-08705-3)
Supplement: Supplementary file 1 — Additional file 1: Figure S1. A Functional annotation of assembled sequences of DEGs of C. italicus egg at constant low-temperature acclimation (Z vs T) based on gene ontology (GO)categorization. Unigenes were annotated in three categories: biological process, cellular components, and molecular functions. B Functional annotation of assembled sequences of DEGs of C. italicus egg at natural low-temperature acclimation (N vs T) based on gene ontology (GO)categorization. Unigenes were annotated in three categories: biological process and molecular functions. Figure S2. A KEGG significant enrichment analysis for DEGs between early-development stage at constant low-temperature acclimation group (Z vs T) of C. italicus egg. B KEGG significant enrichment analysis for DEGs between diapause stage at constant low-temperature acclimation group (Z vs T) of C. italicus egg. C KEGG significant enrichment analysis for DEGs between diapause-terminated stage at constant low-temperature acclimation group (Z vs T) of C. italicus egg. D KEGG significant enrichment analysis for DEGs between early-development stage at natural low-temperature acclimation (N vs T) of C. italicus egg. E KEGG significant enrichment analysis for DEGs between diapause stage at natural low-temperature acclimation (N vs T)of C. italicus egg. F KEGG significant enrichment analysis for DEGs between diapause-terminated stage at natural low-temperature acclimation (N vs T) of C. italicus egg. Table S1. The information of DEGs. Table S2. Functional annotation of Significantly enriched GO at constant low-temperature acclimation (Z vs T). Table S3. Functional annotation of Significantly enriched GO at natural low-temperature acclimation(N vs T). Table S4. KEGG pathway enriched significantly at constant low-temperature acclimation (Z vs T). Table S5. KEGG pathway enriched significantly at natural low-temperature acclimation(N vs T). Table S6. qPCR verification results of transcriptomes. Table S7. Interference verificatio [file 12864_2022_8705_MOESM1_ESM.zip › Supplementary Information/Table S4 KEGG pathway enriched significantly at constant low-temperature acclimation (Z vs T)..xlsx]

## Sheet: Sheet1
Table S4 KEGG pathway enriched significantly at constant low-temperature acclimation (Z vs T).
Early-development stage
#Term	ID	Input number	P-Value	Corrected P-Value	Input	KO	KO_name
Taurine and hypotaurine metabolism	ko00430	2	0.00174645	0.0707167	Cluster-73051.100684|Cluster-73051.88124	K01580|K01580|	E4.1.1.15, gadB, gadA, GAD|E4.1.1.15, gadB, gadA, GAD|
Type I diabetes mellitus	ko04940	2	0.0022099	0.0707167	Cluster-73051.100684|Cluster-73051.88124	K01580|K01580|	E4.1.1.15, gadB, gadA, GAD|E4.1.1.15, gadB, gadA, GAD|
beta-Alanine metabolism	ko00410	3	0.00419072	0.0894021	Cluster-73051.88124|Cluster-73051.100684|Cluster-73051.107981	K01580|K01580|K00128|	E4.1.1.15, gadB, gadA, GAD|E4.1.1.15, gadB, gadA, GAD|ALDH|
Insect hormone biosynthesis	ko00981	2	0.00578922	0.0926276	Cluster-73051.39048|Cluster-73051.72011	K10718|K10718|	JHAMT|JHAMT|
Arginine and proline metabolism	ko00330	3	0.00930594	0.119116	Cluster-73051.70322|Cluster-73051.78929|Cluster-73051.107981	K13240|K00819|K00128|	NOS1|rocD, OAT|ALDH|
Arachidonic acid metabolism	ko00590	2	0.0133948	0.127256	Cluster-73051.64600|Cluster-73051.20241	K00432|K04097|	gpx|HPGDS|
Pentose and glucuronate interconversions	ko00040	3	0.0139187	0.127256	Cluster-73051.105495|Cluster-73051.25965|Cluster-73051.107981	K00699|K00008|K00128|	UGT|SORD, gutB|ALDH|
Steroid hormone biosynthesis	ko00140	2	0.0217752	0.174202	Cluster-73051.20591|Cluster-73051.105495	K10251|K00699|	HSD17B12, KAR, IFA38|UGT|
GABAergic synapse	ko04727	2	0.0291502	0.196667	Cluster-73051.100684|Cluster-73051.88124	K01580|K01580|	E4.1.1.15, gadB, gadA, GAD|E4.1.1.15, gadB, gadA, GAD|
Butanoate metabolism	ko00650	2	0.0307293	0.196667	Cluster-73051.100684|Cluster-73051.88124	K01580|K01580|	E4.1.1.15, gadB, gadA, GAD|E4.1.1.15, gadB, gadA, GAD|
Thyroid hormone synthesis	ko04918	2	0.0379486	0.205485	Cluster-73051.64600|Cluster-73051.64798	K00432|K09490|	gpx|HSPA5, BIP|
Amoebiasis	ko05146	2	0.0385284	0.205485	Cluster-73051.102558|Cluster-73051.90281	K13963|K13963|	SERPINB|SERPINB|
Ascorbate and aldarate metabolism	ko00053	2	0.0438972	0.216109	Cluster-73051.105495|Cluster-73051.107981	K00699|K00128|	UGT|ALDH|
Diapauses tage
#Term	ID	Input number	P-Value	Corrected P-Value	Input	KO	KO_name
Circadian rhythm - fly	ko04711	4	1.3e-05	0.00216928	Cluster-73051.66956|Cluster-73051.55425|Cluster-73051.65103|Cluster-73051.88917	K02633|K08960|K12114|K02296|	PER|CSNK1E|VRI|ARNTL, BMAL1, CYC|
Alcoholism	ko05034	9	5.1e-05	0.0042556	Cluster-73051.62668|Cluster-73051.70200|Cluster-73051.70202|Cluster-73051.64775|Cluster-73051.78493|Cluster-73051.65053|Cluster-73051.70197|Cluster-73051.62570|Cluster-73051.80200	K06269|K11251|K11251|K07827|K00501|K00501|K11254|K11404|K11252|	PPP1C|H2A|H2A|KRAS, KRAS2|TH|TH|H4|HDAC3|H2B|
Ribosome	ko03010	23	0.000488481	0.0271921	Cluster-22398.0|Cluster-29509.0|Cluster-73051.126028|Cluster-23932.0|Cluster-28196.0|Cluster-21765.0|Cluster-25382.0|Cluster-22535.0|Cluster-17807.0|Cluster-30859.0|Cluster-29516.2|Cluster-73051.12751|Cluster-24414.0|Cluster-69931.0|Cluster-73051.645|Cluster-30030.0|Cluster-30950.0|Cluster-20482.0|Cluster-73051.11037|Cluster-98718.0|Cluster-20813.0|Cluster-73051.7092|Cluster-73051.59651	K02901|K02989|K02920|K02912|K02979|K02991|K02917|K02883|K02873|K02974|K02934|K02977|K02985|K02975|K02937|K02973|K02870|K02960|K02951|K02938|K02943|K02971|K02967|	RP-L27e, RPL27|RP-S5e, RPS5|RP-L36e, RPL36|RP-L32e, RPL32|RP-S28e, RPS28|RP-S6e, RPS6|RP-L35Ae, RPL35A|RP-L18e, RPL18|RP-L13e, RPL13|RP-S24e, RPS24|RP-L6e, RPL6|RP-S27Ae, RPS27A|RP-S3e, RPS3|RP-S25e, RPS25|RP-L7e, RPL7|RP-S23e, RPS23|RP-L12e, RPL12|RP-S16e, RPS16|RP-S12e, RPS12|RP-L8e, RPL8|RP-LP2, RPLP2|RP-S21e, RPS21|RP-S2, MRPS2, rpsB|
Circadian rhythm	ko04710	4	0.00099945	0.041727	Cluster-73051.71981|Cluster-73051.66956|Cluster-73051.88917|Cluster-73051.55425	K07199|K02633|K02296|K08960|	PRKAB|PER|ARNTL, BMAL1, CYC|CSNK1E|
Insulin signaling pathway	ko04910	7	0.00413842	0.138223	Cluster-73051.62668|Cluster-73051.64775|Cluster-73051.53057|Cluster-21765.0|Cluster-73051.71981|Cluster-73051.62209|Cluster-73051.84832	K06269|K07827|K00844|K02991|K07199|K04372|K07189|	PPP1C|KRAS, KRAS2|HK|RP-S6e, RPS6|PRKAB|MKNK, MNK|PPP1R3|
Systemic lupus erythematosus	ko05322	4	0.00875139	0.241997	Cluster-73051.70200|Cluster-73051.70197|Cluster-73051.70202|Cluster-73051.80200	K11251|K11254|K11251|K11252|	H2A|H4|H2A|H2B|
Amphetamine addiction	ko05031	4	0.0101436	0.241997	Cluster-73051.62668|Cluster-73051.65053|Cluster-73051.67289|Cluster-73051.78493	K06269|K00501|K11411|K00501|	PPP1C|TH|SIRT1, SIR2L1|TH|
Prolactin signaling pathway	ko04917	3	0.0161319	0.336753	Cluster-73051.65053|Cluster-73051.64775|Cluster-73051.78493	K00501|K07827|K00501|	TH|KRAS, KRAS2|TH|
Taurine and hypotaurine metabolism	ko00430	2	0.018891	0.350533	Cluster-73051.86813|Cluster-73051.88124	K10712|K01580|	ADO|E4.1.1.15, gadB, gadA, GAD|
Hippo signaling pathway - multiple species	ko04392	2	0.0287616	0.480318	Cluster-73051.55425|Cluster-73051.19778	K08960|K16669|	CSNK1E|FAT4|
FoxO signaling pathway	ko04068	4	0.045428	0.524434	Cluster-73051.71981|Cluster-73051.55425|Cluster-73051.67289|Cluster-73051.64775	K07199|K08960|K11411|K07827|	PRKAB|CSNK1E|SIRT1, SIR2L1|KRAS, KRAS2|
Dopaminergic synapse	ko04728	4	0.0463448	0.524434	Cluster-73051.62668|Cluster-73051.65053|Cluster-73051.88917|Cluster-73051.78493	K06269|K00501|K02296|K00501|	PPP1C|TH|ARNTL, BMAL1, CYC|TH|
Other glycan degradation	ko00511	2	0.0487003	0.524434	Cluster-73051.47791|Cluster-73051.21287	K14459|K12311|	HEX|MAN2B1, LAMAN|
Diapause-terminated stage
#Term	ID	Input number	P-Value	Corrected P-Value	Input	KO	KO_name
Insulin secretion	ko04911	27	0.00112414	0.216764	Cluster-73051.13221|Cluster-73051.54745|Cluster-73051.63744|Cluster-73051.112205|Cluster-73051.95945|Cluster-8549.0|Cluster-73051.58694|Cluster-73051.84260|Cluster-73051.68366|Cluster-73051.70425|Cluster-73051.65296|Cluster-9675.0|Cluster-73051.86466|Cluster-73051.21539|Cluster-73051.74651|Cluster-73051.49702|Cluster-73051.12616|Cluster-73051.67699|Cluster-1456.0|Cluster-8105.0|Cluster-73051.6378…	K01539|K01540|K04374|K01539|K08042|K01539|K04345|K07299|K01540|K08041|K08048|K05858|K07299|K08042|K08049|K04515|K04560|K01539|K07299|K04560|K04374|K04374|K07299|K07299|K04374|K19663|K07299|	ATP1A|ATP1B, CD298|ATF4, CREB2|ATP1A|ADCY2|ATP1A|PKA|SLC2A1, GLUT1|ATP1B, CD298|ADCY1|ADCY8|PLCB|SLC2A1, GLUT1|ADCY2|ADCY9|CAMK2|STX1A|ATP1A|SLC2A1, GLUT1|STX1A|ATF4, CREB2|ATF4, CREB2|SLC2A1, GLUT1|SLC2A1, GLUT1|ATF4, CREB2|PRKCG|SLC2A1, GLUT1|
Bile secretion	ko04976	37	0.0021158	0.216764	Cluster-73051.13221|Cluster-73051.54745|Cluster-73051.112205|Cluster-73051.95945|Cluster-8549.0|Cluster-73051.58694|Cluster-73051.39257|Cluster-73051.111551|Cluster-73051.84260|Cluster-73051.68366|Cluster-73051.100492|Cluster-9378.0|Cluster-73051.70425|Cluster-73051.65296|Cluster-73051.63804|Cluster-73051.74506|Cluster-73051.22411|Cluster-73051.99396|Cluster-73051.99392|Cluster-73051.99390|Cluste…	K01539|K01540|K01539|K08042|K01539|K04345|K05673|K05658|K07299|K01540|K05658|K05658|K08041|K08048|K05673|K05673|K05658|K05658|K05658|K05658|K05658|K05658|K05658|K07299|K08042|K05673|K05673|K01539|K07299|K08049|K07299|K07299|K09866|K05658|K05658|K05673|K07299|	ATP1A|ATP1B, CD298|ATP1A|ADCY2|ATP1A|PKA|ABCC4|ABCB1, CD243|SLC2A1, GLUT1|ATP1B, CD298|ABCB1, CD243|ABCB1, CD243|ADCY1|ADCY8|ABCC4|ABCC4|ABCB1, CD243|ABCB1, CD243|ABCB1, CD243|ABCB1, CD243|ABCB1, CD243|ABCB1, CD243|ABCB1, CD243|SLC2A1, GLUT1|ADCY2|ABCC4|ABCC4|ATP1A|SLC2A1, GLUT1|ADCY9|SLC2A1, GLUT1|SLC2A1, GLUT1|AQP4|ABCB1, CD243|ABCB1, CD243|ABCC4|SLC2A1, GLUT1|
Longevity regulating pathway - multiple species	ko04213	36	0.00224239	0.216764	Cluster-73051.99314|Cluster-73051.113359|Cluster-73051.95945|Cluster-73051.58694|Cluster-73051.64084|Cluster-73051.61122|Cluster-73051.57075|Cluster-73051.75720|Cluster-73051.53194|Cluster-7284.0|Cluster-73051.39439|Cluster-73051.58945|Cluster-73051.70425|Cluster-73051.65296|Cluster-73051.112109|Cluster-73051.61846|Cluster-73051.11605|Cluster-73051.63670|Cluster-73051.21539|Cluster-73051.66729|Cl…	K04565|K03283|K08042|K04345|K09542|K03781|K09542|K09542|K09542|K04565|K09542|K04565|K08041|K08048|K03283|K04527|K04456|K03283|K08042|K09542|K09408|K04565|K09542|K11411|K03283|K08049|K09542|K03283|K09542|K03781|K03283|K03283|K01768|K18644|K07198|K03283|	SOD1|HSPA1_8|ADCY2|PKA|CRYAB|katE, CAT, catB, srpA|CRYAB|CRYAB|CRYAB|SOD1|CRYAB|SOD1|ADCY1|ADCY8|HSPA1_8|INSR, CD220|AKT|HSPA1_8|ADCY2|CRYAB|FOXO3|SOD1|CRYAB|SIRT1, SIR2L1|HSPA1_8|ADCY9|CRYAB|HSPA1_8|CRYAB|katE, CAT, catB, srpA|HSPA1_8|HSPA1_8|E4.6.1.1|EIF4EBP2|PRKAA, AMPK|HSPA1_8|
SNARE interactions in vesicular transport	ko04130	14	0.00462264	0.327979	Cluster-9502.0|Cluster-7086.0|Cluster-73051.79517|Cluster-73051.63083|Cluster-73051.88056|Cluster-8023.0|Cluster-73051.67695|Cluster-73051.87063|Cluster-73051.112142|Cluster-73051.91001|Cluster-73051.12616|Cluster-73051.69780|Cluster-8105.0|Cluster-9269.0	K08504|K08488|K08493|K08515|K08516|K08516|K08517|K08497|K08513|K08504|K04560|K08507|K04560|K08493|	BET1|STX7|VTI1|VAMP7|YKT6|YKT6|SEC22|SEC20|VAMP4|BET1|STX1A|USE1|STX1A|VTI1|
Amino sugar and nucleotide sugar metabolism	ko00520	35	0.00628322	0.327979	Cluster-73051.63594|Cluster-73051.63707|Cluster-73051.99084|Cluster-73051.11551|Cluster-73051.56512|Cluster-1330.0|Cluster-73051.12811|Cluster-73051.74350|Cluster-73051.61859|Cluster-73051.49036|Cluster-73051.42922|Cluster-73051.111861|Cluster-73051.11746|Cluster-73051.19877|Cluster-73051.82373|Cluster-73051.53638|Cluster-73051.55392|Cluster-73051.62739|Cluster-73051.38403|Cluster-8138.0|Cluster-…	K00820|K12373|K01183|K00698|K02564|K12450|K00012|K01836|K01784|K12373|K01183|K00698|K00820|K01639|K00326|K01183|K01443|K12373|K00963|K01183|K01183|K01784|K00965|K00844|K00698|K01835|K00621|K00849|K00844|K00963|K01183|K00621|K01810|K01183|K01183|	glmS, GFPT|HEXA_B|E3.2.1.14|CHS1|nagB, GNPDA|RHM|UGDH, ugd|PGM3|galE, GALE|HEXA_B|E3.2.1.14|CHS1|glmS, GFPT|E4.1.3.3, nanA, NPL|E1.6.2.2|E3.2.1.14|nagA, AMDHD2|HEXA_B|UGP2, galU, galF|E3.2.1.14|E3.2.1.14|galE, GALE|galT, GALT|HK|CHS1|pgm|GNPNAT1, GNA1|galK|HK|UGP2, galU, galF|E3.2.1.14|GNPNAT1, GNA1|GPI, pgi|E3.2.1.14|E3.2.1.14|
Longevity regulating pathway	ko04211	25	0.00678577	0.327979	Cluster-7538.0|Cluster-73051.63744|Cluster-73051.95945|Cluster-73051.57426|Cluster-73051.61122|Cluster-73051.70425|Cluster-73051.61230|Cluster-73051.67289|Cluster-73051.65296|Cluster-1250.0|Cluster-73051.61846|Cluster-73051.11605|Cluster-73051.112555|Cluster-73051.21539|Cluster-73051.53240|Cluster-8527.0|Cluster-73051.64631|Cluster-73051.58694|Cluster-73051.74651|Cluster-73051.63780|Cluster-73051…	K07359|K04374|K08042|K07298|K03781|K08041|K10141|K11411|K08048|K03781|K04527|K04456|K03259|K08042|K09408|K07208|K02580|K04345|K08049|K04374|K04374|K03259|K19730|K04374|K07198|	CAMKK2|ATF4, CREB2|ADCY2|STK11, LKB1|katE, CAT, catB, srpA|ADCY1|SESN1_3|SIRT1, SIR2L1|ADCY8|katE, CAT, catB, srpA|INSR, CD220|AKT|EIF4E|ADCY2|FOXO3|RHEB|NFKB1|PKA|ADCY9|ATF4, CREB2|ATF4, CREB2|EIF4E|ATG101|ATF4, CREB2|PRKAA, AMPK|
Adipocytokine signaling pathway	ko04920	19	0.00904523	0.351768	Cluster-73051.111796|Cluster-73051.60065|Cluster-7538.0|Cluster-6573.0|Cluster-73051.11605|Cluster-73051.42402|Cluster-73051.111652|Cluster-73051.114921|Cluster-73051.10560|Cluster-73051.111797|Cluster-73051.57426|Cluster-8144.0|Cluster-73051.84260|Cluster-73051.86466|Cluster-73051.69770|Cluster-9495.0|Cluster-1456.0|Cluster-73051.64631|Cluster-73051.84261	K01897|K01596|K07359|K01897|K04456|K07198|K07299|K07299|K01897|K01897|K07298|K07293|K07299|K07299|K07293|K01897|K07299|K02580|K07299|	ACSL, fadD|E4.1.1.32, pckA, PCK|CAMKK2|ACSL, fadD|AKT|PRKAA, AMPK|SLC2A1, GLUT1|SLC2A1, GLUT1|ACSL, fadD|ACSL, fadD|STK11, LKB1|PTPN11|SLC2A1, GLUT1|SLC2A1, GLUT1|PTPN11|ACSL, fadD|SLC2A1, GLUT1|NFKB1|SLC2A1, GLUT1|
Insect hormone biosynthesis	ko00981	13	0.0101893	0.351768	Cluster-73051.20890|Cluster-73051.29154|Cluster-73051.53476|Cluster-73051.72290|Cluster-73051.72011|Cluster-73051.105916|Cluster-73051.77041|Cluster-73051.72289|Cluster-73051.56530|Cluster-73051.16791|Cluster-73051.27058|Cluster-73051.95021|Cluster-73051.87238	K15890|K10718|K10719|K10719|K10718|K10718|K10718|K10719|K10721|K15890|K10720|K10718|K14985|	FOHSDR|JHAMT|JHEH|JHEH|JHAMT|JHAMT|JHAMT|JHEH|DIB|FOHSDR|PHM|JHAMT|CYP18A1|
Thyroid hormone signaling pathway	ko04919	38	0.0109169	0.351768	Cluster-73051.13221|Cluster-73051.54745|Cluster-73051.10900|Cluster-73051.70560|Cluster-73051.9532|Cluster-73051.62479|Cluster-73051.30838|Cluster-8549.0|Cluster-73051.58694|Cluster-73051.65078|Cluster-8938.0|Cluster-73051.84260|Cluster-73051.68366|Cluster-73051.94224|Cluster-73051.82729|Cluster-73051.66213|Cluster-9809.2|Cluster-73051.25730|Cluster-7195.0|Cluster-9675.0|Cluster-9675.1|Cluster-73…	K01539|K01540|K05857|K19029|K05857|K02599|K05857|K01539|K04345|K06276|K11644|K07299|K01540|K09183|K04498|K06062|K19029|K05692|K03083|K05858|K05857|K09183|K09183|K09183|K01539|K05692|K04456|K05692|K07299|K08268|K07208|K01539|K07299|K07299|K07299|K01116|K19663|K07299|	ATP1A|ATP1B, CD298|PLCD|PFKFB2|PLCD|NOTCH1|PLCD|ATP1A|PKA|PDPK1|SIN3A|SLC2A1, GLUT1|ATP1B, CD298|GATA4|EP300, CREBBP, KAT3|PCAF, KAT2, GCN5|PFKFB2|ACTB_G1|GSK3B|PLCB|PLCD|GATA4|GATA4|GATA4|ATP1A|ACTB_G1|AKT|ACTB_G1|SLC2A1, GLUT1|HIF1A|RHEB|ATP1A|SLC2A1, GLUT1|SLC2A1, GLUT1|SLC2A1, GLUT1|PLCG1|PRKCG|SLC2A1, GLUT1|
Transcriptional misregulation in cancer	ko05202	32	0.0145244	0.391979	Cluster-8938.0|Cluster-73051.63626|Cluster-73051.76360|Cluster-73051.63764|Cluster-9110.0|Cluster-73051.63182|Cluster-73051.44522|Cluster-73051.13057|Cluster-73051.63930|Cluster-73051.64112|Cluster-90204.0|Cluster-73051.65706|Cluster-73051.56244|Cluster-73051.63583|Cluster-8334.0|Cluster-73051.63712|Cluster-73051.63711|Cluster-73051.36940|Cluster-73051.36941|Cluster-9911.0|Cluster-73051.64246|Clu…	K11644|K12823|K12823|K12823|K14651|K12823|K00069|K11253|K12823|K12823|K12823|K12823|K11313|K15188|K04453|K12823|K12823|K11253|K11253|K04453|K12823|K15627|K02580|K12823|K11253|K12823|K00069|K12823|K00069|K11253|K00069|K00069|	SIN3A|DDX5, DBP2|DDX5, DBP2|DDX5, DBP2|TAF15, NPL3|DDX5, DBP2|HPGD|H3|DDX5, DBP2|DDX5, DBP2|DDX5, DBP2|DDX5, DBP2|SUPT3H, SPT3|CCNT|MAX|DDX5, DBP2|DDX5, DBP2|H3|H3|MAX|DDX5, DBP2|ASPSCR1, ASPL|NFKB1|DDX5, DBP2|H3|DDX5, DBP2|HPGD|DDX5, DBP2|HPGD|H3|HPGD|HPGD|
Lipoic acid metabolism	ko00785	4	0.0148682	0.391979	Cluster-73051.36746|Cluster-9510.0|Cluster-73051.64391|Cluster-73051.23740	K03644|K03644|K10105|K03801|	lipA|lipA|LIPT1|lipB|
Circadian rhythm - fly	ko04711	6	0.0185838	0.43141	Cluster-73051.88917|Cluster-73051.66956|Cluster-7195.0|Cluster-73051.62620|Cluster-73051.28073|Cluster-73051.65103	K02296|K02633|K03083|K09057|K12074|K12114|	ARNTL, BMAL1, CYC|PER|GSK3B|HLF|TIM|VRI|
RNA polymerase	ko03020	15	0.0193391	0.43141	Cluster-73051.10489|Cluster-73051.70133|Cluster-73051.61753|Cluster-73051.112773|Cluster-73051.52977|Cluster-9919.1|Cluster-73051.53800|Cluster-73051.87469|Cluster-73051.60084|Cluster-73051.82842|Cluster-73051.114220|Cluster-73051.60715|Cluster-73051.10953|Cluster-9473.0|Cluster-73051.71718	K03013|K03008|K03009|K03010|K03005|K03006|K03017|K03011|K03016|K03015|K03027|K03025|K03017|K02999|K03012|	RPB5, POLR2E|RPB11, POLR2J|RPB12, POLR2K|RPB2, POLR2B|RPA49, POLR1E|RPB1, POLR2A|RPB9, POLR2I|RPB3, POLR2C|RPB8, POLR2H|RPB7, POLR2G|RPC40, POLR1C|RPC6, POLR3F|RPB9, POLR2I|RPA1, POLR1A|RPB4, POLR2D|
MicroRNAs in cancer	ko05206	32	0.023942	0.495941	Cluster-73051.64760|Cluster-73051.100492|Cluster-73051.62479|Cluster-73051.113983|Cluster-73051.111551|Cluster-73051.82729|Cluster-73051.41957|Cluster-73051.65271|Cluster-9378.0|Cluster-73051.85946|Cluster-73051.67289|Cluster-73051.22411|Cluster-73051.99396|Cluster-73051.60590|Cluster-9859.0|Cluster-73051.99391|Cluster-73051.58493|Cluster-73051.53858|Cluster-73051.99390|Cluster-73051.29684|Cluste…	K16865|K05658|K02599|K07436|K05658|K04498|K11592|K10149|K05658|K17383|K11411|K05658|K05658|K10373|K04513|K05658|K10605|K02085|K05658|K05658|K05658|K01425|K11592|K12886|K02580|K12035|K04438|K01116|K19663|K05658|K05658|K05658|	PDCD4|ABCB1, CD243|NOTCH1|CYP24A1|ABCB1, CD243|EP300, CREBBP, KAT3|DICER1, DCR1|TP63|ABCB1, CD243|SPRY2|SIRT1, SIR2L1|ABCB1, CD243|ABCB1, CD243|TPM1|RHOA|ABCB1, CD243|BRCA1|APC|ABCB1, CD243|ABCB1, CD243|ABCB1, CD243|glsA, GLS|DICER1, DCR1|HNRNPK|NFKB1|TRIM71|CRK, CRKII|PLCG1|PRKCG|ABCB1, CD243|ABCB1, CD243|ABCB1, CD243|
Purine metabolism	ko00230	53	0.0293404	0.567247	Cluster-73051.61753|Cluster-73051.97598|Cluster-73051.112773|Cluster-9919.1|Cluster-73051.53800|Cluster-73051.60715|Cluster-73051.95945|Cluster-9891.0|Cluster-73051.114220|Cluster-73051.33266|Cluster-73051.63922|Cluster-8732.0|Cluster-73051.70425|Cluster-73051.65296|Cluster-73051.63376|Cluster-73051.10489|Cluster-7508.0|Cluster-19910.0|Cluster-73051.71718|Cluster-73051.64382|Cluster-9109.0|Cluste…	K03009|K19970|K03010|K03006|K03017|K03025|K08042|K01466|K03027|K00939|K02321|K00759|K08041|K08048|K18437|K03013|K01939|K00088|K03012|K01756|K00948|K01511|K00948|K00856|K01490|K08049|K02999|K00364|K13987|K03011|K13298|K00602|K03005|K01487|K03016|K03015|K01939|K19970|K19970|K01081|K01518|K08042|K01490|K18532|K01835|K00602|K00088|K03008|K00948|K01768|K03017|K13755|K00873|	RPB12, POLR2K|NT5E, CD73|RPB2, POLR2B|RPB1, POLR2A|RPB9, POLR2I|RPC6, POLR3F|ADCY2|allB|RPC40, POLR1C|adk, AK|POLA2|APRT, apt|ADCY1|ADCY8|PDE8|RPB5, POLR2E|purA, ADSS|IMPDH, guaB|RPB4, POLR2D|purB, ADSL|PRPS, prsA|ENTPD5_6|PRPS, prsA|E2.7.1.20, ADK|AMPD|ADCY9|RPA1, POLR1A|E1.7.1.7, guaC|NUDT5|RPB3, POLR2C|PDE11|purH|RPA49, POLR1E|E3.5.4.3, guaD|RPB8, POLR2H|RPB7, POLR2G|purA, ADSS|NT5E, CD73|NT5E…
Fatty acid degradation	ko00071	34	0.0323239	0.585871	Cluster-73051.111796|Cluster-73051.111797|Cluster-73051.58863|Cluster-73051.1707|Cluster-73051.81023|Cluster-9715.0|Cluster-75775.0|Cluster-73051.33869|Cluster-6573.0|Cluster-73051.64792|Cluster-73051.10560|Cluster-73051.63433|Cluster-73051.11169|Cluster-73051.114563|Cluster-73051.36173|Cluster-73051.49255|Cluster-73051.76331|Cluster-73051.43113|Cluster-73051.63067|Cluster-73051.62011|Cluster-730…	K01897|K01897|K00128|K00128|K14085|K09479|K13953|K00249|K01897|K00249|K01897|K00232|K00121|K00252|K13238|K00128|K09478|K00252|K00128|K00128|K00128|K00626|K14085|K13953|K13953|K00232|K09478|K07513|K00128|K07508|K00232|K00128|K01897|K07513|	ACSL, fadD|ACSL, fadD|ALDH|ALDH|ALDH7A1|ACADVL|adhP|ACADM, acd|ACSL, fadD|ACADM, acd|ACSL, fadD|E1.3.3.6, ACOX1, ACOX3|frmA, ADH5, adhC|GCDH, gcdH|DCI|ALDH|ACADSB|GCDH, gcdH|ALDH|ALDH|ALDH|E2.3.1.9, atoB|ALDH7A1|adhP|adhP|E1.3.3.6, ACOX1, ACOX3|ACADSB|ACAA1|ALDH|ACAA2|E1.3.3.6, ACOX1, ACOX3|ALDH|ACSL, fadD|ACAA1|
Hedgehog signaling pathway - fly	ko04341	33	0.0370208	0.631531	Cluster-73051.88640|Cluster-73051.72056|Cluster-73051.54545|Cluster-73051.85237|Cluster-73051.20983|Cluster-73051.72058|Cluster-73051.70003|Cluster-73051.77961|Cluster-73051.39554|Cluster-73051.77962|Cluster-73051.54548|Cluster-73051.12365|Cluster-9723.0|Cluster-73051.66039|Cluster-7195.0|Cluster-73051.64578|Cluster-73051.112323|Cluster-73051.79139|Cluster-73051.75793|Cluster-73051.112470|Cluster…	K10523|K10523|K10523|K10523|K10523|K10523|K06228|K10523|K10523|K10523|K10523|K10523|K03362|K10523|K03083|K10523|K10523|K10523|K16799|K03347|K10523|K10523|K10523|K10523|K10523|K04345|K10523|K03362|K10523|K08958|K10523|K20245|K10523|	SPOP|SPOP|SPOP|SPOP|SPOP|SPOP|FU|SPOP|SPOP|SPOP|SPOP|SPOP|FBXW1_11, BTRC, beta-TRCP|SPOP|GSK3B|SPOP|SPOP|SPOP|CI|CUL1, CDC53|SPOP|SPOP|SPOP|SPOP|SPOP|PKA|SPOP|FBXW1_11, BTRC, beta-TRCP|SPOP|CSNK1G|SPOP|BOI|SPOP|
GABAergic synapse	ko04727	21	0.047924	0.731176	Cluster-9801.3|Cluster-73051.38107|Cluster-73051.58694|Cluster-73051.27543|Cluster-73051.125400|Cluster-73051.98771|Cluster-73051.111786|Cluster-73051.95945|Cluster-73051.65924|Cluster-73051.21539|Cluster-73051.111104|Cluster-73051.102933|Cluster-2311.0|Cluster-73051.68916|Cluster-8189.0|Cluster-73051.57642|Cluster-73051.113649|Cluster-73051.13011|Cluster-73051.74651|Cluster-73051.70425|Cluster-7…	K04536|K01580|K04345|K05034|K19663|K15015|K01915|K08042|K15376|K08042|K01915|K04539|K13524|K05034|K01915|K01425|K13524|K13524|K08049|K08041|K08048|	GNB1|E4.1.1.15, gadB, gadA, GAD|PKA|SLC6A1|PRKCG|SLC32A, VGAT|glnA, GLUL|ADCY2|GPHN|ADCY2|glnA, GLUL|GNB5|ABAT|SLC6A1|glnA, GLUL|glsA, GLS|ABAT|ABAT|ADCY9|ADCY1|ADCY8|

## Sheet: Sheet2
Table S4 KEGG pathway enriched significantly at constant low-temperature acclimation (Z vs T).
Early-development stage
#Term	ID	Input number	P-Value	Corrected P-Value	Input	KO	KO_name
Signaling pathways regulating pluripotency of stem cells	ko04550	8	2.93e-06	0.000430502	Cluster-73051.57669|Cluster-73051.76074|Cluster-73051.63763|Cluster-73051.64014|Cluster-73051.77830|Cluster-73051.50289|Cluster-73051.71608|Cluster-73051.82936	K09378|K02842|K09378|K02354|K09378|K09370|K09378|K03209|	ATBF1|FZD9_10, CD349_50|ATBF1|FZD4, fz4, CD344|ATBF1|ISL1|ATBF1|WNT1|
Small cell lung cancer	ko05222	6	9.72e-05	0.00592025	Cluster-73051.63971|Cluster-73051.55617|Cluster-73051.63238|Cluster-73051.70005|Cluster-73051.55562|Cluster-73051.44605	K16061|K06237|K16061|K06237|K05635|K03875|	BIRC7_8|COL4A|BIRC7_8|COL4A|LAMC1|SKP2, FBXL1|
Pathways in cancer	ko05200	11	0.000120821	0.00592025	Cluster-73051.76074|Cluster-73051.63971|Cluster-73051.60726|Cluster-73051.57756|Cluster-73051.64014|Cluster-73051.55617|Cluster-73051.63238|Cluster-73051.70005|Cluster-73051.55562|Cluster-73051.82936|Cluster-73051.44605	K02842|K16061|K04079|K04448|K02354|K06237|K16061|K06237|K05635|K03209|K03875|	FZD9_10, CD349_50|BIRC7_8|HSP90A, htpG|JUN|FZD4, fz4, CD344|COL4A|BIRC7_8|COL4A|LAMC1|WNT1|SKP2, FBXL1|
Hedgehog signaling pathway - fly	ko04341	6	0.00380541	0.126687	Cluster-73051.75793|Cluster-73051.39554|Cluster-73051.65371|Cluster-73051.54545|Cluster-73051.54548|Cluster-73051.47974	K16799|K10523|K06224|K10523|K10523|K20245|	CI|SPOP|HH|SPOP|SPOP|BOI|
Other glycan degradation	ko00511	3	0.00483099	0.126687	Cluster-73051.26409|Cluster-73051.105487|Cluster-73051.85071	K01201|K12373|K01227|	GBA, srfJ|HEXA_B|E3.2.1.96|
Basal cell carcinoma	ko05217	3	0.00517091	0.126687	Cluster-73051.82936|Cluster-73051.76074|Cluster-73051.64014	K03209|K02842|K02354|	WNT1|FZD9_10, CD349_50|FZD4, fz4, CD344|
DNA replication	ko03030	3	0.00627557	0.131787	Cluster-73051.83808|Cluster-73051.42032|Cluster-73051.67310	K02540|K02210|K02212|	MCM2|MCM7, CDC47|MCM4, CDC54|
Transcriptional misregulation in cancer	ko05202	5	0.0101073	0.185722	Cluster-73051.41536|Cluster-73051.22142|Cluster-73051.64246|Cluster-73051.64112|Cluster-73051.112389	K15617|K09436|K12823|K12823|K15607|	LDB1|FLI1|DDX5, DBP2|DDX5, DBP2|TLX3, HOX11L2|
Terpenoid backbone biosynthesis	ko00900	3	0.0223916	0.360109	Cluster-73051.69140|Cluster-73051.75932|Cluster-73051.37141	K00787|K08658|K08658|	FDPS|RCE1, FACE2|RCE1, FACE2|
Hippo signaling pathway - multiple species	ko04392	2	0.0258171	0.360109	Cluster-73051.63977|Cluster-73051.58174	K16683|K16507|	EX|DCHS1_2, PCDH16_23|
Hippo signaling pathway - fly	ko04391	4	0.0280237	0.360109	Cluster-73051.63977|Cluster-73051.82936|Cluster-73051.43194|Cluster-73051.58174	K16683|K03209|K16674|K16507|	EX|WNT1|FJX1|DCHS1_2, PCDH16_23|
ECM-receptor interaction	ko04512	3	0.0293966	0.360109	Cluster-73051.55617|Cluster-73051.70005|Cluster-73051.55562	K06237|K06237|K05635|	COL4A|COL4A|LAMC1|
Notch signaling pathway	ko04330	2	0.0361946	0.364389	Cluster-73051.41309|Cluster-73051.62479	K06171|K02599|	NCSTN|NOTCH1|
Ubiquitin mediated proteolysis	ko04120	5	0.037667	0.364389	Cluster-73051.58493|Cluster-73051.62988|Cluster-73051.63238|Cluster-73051.63971|Cluster-73051.44605	K10605|K03178|K16061|K16061|K03875|	BRCA1|UBE1, UBA1|BIRC7_8|BIRC7_8|SKP2, FBXL1|
Systemic lupus erythematosus	ko05322	3	0.0395886	0.364389	Cluster-73051.70200|Cluster-73051.70202|Cluster-73051.80200	K11251|K11251|K11252|	H2A|H2A|H2B|
Apoptosis - multiple species	ko04215	2	0.0418876	0.364389	Cluster-73051.63238|Cluster-73051.63971	K16061|K16061|	BIRC7_8|BIRC7_8|
Melanogenesis	ko04916	3	0.0429517	0.364389	Cluster-73051.82936|Cluster-73051.76074|Cluster-73051.64014	K03209|K02842|K02354|	WNT1|FZD9_10, CD349_50|FZD4, fz4, CD344|
TGF-beta signaling pathway	ko04350	3	0.0476509	0.364389	Cluster-73051.42895|Cluster-73051.55203|Cluster-73051.81429	K17696|K10162|K04677|	EMC|BAMBI|SMAD6|
Diapauses tage
#Term	ID	Input number	P-Value	Corrected P-Value	Input	KO	KO_name
Transcriptional misregulation in cancer	ko05202	25	3.5e-05	0.009985	Cluster-73051.64424|Cluster-73051.63626|Cluster-73051.64764|Cluster-73051.63764|Cluster-73051.18162|Cluster-90204.0|Cluster-73051.65706|Cluster-73051.20425|Cluster-73051.47600|Cluster-73051.56073|Cluster-73051.63712|Cluster-73051.63711|Cluster-73051.63182|Cluster-73051.71620|Cluster-73051.38818|Cluster-73051.64042|Cluster-73051.36940|Cluster-73051.57899|Cluster-103901.0|Cluster-73051.36504|Cluste…	K11427|K12823|K11447|K12823|K14970|K12823|K12823|K01558|K11459|K09254|K12823|K12823|K12823|K02211|K10053|K12823|K11253|K03211|K00069|K11459|K00069|K15617|K00069|K00069|K00069|	DOT1L, DOT1|DDX5, DBP2|UTX, UTY|DDX5, DBP2|MEN1, MNN1|DDX5, DBP2|DDX5, DBP2|WNT16|PCGF4, BMI1|REL|DDX5, DBP2|DDX5, DBP2|DDX5, DBP2|CDK9|RUNX1T1, CBFA2T1|DDX5, DBP2|H3|ETV6_7, yan|HPGD|PCGF4, BMI1|HPGD|LDB1|HPGD|HPGD|HPGD|
Hedgehog signaling pathway - fly	ko04341	24	0.000458582	0.065348	Cluster-73051.54545|Cluster-73051.65509|Cluster-73051.54548|Cluster-73051.29455|Cluster-73051.67101|Cluster-73051.66039|Cluster-73051.111952|Cluster-73051.76502|Cluster-73051.100430|Cluster-73051.99548|Cluster-73051.75793|Cluster-73051.79558|Cluster-73051.63999|Cluster-73051.56218|Cluster-61666.0|Cluster-73051.76758|Cluster-73051.64578|Cluster-73051.23713|Cluster-73051.23711|Cluster-73051.75767|C…	K10523|K10523|K10523|K10523|K16799|K10523|K10523|K10523|K10523|K10523|K16799|K10523|K08957|K10523|K10523|K10523|K10523|K10523|K10523|K10523|K10523|K10523|K10523|K20245|	SPOP|SPOP|SPOP|SPOP|CI|SPOP|SPOP|SPOP|SPOP|SPOP|CI|SPOP|CSNK1A|SPOP|SPOP|SPOP|SPOP|SPOP|SPOP|SPOP|SPOP|SPOP|SPOP|BOI|
Other glycan degradation	ko00511	9	0.00139762	0.132774	Cluster-73051.85071|Cluster-73051.21287|Cluster-73051.26409|Cluster-73051.105759|Cluster-73051.9280|Cluster-73051.29402|Cluster-73051.64140|Cluster-73051.49036|Cluster-73051.76662	K01227|K12311|K01201|K12311|K01201|K01192|K01206|K12373|K17108|	E3.2.1.96|MAN2B1, LAMAN|GBA, srfJ|MAN2B1, LAMAN|GBA, srfJ|E3.2.1.25, MANBA, manB|FUCA|HEXA_B|GBA2|
Hedgehog signaling pathway	ko04340	21	0.00427245	0.304412	Cluster-73051.31237|Cluster-73051.29455|Cluster-73051.56218|Cluster-73051.79558|Cluster-73051.23713|Cluster-73051.99548|Cluster-73051.23711|Cluster-73051.63999|Cluster-73051.75767|Cluster-61666.0|Cluster-73051.66039|Cluster-73051.54545|Cluster-73051.111952|Cluster-73051.76758|Cluster-73051.64578|Cluster-73051.100430|Cluster-73051.89425|Cluster-73051.103440|Cluster-73051.54548|Cluster-73051.76502|…	K10523|K10523|K10523|K10523|K10523|K10523|K10523|K08957|K10523|K10523|K10523|K10523|K10523|K10523|K10523|K10523|K10523|K10523|K10523|K10523|K10523|	SPOP|SPOP|SPOP|SPOP|SPOP|SPOP|SPOP|CSNK1A|SPOP|SPOP|SPOP|SPOP|SPOP|SPOP|SPOP|SPOP|SPOP|SPOP|SPOP|SPOP|SPOP|
Proteoglycans in cancer	ko05205	34	0.00649301	0.370102	Cluster-73051.62668|Cluster-73051.63626|Cluster-73051.68863|Cluster-73051.63764|Cluster-73051.94039|Cluster-73051.82936|Cluster-73051.96978|Cluster-73051.109120|Cluster-90204.0|Cluster-73051.63951|Cluster-73051.64014|Cluster-73051.63799|Cluster-73051.62162|Cluster-73051.87919|Cluster-73051.57332|Cluster-73051.103439|Cluster-73051.20425|Cluster-73051.59022|Cluster-73051.76074|Cluster-73051.21191|C…	K06269|K12823|K04958|K12823|K05860|K03209|K05692|K10380|K12823|K05692|K02354|K05692|K16848|K06270|K04392|K10380|K01558|K05692|K02842|K10380|K12823|K12823|K12823|K02677|K08268|K06269|K07964|K12823|K10380|K04392|K10380|K10380|K12823|K10380|	PPP1C|DDX5, DBP2|ITPR1|DDX5, DBP2|PLCE|WNT1|ACTB_G1|ANK|DDX5, DBP2|ACTB_G1|FZD4, fz4, CD344|ACTB_G1|IQGAP1|PPP1R12A, MYPT1|RAC1|ANK|WNT16|ACTB_G1|FZD9_10, CD349_50|ANK|DDX5, DBP2|DDX5, DBP2|DDX5, DBP2|PRKCA|HIF1A|PPP1C|HPSE|DDX5, DBP2|ANK|RAC1|ANK|ANK|DDX5, DBP2|ANK|
Maturity onset diabetes of the young	ko04950	4	0.0149178	0.545549	Cluster-73051.55730|Cluster-73051.72813|Cluster-73051.82699|Cluster-73051.68875	K08031|K08031|K08040|K08029|	PAX6|PAX6|BHLHB8, MIST1|NKX2-2|
Pathways in cancer	ko05200	31	0.015267	0.545549	Cluster-73051.70087|Cluster-73051.63550|Cluster-73051.37465|Cluster-73051.89248|Cluster-73051.64860|Cluster-73051.82936|Cluster-73051.75856|Cluster-73051.63971|Cluster-73051.64014|Cluster-73051.63238|Cluster-73051.70005|Cluster-73051.57332|Cluster-73051.65982|Cluster-73051.20425|Cluster-73051.51995|Cluster-73051.76074|Cluster-73051.65369|Cluster-73051.39596|Cluster-73051.62968|Cluster-73051.86446…	K04440|K09288|K05858|K04674|K16061|K03209|K09455|K16061|K02354|K16061|K06237|K04392|K03870|K01558|K04630|K02842|K09288|K03870|K06240|K02677|K05126|K08268|K04398|K11224|K10053|K03875|K08049|K04392|K04079|K06237|K04539|	JNK|CCDC6, PTC|PLCB|TGFBR1, ALK5|BIRC7_8|WNT1|MITF|BIRC7_8|FZD4, fz4, CD344|BIRC7_8|COL4A|RAC1|CUL2|WNT16|GNAI|FZD9_10, CD349_50|CCDC6, PTC|CUL2|LAMA3_5|PRKCA|RET|HIF1A|CASP8|STAT5B|RUNX1T1, CBFA2T1|SKP2, FBXL1|ADCY9|RAC1|HSP90A, htpG|COL4A|GNB5|
Drug metabolism - other enzymes	ko00983	14	0.0174533	0.545549	Cluster-73051.102479|Cluster-73051.60404|Cluster-73051.88781|Cluster-73051.74583|Cluster-73051.24718|Cluster-73051.24545|Cluster-73051.50594|Cluster-73051.40569|Cluster-73051.111068|Cluster-73051.98311|Cluster-73051.36417|Cluster-73051.65859|Cluster-73051.67334|Cluster-73051.80590	K00207|K00699|K00106|K00699|K00857|K00088|K00699|K00699|K00699|K01195|K00106|K00757|K00699|K00699|	DPYD|UGT|XDH|UGT|tdk, TK|IMPDH, guaB|UGT|UGT|UGT|uidA, GUSB|XDH|udp, UPP|UGT|UGT|
Glycosylphosphatidylinositol(GPI)-anchor biosynthesis	ko00563	5	0.0215117	0.545549	Cluster-73051.69250|Cluster-73051.26531|Cluster-73051.51166|Cluster-73051.45721|Cluster-73051.73166	K05294|K07542|K05292|K08098|K05290|	PGAP1|PIGV|PIGT|PIGZ, SMP3|PIGK|
Protein digestion and absorption	ko04974	14	0.0249184	0.545549	Cluster-73051.84880|Cluster-73051.32282|Cluster-73051.105061|Cluster-73051.56996|Cluster-73051.16139|Cluster-73051.2159|Cluster-73051.84881|Cluster-73051.15602|Cluster-73051.48479|Cluster-73051.55617|Cluster-73051.70005|Cluster-73051.47132|Cluster-73051.68833|Cluster-73051.39418	K06823|K01285|K01539|K06519|K01312|K01312|K19721|K01312|K12040|K06237|K06237|K12040|K08187|K04926|	COL18A|PRCP|ATP1A|SLC3A2, MDU1, CD98|PRSS1_2_3|PRSS1_2_3|COL5AS|PRSS1_2_3|SLC9A3, NHE3|COL4A|COL4A|SLC9A3, NHE3|SLC16A10|KCNQ1|
Arachidonic acid metabolism	ko00590	9	0.0301911	0.545549	Cluster-73051.86723|Cluster-73051.101624|Cluster-73051.32173|Cluster-73051.60842|Cluster-73051.69559|Cluster-73051.12277|Cluster-73051.22347|Cluster-73051.70536|Cluster-73051.70534	K01047|K04097|K04097|K05309|K00079|K04097|K18592|K04097|K04097|	PLA2G, SPLA2|HPGDS|HPGDS|PTGES2|CBR1|HPGDS|GGT1_5, CD224|HPGDS|HPGDS|
GABAergic synapse	ko04727	12	0.0323067	0.545549	Cluster-73051.38107|Cluster-73051.74651|Cluster-73051.51995|Cluster-73051.27543|Cluster-73051.25711|Cluster-73051.65924|Cluster-73051.88124|Cluster-73051.57642|Cluster-73051.72602|Cluster-73051.102933|Cluster-73051.86446|Cluster-73051.98771	K01580|K08049|K04630|K05034|K15375|K15376|K01580|K01425|K06027|K04539|K02677|K15015|	E4.1.1.15, gadB, gadA, GAD|ADCY9|GNAI|SLC6A1|PLCL1, PRIP|GPHN|E4.1.1.15, gadB, gadA, GAD|glsA, GLS|NSF, SEC18|GNB5|PRKCA|SLC32A, VGAT|
Chemical carcinogenesis	ko05204	17	0.0331569	0.545549	Cluster-73051.101624|Cluster-73051.60404|Cluster-73051.69559|Cluster-73051.12277|Cluster-73051.74583|Cluster-73051.35266|Cluster-73051.40569|Cluster-73051.70357|Cluster-73051.70536|Cluster-73051.60912|Cluster-73051.70534|Cluster-73051.111068|Cluster-73051.50594|Cluster-27352.0|Cluster-73051.67334|Cluster-73051.80590|Cluster-73051.32173	K04097|K00699|K00079|K04097|K00699|K00799|K00699|K00799|K04097|K00799|K04097|K00699|K00699|K00799|K00699|K00699|K04097|	HPGDS|UGT|CBR1|HPGDS|UGT|GST, gst|UGT|GST, gst|HPGDS|GST, gst|HPGDS|UGT|UGT|GST, gst|UGT|UGT|HPGDS|
RNA polymerase	ko03020	8	0.0348291	0.545549	Cluster-73051.61753|Cluster-73051.52977|Cluster-73051.87469|Cluster-73051.60084|Cluster-73051.26721|Cluster-73051.61478|Cluster-73051.71718|Cluster-73051.38938	K03009|K03005|K03011|K03016|K03004|K03019|K03012|K03000|	RPB12, POLR2K|RPA49, POLR1E|RPB3, POLR2C|RPB8, POLR2H|RPA43|RPC11, POLR3K|RPB4, POLR2D|RPA12, ZNRD1|
Apoptosis - multiple species	ko04215	6	0.0375463	0.545549	Cluster-73051.64860|Cluster-73051.63971|Cluster-73051.73188|Cluster-73051.70087|Cluster-73051.63238|Cluster-73051.62610	K16061|K16061|K16943|K04440|K16061|K04398|	BIRC7_8|BIRC7_8|SEPT4|JNK|BIRC7_8|CASP8|
Glycosaminoglycan degradation	ko00531	6	0.0375463	0.545549	Cluster-73051.24608|Cluster-73051.31656|Cluster-73051.98311|Cluster-73051.49036|Cluster-73051.87743|Cluster-73051.97994	K01136|K01217|K01195|K12373|K01205|K07964|	IDS|IDUA|uidA, GUSB|HEXA_B|NAGLU|HPSE|
Choline metabolism in cancer	ko05231	11	0.0402744	0.545549	Cluster-73051.22030|Cluster-73051.51650|Cluster-73051.70087|Cluster-73051.42220|Cluster-73051.24197|Cluster-73051.63406|Cluster-73051.88428|Cluster-73051.86446|Cluster-73051.60258|Cluster-73051.57332|Cluster-73051.55037	K08202|K04392|K04440|K01080|K08202|K18695|K01080|K02677|K08268|K04392|K07208|	SLC22A4_5, OCTN|RAC1|JNK|PPAP2|SLC22A4_5, OCTN|GPCPD1|PPAP2|PRKCA|HIF1A|RAC1|RHEB|
Amoebiasis	ko05146	13	0.0427545	0.545549	Cluster-73051.74713|Cluster-73051.78812|Cluster-73051.78813|Cluster-73051.102558|Cluster-73051.90281|Cluster-73051.31273|Cluster-73051.39774|Cluster-73051.37465|Cluster-73051.55617|Cluster-73051.62968|Cluster-73051.86446|Cluster-73051.70005|Cluster-73051.28048	K13963|K13963|K13963|K13963|K13963|K04636|K13963|K05858|K06237|K06240|K02677|K06237|K13963|	SERPINB|SERPINB|SERPINB|SERPINB|SERPINB|GNA14|SERPINB|PLCB|COL4A|LAMA3_5|PRKCA|COL4A|SERPINB|
Glutathione metabolism	ko00480	17	0.0450983	0.545549	Cluster-73051.22290|Cluster-73051.32173|Cluster-73051.44775|Cluster-73051.21372|Cluster-73051.12277|Cluster-73051.60456|Cluster-73051.22347|Cluster-73051.35266|Cluster-73051.101624|Cluster-73051.70357|Cluster-73051.70536|Cluster-73051.60912|Cluster-73051.70534|Cluster-73051.56243|Cluster-27352.0|Cluster-73051.30849|Cluster-73051.70815	K11140|K04097|K00682|K00802|K04097|K10807|K18592|K00799|K04097|K00799|K04097|K00799|K04097|K00036|K00799|K11140|K11140|	ANPEP, CD13|HPGDS|GGCT|SMS|HPGDS|RRM1|GGT1_5, CD224|GST, gst|HPGDS|GST, gst|HPGDS|GST, gst|HPGDS|G6PD, zwf|GST, gst|ANPEP, CD13|ANPEP, CD13|
Metabolism of xenobiotics by cytochrome P450	ko00980	18	0.0473767	0.545549	Cluster-73051.101624|Cluster-73051.60404|Cluster-73051.69559|Cluster-73051.12277|Cluster-73051.74583|Cluster-73051.35902|Cluster-73051.35266|Cluster-73051.40569|Cluster-73051.70357|Cluster-73051.70536|Cluster-73051.60912|Cluster-73051.70534|Cluster-73051.111068|Cluster-73051.50594|Cluster-27352.0|Cluster-73051.67334|Cluster-73051.80590|Cluster-73051.32173	K04097|K00699|K00079|K04097|K00699|K00078|K00799|K00699|K00799|K04097|K00799|K04097|K00699|K00699|K00799|K00699|K00699|K04097|	HPGDS|UGT|CBR1|HPGDS|UGT|DHDH|GST, gst|UGT|GST, gst|HPGDS|GST, gst|HPGDS|UGT|UGT|GST, gst|UGT|UGT|HPGDS|
Diapause-terminated stage
#Term	ID	Input number	P-Value	Corrected P-Value	Input	KO	KO_name
AMPK signaling pathway	ko04152	48	0.000254202	0.0734643	Cluster-73051.63591|Cluster-73051.10714|Cluster-7538.0|Cluster-73051.66794|Cluster-73051.70560|Cluster-7483.0|Cluster-73051.54681|Cluster-73051.66597|Cluster-73051.63647|Cluster-73051.29424|Cluster-73051.63437|Cluster-73051.60065|Cluster-7123.0|Cluster-8527.0|Cluster-9809.2|Cluster-73051.52778|Cluster-73051.43546|Cluster-73051.30878|Cluster-73051.61593|Cluster-73051.65078|Cluster-73051.9367|Clust…	K03234|K19030|K07359|K00665|K19029|K09048|K08765|K00507|K03234|K00665|K03234|K01596|K19028|K07208|K19029|K03234|K04526|K00665|K16172|K06276|K03456|K00665|K00665|K04382|K00665|K07197|K04527|K04456|K03234|K00507|K00665|K03234|K03234|K06627|K03841|K00665|K00665|K09408|K01103|K00507|K11411|K00665|K00850|K00507|K00665|K00507|K00507|K00922|	EEF2|PFKFB4|CAMKK2|FASN|PFKFB2|CREB3|CPT1A|SCD, desC|EEF2|FASN|EEF2|E4.1.1.32, pckA, PCK|PFKFB1|RHEB|PFKFB2|EEF2|INS|FASN|IRS1|PDPK1|PPP2R1|FASN|FASN|PPP2C|FASN|SREBP1, SREBF1|INSR, CD220|AKT|EEF2|SCD, desC|FASN|EEF2|EEF2|CCNA|FBP, fbp|FASN|FASN|FOXO3|PFKFB3|SCD, desC|SIRT1, SIR2L1|FASN|pfkA, PFK|SCD, desC|FASN|SCD, desC|SCD, desC|PIK3CA_B_D|
Fatty acid biosynthesis	ko00061	15	0.000845522	0.122178	Cluster-73051.47388|Cluster-73051.66794|Cluster-73051.54039|Cluster-73051.11487|Cluster-73051.65486|Cluster-73051.30878|Cluster-73051.111797|Cluster-73051.29424|Cluster-73051.91766|Cluster-73051.30879|Cluster-73051.46181|Cluster-73051.30880|Cluster-9495.0|Cluster-73051.36051|Cluster-73051.30877	K00665|K00665|K00665|K09458|K00665|K00665|K01897|K00665|K00665|K00665|K00665|K00665|K01897|K15013|K00665|	FASN|FASN|FASN|fabF|FASN|FASN|ACSL, fadD|FASN|FASN|FASN|FASN|FASN|ACSL, fadD|ACSBG|FASN|
Insulin signaling pathway	ko04910	44	0.00337624	0.241896	Cluster-73051.120336|Cluster-73051.66794|Cluster-73051.112718|Cluster-73051.65078|Cluster-73051.54039|Cluster-73051.71562|Cluster-73051.58694|Cluster-73051.61846|Cluster-73051.29424|Cluster-73051.30879|Cluster-73051.60065|Cluster-73051.63975|Cluster-73051.61471|Cluster-73051.43546|Cluster-73051.61593|Cluster-7195.0|Cluster-73051.30878|Cluster-73051.62209|Cluster-73051.11532|Cluster-73051.63177|Cl…	K03259|K00665|K02991|K06276|K00665|K02183|K04345|K04527|K00665|K00665|K01596|K04739|K04365|K04526|K16172|K03083|K00665|K04372|K02183|K07189|K02183|K00665|K07197|K07189|K04456|K00665|K03259|K07189|K02991|K03841|K00665|K00665|K00844|K07208|K06269|K04440|K00665|K04438|K06269|K07192|K00665|K06269|K00844|K00922|	EIF4E|FASN|RP-S6e, RPS6|PDPK1|FASN|CALM|PKA|INSR, CD220|FASN|FASN|E4.1.1.32, pckA, PCK|PRKAR|BRAF|INS|IRS1|GSK3B|FASN|MKNK, MNK|CALM|PPP1R3|CALM|FASN|SREBP1, SREBF1|PPP1R3|AKT|FASN|EIF4E|PPP1R3|RP-S6e, RPS6|FBP, fbp|FASN|FASN|HK|RHEB|PPP1C|JNK|FASN|CRK, CRKII|PPP1C|FLOT|FASN|PPP1C|HK|PIK3CA_B_D|
Thyroid hormone signaling pathway	ko04919	38	0.00383499	0.241896	Cluster-73051.13221|Cluster-8938.0|Cluster-73051.10900|Cluster-73051.81236|Cluster-73051.70560|Cluster-73051.9532|Cluster-73051.65051|Cluster-8549.0|Cluster-73051.58694|Cluster-73051.65078|Cluster-73051.82729|Cluster-73051.79283|Cluster-73051.66213|Cluster-9809.2|Cluster-73051.25730|Cluster-73051.79647|Cluster-73051.63799|Cluster-7195.0|Cluster-73051.59106|Cluster-73051.59105|Cluster-73051.59104|…	K01539|K11644|K05857|K02599|K19029|K05857|K11255|K01539|K04345|K06276|K04498|K11255|K06062|K19029|K05692|K05858|K05692|K03083|K09183|K09183|K09183|K01539|K05692|K04456|K05692|K11255|K02677|K08268|K07208|K05860|K01539|K05858|K07299|K07299|K01116|K05858|K08187|K00922|	ATP1A|SIN3A|PLCD|NOTCH1|PFKFB2|PLCD|NCOA2, TIF2, KAT13C|ATP1A|PKA|PDPK1|EP300, CREBBP, KAT3|NCOA2, TIF2, KAT13C|PCAF, KAT2, GCN5|PFKFB2|ACTB_G1|PLCB|ACTB_G1|GSK3B|GATA4|GATA4|GATA4|ATP1A|ACTB_G1|AKT|ACTB_G1|NCOA2, TIF2, KAT13C|PRKCA|HIF1A|RHEB|PLCE|ATP1A|PLCB|SLC2A1, GLUT1|SLC2A1, GLUT1|PLCG1|PLCB|SLC16A10|PIK3CA_B_D|
Maturity onset diabetes of the young	ko04950	7	0.00418505	0.241896	Cluster-73051.89111|Cluster-73051.82699|Cluster-73051.55730|Cluster-73051.43546|Cluster-73051.72813|Cluster-73051.48785|Cluster-73051.48783	K08035|K08040|K08031|K04526|K08031|K08031|K08031|	FOXA2, HNF3B|BHLHB8, MIST1|PAX6|INS|PAX6|PAX6|PAX6|
Insect hormone biosynthesis	ko00981	13	0.00594949	0.26071	Cluster-73051.39048|Cluster-73051.20890|Cluster-73051.27801|Cluster-73051.29154|Cluster-73051.72290|Cluster-73051.114364|Cluster-73051.77041|Cluster-73051.72289|Cluster-73051.56530|Cluster-73051.97919|Cluster-73051.27058|Cluster-73051.95021|Cluster-73051.72292	K10718|K15890|K10723|K10718|K10719|K10718|K10718|K10719|K10721|K10718|K10720|K10718|K10719|	JHAMT|FOHSDR|SHD, CYP314A1|JHAMT|JHEH|JHAMT|JHAMT|JHEH|DIB|JHAMT|PHM|JHAMT|JHEH|
Longevity regulating pathway - multiple species	ko04213	32	0.00631478	0.26071	Cluster-73051.26512|Cluster-73051.113359|Cluster-73051.58694|Cluster-73051.57078|Cluster-73051.64084|Cluster-73051.70425|Cluster-73051.57077|Cluster-7284.0|Cluster-73051.66477|Cluster-73051.39439|Cluster-73051.57075|Cluster-73051.61593|Cluster-73051.12787|Cluster-73051.105213|Cluster-73051.112109|Cluster-73051.61846|Cluster-73051.89111|Cluster-73051.11605|Cluster-73051.63670|Cluster-73051.43546|C…	K08045|K03283|K04345|K09542|K09542|K08041|K09542|K04565|K03283|K09542|K09542|K16172|K03283|K03283|K03283|K04527|K08035|K04456|K03283|K04526|K09408|K11411|K09542|K08049|K03283|K09542|K03283|K03283|K01768|K18644|K00922|K03283|	ADCY5|HSPA1_8|PKA|CRYAB|CRYAB|ADCY1|CRYAB|SOD1|HSPA1_8|CRYAB|CRYAB|IRS1|HSPA1_8|HSPA1_8|HSPA1_8|INSR, CD220|FOXA2, HNF3B|AKT|HSPA1_8|INS|FOXO3|SIRT1, SIR2L1|CRYAB|ADCY9|HSPA1_8|CRYAB|HSPA1_8|HSPA1_8|E4.6.1.1|EIF4EBP2|PIK3CA_B_D|HSPA1_8|
Longevity regulating pathway - worm	ko04212	34	0.00960285	0.324061	Cluster-73051.86983|Cluster-73051.74908|Cluster-73051.86985|Cluster-73051.63747|Cluster-73051.48387|Cluster-73051.66597|Cluster-8553.0|Cluster-73051.76672|Cluster-73051.35003|Cluster-73051.76674|Cluster-73051.79233|Cluster-73051.67289|Cluster-73051.61593|Cluster-24894.0|Cluster-73051.61846|Cluster-73051.89111|Cluster-73051.11605|Cluster-84381.0|Cluster-73051.52589|Cluster-73051.27652|Cluster-7305…	K13356|K13356|K13356|K17794|K13356|K00507|K17794|K13356|K13356|K13356|K13356|K11411|K16172|K04043|K04527|K08035|K04456|K13356|K00507|K13356|K08268|K09408|K09414|K00507|K13356|K04440|K13356|K00507|K08341|K00507|K00507|K00922|K08341|K04043|	FAR|FAR|FAR|TIM23|FAR|SCD, desC|TIM23|FAR|FAR|FAR|FAR|SIRT1, SIR2L1|IRS1|dnaK|INSR, CD220|FOXA2, HNF3B|AKT|FAR|SCD, desC|FAR|HIF1A|FOXO3|HSF1|SCD, desC|FAR|JNK|FAR|SCD, desC|GABARAP, ATG8, LC3|SCD, desC|SCD, desC|PIK3CA_B_D|GABARAP, ATG8, LC3|dnaK|
MicroRNAs in cancer	ko05206	32	0.0100919	0.324061	Cluster-73051.111551|Cluster-73051.81236|Cluster-73051.99396|Cluster-73051.100492|Cluster-73051.113983|Cluster-73051.93333|Cluster-73051.82729|Cluster-73051.41957|Cluster-73051.65271|Cluster-73051.85946|Cluster-73051.22411|Cluster-73051.61593|Cluster-73051.60590|Cluster-73051.99390|Cluster-73051.99391|Cluster-73051.99392|Cluster-73051.47600|Cluster-9859.0|Cluster-73051.29684|Cluster-73051.29683|C…	K05658|K02599|K05658|K05658|K07436|K17461|K04498|K11592|K10149|K17383|K05658|K16172|K10373|K05658|K05658|K05658|K11459|K04513|K05658|K05658|K05658|K12035|K02677|K18050|K11411|K12035|K04438|K12886|K01116|K05658|K05658|K05658|	ABCB1, CD243|NOTCH1|ABCB1, CD243|ABCB1, CD243|CYP24A1|RECK, ST15|EP300, CREBBP, KAT3|DICER1, DCR1|TP63|SPRY2|ABCB1, CD243|IRS1|TPM1|ABCB1, CD243|ABCB1, CD243|ABCB1, CD243|PCGF4, BMI1|RHOA|ABCB1, CD243|ABCB1, CD243|ABCB1, CD243|TRIM71|PRKCA|PRKCE|SIRT1, SIR2L1|TRIM71|CRK, CRKII|HNRNPK|PLCG1|ABCB1, CD243|ABCB1, CD243|ABCB1, CD243|
Salivary secretion	ko04970	26	0.013373	0.370032	Cluster-73051.26512|Cluster-73051.13221|Cluster-73051.112205|Cluster-73051.71562|Cluster-73051.64181|Cluster-8549.0|Cluster-73051.58694|Cluster-73051.70425|Cluster-73051.79647|Cluster-73051.70322|Cluster-73051.108528|Cluster-73051.37465|Cluster-73051.11532|Cluster-73051.22334|Cluster-73051.49759|Cluster-73051.86446|Cluster-73051.82647|Cluster-73051.67699|Cluster-73051.51227|Cluster-73051.74651|Cl…	K08045|K01539|K01539|K02183|K13855|K01539|K04345|K08041|K05858|K13240|K10951|K05858|K02183|K02183|K04936|K02677|K13915|K01539|K05858|K08049|K10951|K10951|K05850|K05850|K13915|K07376|	ADCY5|ATP1A|ATP1A|CALM|SLC4A2, AE2|ATP1A|PKA|ADCY1|PLCB|NOS1|SLC12A2, NKCC1|PLCB|CALM|CALM|KCNMA1|PRKCA|LYZ|ATP1A|PLCB|ADCY9|SLC12A2, NKCC1|SLC12A2, NKCC1|ATP2B|ATP2B|LYZ|PRKG1|
Inflammatory mediator regulation of TRP channels	ko04750	20	0.0140843	0.370032	Cluster-73051.26512|Cluster-73051.60155|Cluster-73051.86446|Cluster-73051.74651|Cluster-73051.51227|Cluster-73051.10571|Cluster-73051.19349|Cluster-73051.71562|Cluster-73051.68185|Cluster-73051.79647|Cluster-73051.58694|Cluster-73051.112422|Cluster-73051.37465|Cluster-73051.11532|Cluster-73051.14187|Cluster-73051.74059|Cluster-73051.22334|Cluster-73051.76499|Cluster-73051.70425|Cluster-73051.12615	K08045|K04440|K02677|K08049|K05858|K06269|K06269|K02183|K01116|K05858|K04345|K16342|K05858|K02183|K06068|K18050|K02183|K00922|K08041|K06269|	ADCY5|JNK|PRKCA|ADCY9|PLCB|PPP1C|PPP1C|CALM|PLCG1|PLCB|PKA|PLA2G4, CPLA2|PLCB|CALM|PRKCD|PRKCE|CALM|PIK3CA_B_D|ADCY1|PPP1C|
Protein digestion and absorption	ko04974	25	0.0160276	0.385998	Cluster-73051.77815|Cluster-73051.13221|Cluster-73051.56996|Cluster-73051.112205|Cluster-8549.0|Cluster-73051.39418|Cluster-73051.107206|Cluster-73051.77829|Cluster-73051.81831|Cluster-73051.22273|Cluster-73051.70005|Cluster-73051.94787|Cluster-73051.94908|Cluster-73051.102548|Cluster-73051.81269|Cluster-73051.63442|Cluster-73051.25392|Cluster-73051.67699|Cluster-73051.84880|Cluster-73051.84881|C…	K19721|K01539|K06519|K01539|K01539|K04926|K14206|K08131|K19719|K01278|K06237|K01278|K01312|K05849|K06823|K14210|K14206|K01539|K06823|K19721|K01312|K06237|K16617|K12040|K08187|	COL5AS|ATP1A|SLC3A2, MDU1, CD98|ATP1A|ATP1A|KCNQ1|SLC15A1, PEPT1|COL9A|COL2A|DPP4, CD26|COL4A|DPP4, CD26|PRSS1_2_3|SLC8A, NCX|COL18A|SLC3A1, RBAT|SLC15A1, PEPT1|ATP1A|COL18A|COL5AS|PRSS1_2_3|COL4A|COL13A|SLC9A3, NHE3|SLC16A10|
Toxoplasmosis	ko05145	28	0.0201763	0.443094	Cluster-73051.85528|Cluster-73051.65078|Cluster-73051.113359|Cluster-73051.12198|Cluster-73051.64952|Cluster-73051.66477|Cluster-73051.11065|Cluster-73051.63238|Cluster-73051.105213|Cluster-73051.112109|Cluster-73051.11605|Cluster-73051.63670|Cluster-73051.112883|Cluster-73051.39364|Cluster-73051.62968|Cluster-73051.67063|Cluster-73051.55562|Cluster-73051.72048|Cluster-73051.60155|Cluster-73051.6…	K05719|K06276|K03283|K04534|K05636|K03283|K08738|K16061|K03283|K03283|K04456|K03283|K09565|K04403|K06240|K05637|K05635|K16061|K04440|K16061|K03283|K08738|K05719|K03283|K03283|K03283|K00922|K03283|	ITGB1, CD29|PDPK1|HSPA1_8|GNAO, G-ALPHA-O|LAMB1|HSPA1_8|CYC|BIRC7_8|HSPA1_8|HSPA1_8|AKT|HSPA1_8|PPIF|MAP3K7IP1, TAB1|LAMA3_5|LAMA1_2|LAMC1|BIRC7_8|JNK|BIRC7_8|HSPA1_8|CYC|ITGB1, CD29|HSPA1_8|HSPA1_8|HSPA1_8|PIK3CA_B_D|HSPA1_8|
Sphingolipid metabolism	ko00600	13	0.0238729	0.443094	Cluster-73051.10592|Cluster-73051.51682|Cluster-73051.68996|Cluster-73051.62761|Cluster-73051.27005|Cluster-73051.64180|Cluster-73051.46380|Cluster-73051.66275|Cluster-73051.41994|Cluster-73051.55954|Cluster-9298.0|Cluster-7448.0|Cluster-73051.68783	K12354|K01441|K04714|K04712|K12309|K12349|K01189|K04718|K12349|K12353|K04710|K01634|K00654|	ENPP7|ACER1_2, ASAH3|SGMS|DEGS|GLB1, ELNR1|ASAH2|GLA|SPHK|ASAH2|SMPD4|CERS|SGPL1, DPL1|SPT|
cGMP-PKG signaling pathway	ko04022	44	0.0253965	0.443094	Cluster-73051.26512|Cluster-73051.13221|Cluster-73051.102548|Cluster-7483.0|Cluster-73051.112205|Cluster-73051.71562|Cluster-8549.0|Cluster-73051.63808|Cluster-73051.96322|Cluster-73051.63438|Cluster-73051.70425|Cluster-73051.50615|Cluster-8644.0|Cluster-73051.43546|Cluster-73051.79647|Cluster-73051.61593|Cluster-73051.62084|Cluster-9859.0|Cluster-73051.59106|Cluster-73051.59105|Cluster-73051.842…	K08045|K01539|K05849|K09048|K01539|K02183|K01539|K05863|K12323|K05863|K08041|K04952|K05850|K04526|K05858|K16172|K05863|K04513|K09183|K09183|K05863|K04527|K04456|K05863|K05853|K05863|K04936|K09565|K08049|K18050|K02183|K01539|K06269|K05858|K09183|K02183|K06269|K06269|K05850|K05858|K05863|K09260|K07376|K00922|	ADCY5|ATP1A|SLC8A, NCX|CREB3|ATP1A|CALM|ATP1A|SLC25A4S, ANT|ANPRA, NPR1|SLC25A4S, ANT|ADCY1|CNGB1|ATP2B|INS|PLCB|IRS1|SLC25A4S, ANT|RHOA|GATA4|GATA4|SLC25A4S, ANT|INSR, CD220|AKT|SLC25A4S, ANT|ATP2A|SLC25A4S, ANT|KCNMA1|PPIF|ADCY9|PRKCE|CALM|ATP1A|PPP1C|PLCB|GATA4|CALM|PPP1C|PPP1C|ATP2B|PLCB|SLC25A4S, ANT|MEF2A|PRKG1|PIK3CA_B_D|
Insulin resistance	ko04931	29	0.0257369	0.443094	Cluster-73051.65078|Cluster-7483.0|Cluster-73051.54681|Cluster-7656.0|Cluster-73051.82422|Cluster-73051.60065|Cluster-73051.43546|Cluster-73051.61593|Cluster-7195.0|Cluster-73051.69770|Cluster-73051.63177|Cluster-73051.11538|Cluster-73051.61846|Cluster-73051.11605|Cluster-73051.11746|Cluster-73051.84832|Cluster-8144.0|Cluster-73051.14187|Cluster-73051.74059|Cluster-73051.12615|Cluster-73051.60155…	K06276|K09048|K08765|K04373|K04373|K01596|K04526|K16172|K03083|K07293|K07189|K07197|K04527|K04456|K00820|K07189|K07293|K06068|K18050|K06269|K04440|K07189|K06269|K08745|K07299|K06269|K07299|K09667|K00922|	PDPK1|CREB3|CPT1A|RPS6KA, RSK2|RPS6KA, RSK2|E4.1.1.32, pckA, PCK|INS|IRS1|GSK3B|PTPN11|PPP1R3|SREBP1, SREBF1|INSR, CD220|AKT|glmS, GFPT|PPP1R3|PTPN11|PRKCD|PRKCE|PPP1C|JNK|PPP1R3|PPP1C|SLC27A1_4, FATP1, FATP4|SLC2A1, GLUT1|PPP1C|SLC2A1, GLUT1|OGT|PIK3CA_B_D|
GABAergic synapse	ko04727	21	0.0260644	0.443094	Cluster-73051.26512|Cluster-73051.38107|Cluster-9801.3|Cluster-73051.63970|Cluster-73051.70425|Cluster-73051.25711|Cluster-73051.111786|Cluster-73051.57132|Cluster-73051.58694|Cluster-73051.111104|Cluster-73051.35381|Cluster-73051.74651|Cluster-73051.86446|Cluster-73051.12198|Cluster-8189.0|Cluster-73051.57963|Cluster-73051.13011|Cluster-73051.112074|Cluster-73051.112075|Cluster-73051.68916|Clust…	K08045|K01580|K04536|K01915|K08041|K15375|K01915|K13524|K04345|K01915|K04547|K08049|K02677|K04534|K01915|K05181|K13524|K08341|K08341|K05034|K15015|	ADCY5|E4.1.1.15, gadB, gadA, GAD|GNB1|glnA, GLUL|ADCY1|PLCL1, PRIP|glnA, GLUL|ABAT|PKA|glnA, GLUL|GNG13|ADCY9|PRKCA|GNAO, G-ALPHA-O|glnA, GLUL|GABRB|ABAT|GABARAP, ATG8, LC3|GABARAP, ATG8, LC3|SLC6A1|SLC32A, VGAT|
mTOR signaling pathway	ko04150	17	0.0331544	0.499298	Cluster-73051.11605|Cluster-8527.0|Cluster-73051.112718|Cluster-73051.65078|Cluster-73051.112555|Cluster-73051.120336|Cluster-73051.43546|Cluster-73051.61593|Cluster-73051.61471|Cluster-73051.12633|Cluster-73051.86446|Cluster-73051.60258|Cluster-7656.0|Cluster-73051.82422|Cluster-73051.76499|Cluster-73051.62791|Cluster-73051.11056	K04456|K07208|K02991|K06276|K03259|K03259|K04526|K16172|K04365|K02991|K02677|K08268|K04373|K04373|K00922|K03258|K03258|	AKT|RHEB|RP-S6e, RPS6|PDPK1|EIF4E|EIF4E|INS|IRS1|BRAF|RP-S6e, RPS6|PRKCA|HIF1A|RPS6KA, RSK2|RPS6KA, RSK2|PIK3CA_B_D|EIF4B|EIF4B|
Bile secretion	ko04976	29	0.0354217	0.499298	Cluster-73051.26512|Cluster-73051.13221|Cluster-73051.111551|Cluster-73051.112205|Cluster-73051.64181|Cluster-8549.0|Cluster-73051.58694|Cluster-73051.100492|Cluster-73051.70425|Cluster-73051.74506|Cluster-6880.0|Cluster-73051.22411|Cluster-73051.99396|Cluster-73051.99392|Cluster-73051.99390|Cluster-73051.99391|Cluster-73051.29684|Cluster-73051.29683|Cluster-73051.33195|Cluster-101566.0|Cluster-7…	K08045|K01539|K05658|K01539|K13855|K01539|K04345|K05658|K08041|K05673|K09866|K05658|K05658|K05658|K05658|K05658|K05658|K05658|K05658|K14360|K01539|K08049|K07299|K07299|K05658|K12040|K05658|K05658|K05673|	ADCY5|ATP1A|ABCB1, CD243|ATP1A|SLC4A2, AE2|ATP1A|PKA|ABCB1, CD243|ADCY1|ABCC4|AQP4|ABCB1, CD243|ABCB1, CD243|ABCB1, CD243|ABCB1, CD243|ABCB1, CD243|ABCB1, CD243|ABCB1, CD243|ABCB1, CD243|OSTALPHA, OSTA, SLC51A1|ATP1A|ADCY9|SLC2A1, GLUT1|SLC2A1, GLUT1|ABCB1, CD243|SLC9A3, NHE3|ABCB1, CD243|ABCB1, CD243|ABCC4|
Choline metabolism in cancer	ko05231	19	0.0377094	0.499298	Cluster-73051.11605|Cluster-73051.80788|Cluster-8527.0|Cluster-73051.72665|Cluster-73051.60155|Cluster-73051.65078|Cluster-73051.114579|Cluster-73051.68185|Cluster-73051.22030|Cluster-73051.76499|Cluster-73051.86446|Cluster-73051.95050|Cluster-73051.60258|Cluster-73051.20363|Cluster-73051.58317|Cluster-73051.58455|Cluster-73051.112422|Cluster-73051.50106|Cluster-7218.0	K04456|K05747|K07208|K14387|K04440|K06276|K08202|K01116|K08202|K00922|K02677|K08202|K08268|K00901|K00901|K06515|K16342|K15377|K01115|	AKT|WAS|RHEB|SLC5A7, CHT1|JNK|PDPK1|SLC22A4_5, OCTN|PLCG1|SLC22A4_5, OCTN|PIK3CA_B_D|PRKCA|SLC22A4_5, OCTN|HIF1A|dgkA, DGK|dgkA, DGK|SLC44A1, CD92|PLA2G4, CPLA2|SLC44A2_4_5|PLD1_2|
Gastric acid secretion	ko04971	18	0.0386277	0.499298	Cluster-73051.26512|Cluster-73051.51227|Cluster-73051.74651|Cluster-73051.13221|Cluster-73051.112205|Cluster-73051.71562|Cluster-73051.64181|Cluster-8549.0|Cluster-73051.58694|Cluster-73051.37465|Cluster-73051.86446|Cluster-68776.0|Cluster-73051.11532|Cluster-73051.22334|Cluster-73051.39418|Cluster-73051.70425|Cluster-73051.79647|Cluster-73051.67699	K08045|K05858|K08049|K01539|K01539|K02183|K13855|K01539|K04345|K05858|K02677|K04218|K02183|K02183|K04926|K08041|K05858|K01539|	ADCY5|PLCB|ADCY9|ATP1A|ATP1A|CALM|SLC4A2, AE2|ATP1A|PKA|PLCB|PRKCA|SSTR2|CALM|CALM|KCNQ1|ADCY1|PLCB|ATP1A|
Cholinergic synapse	ko04725	18	0.0386277	0.499298	Cluster-73051.26512|Cluster-73051.51227|Cluster-73051.39418|Cluster-73051.72665|Cluster-73051.11605|Cluster-7483.0|Cluster-73051.3324|Cluster-73051.79647|Cluster-73051.37465|Cluster-73051.58694|Cluster-73051.35381|Cluster-73051.74651|Cluster-73051.86446|Cluster-73051.12198|Cluster-73051.76499|Cluster-73051.70425|Cluster-73051.25808|Cluster-9801.3	K08045|K05858|K04926|K14387|K04456|K09048|K14636|K05858|K05858|K04345|K04547|K08049|K02677|K04534|K00922|K08041|K01049|K04536|	ADCY5|PLCB|KCNQ1|SLC5A7, CHT1|AKT|CREB3|SLC18A3, VACHT|PLCB|PLCB|PKA|GNG13|ADCY9|PRKCA|GNAO, G-ALPHA-O|PIK3CA_B_D|ADCY1|ACHE|GNB1|
Aldosterone-regulated sodium reabsorption	ko04960	12	0.0410709	0.499298	Cluster-73051.13221|Cluster-73051.65078|Cluster-73051.43546|Cluster-8549.0|Cluster-73051.61593|Cluster-73051.112747|Cluster-73051.10674|Cluster-73051.86446|Cluster-73051.76499|Cluster-73051.112205|Cluster-73051.67699|Cluster-73051.61846	K01539|K06276|K04526|K01539|K16172|K13302|K13305|K02677|K00922|K01539|K01539|K04527|	ATP1A|PDPK1|INS|ATP1A|IRS1|SGK1|NEDD4L|PRKCA|PIK3CA_B_D|ATP1A|ATP1A|INSR, CD220|
Small cell lung cancer	ko05222	17	0.0429294	0.499298	Cluster-73051.11605|Cluster-73051.64952|Cluster-73051.85528|Cluster-73051.70005|Cluster-73051.63971|Cluster-8334.0|Cluster-99496.0|Cluster-73051.55617|Cluster-73051.11065|Cluster-73051.62968|Cluster-73051.63238|Cluster-73051.67063|Cluster-73051.55562|Cluster-9935.1|Cluster-73051.72048|Cluster-73051.76499|Cluster-73051.45129	K04456|K05636|K05719|K06237|K16061|K04453|K08738|K06237|K08738|K06240|K16061|K05637|K05635|K02206|K16061|K00922|K05719|	AKT|LAMB1|ITGB1, CD29|COL4A|BIRC7_8|MAX|CYC|COL4A|CYC|LAMA3_5|BIRC7_8|LAMA1_2|LAMC1|CDK2|BIRC7_8|PIK3CA_B_D|ITGB1, CD29|
Phosphatidylinositol signaling system	ko04070	23	0.047546	0.499298	Cluster-73051.10900|Cluster-73051.112488|Cluster-73051.9532|Cluster-73051.71562|Cluster-73051.37465|Cluster-73051.66592|Cluster-73051.43864|Cluster-8627.0|Cluster-73051.69087|Cluster-73051.79647|Cluster-7796.0|Cluster-73051.67189|Cluster-73051.11532|Cluster-73051.22334|Cluster-73051.64090|Cluster-73051.83757|Cluster-73051.86446|Cluster-73051.60493|Cluster-73051.51227|Cluster-73051.68185|Cluster-7…	K05857|K18082|K05857|K02183|K05858|K01099|K01107|K00999|K01099|K05858|K00920|K00911|K02183|K02183|K07756|K00999|K02677|K05860|K05858|K01116|K00901|K00901|K00922|	PLCD|MTMR3_4, ZFYVE10_11|PLCD|CALM|PLCB|INPP5B_F|INPP1|CDIPT|INPP5B_F|PLCB|PIP4K2|ITPK|CALM|CALM|IP6K, IHPK|CDIPT|PRKCA|PLCE|PLCB|PLCG1|dgkA, DGK|dgkA, DGK|PIK3CA_B_D|
Glutamatergic synapse	ko04724	20	0.0495057	0.499298	Cluster-73051.26512|Cluster-73051.51227|Cluster-73051.74651|Cluster-73051.112422|Cluster-73051.63970|Cluster-73051.82943|Cluster-73051.37465|Cluster-73051.111786|Cluster-73051.19103|Cluster-73051.79647|Cluster-73051.58694|Cluster-73051.111104|Cluster-73051.35381|Cluster-73051.86446|Cluster-73051.12198|Cluster-8189.0|Cluster-73051.88290|Cluster-73051.70425|Cluster-9801.3|Cluster-7218.0	K08045|K05858|K08049|K16342|K01915|K12302|K05858|K01915|K05208|K05858|K04345|K01915|K04547|K02677|K04534|K01915|K04605|K08041|K04536|K01115|	ADCY5|PLCB|ADCY9|PLA2G4, CPLA2|glnA, GLUL|SLC17A6_7_8|PLCB|glnA, GLUL|GRIN1|PLCB|PKA|glnA, GLUL|GNG13|PRKCA|GNAO, G-ALPHA-O|glnA, GLUL|GRM2_3|ADCY1|GNB1|PLD1_2|
Olfactory transduction	ko04740	10	0.0497796	0.499298	Cluster-73051.7011|Cluster-73051.50615|Cluster-73051.102548|Cluster-73051.71562|Cluster-73051.58694|Cluster-73051.35381|Cluster-73051.11532|Cluster-73051.45979|Cluster-73051.22334|Cluster-9801.3	K04950|K04952|K05849|K02183|K04345|K04547|K02183|K07376|K02183|K04536|	CNGA3|CNGB1|SLC8A, NCX|CALM|PKA|GNG13|CALM|PRKG1|CALM|GNB1|

## Sheet: Sheet3
Table S4 KEGG pathway enriched significantly at constant low-temperature acclimation (Z vs T).
