# Supplementary material for: Transcriptome analysis of the response to low temperature acclimation in Calliptamus italicus eggs
Source: BMC Genomics. 2022 Jul 1;23:482. doi: 10.1186/s12864-022-08705-3 (PMC9248191; doi:10.1186/s12864-022-08705-3)
Supplement: Supplementary file 1 — Additional file 1: Figure S1. A Functional annotation of assembled sequences of DEGs of C. italicus egg at constant low-temperature acclimation (Z vs T) based on gene ontology (GO)categorization. Unigenes were annotated in three categories: biological process, cellular components, and molecular functions. B Functional annotation of assembled sequences of DEGs of C. italicus egg at natural low-temperature acclimation (N vs T) based on gene ontology (GO)categorization. Unigenes were annotated in three categories: biological process and molecular functions. Figure S2. A KEGG significant enrichment analysis for DEGs between early-development stage at constant low-temperature acclimation group (Z vs T) of C. italicus egg. B KEGG significant enrichment analysis for DEGs between diapause stage at constant low-temperature acclimation group (Z vs T) of C. italicus egg. C KEGG significant enrichment analysis for DEGs between diapause-terminated stage at constant low-temperature acclimation group (Z vs T) of C. italicus egg. D KEGG significant enrichment analysis for DEGs between early-development stage at natural low-temperature acclimation (N vs T) of C. italicus egg. E KEGG significant enrichment analysis for DEGs between diapause stage at natural low-temperature acclimation (N vs T)of C. italicus egg. F KEGG significant enrichment analysis for DEGs between diapause-terminated stage at natural low-temperature acclimation (N vs T) of C. italicus egg. Table S1. The information of DEGs. Table S2. Functional annotation of Significantly enriched GO at constant low-temperature acclimation (Z vs T). Table S3. Functional annotation of Significantly enriched GO at natural low-temperature acclimation(N vs T). Table S4. KEGG pathway enriched significantly at constant low-temperature acclimation (Z vs T). Table S5. KEGG pathway enriched significantly at natural low-temperature acclimation(N vs T). Table S6. qPCR verification results of transcriptomes. Table S7. Interference verificatio [file 12864_2022_8705_MOESM1_ESM.zip › Supplementary Information/Table S6 qPCR verification results of transcriptomes..xlsx]

## Sheet: Sheet3
Table S6 qPCR verification results of transcriptomes.
	qPCR			RNA-seq
HSPA5	0.41851	0.511687	0.390483	0.6698	0.6698	0.6698
HSP90	2.75745	2.64512	2.59068	1.4208	1.4208	1.4208
GAD	32.9757	32.2971	31.6324	3.9402	3.9402	3.9402
NOS	24.8757	22.1106	24.0284	3.755	3.755	3.755
JUN	1.66248	1.49831	1.32256	0.8035	0.8035	0.8035
CTSC	2.37347	1.99585	2.72641	1.7363	1.7363	1.7363
CYP4	-1.25704	-1.52629	-1.8661	-2.822	-2.822	-2.822
CAT	-1.87908	-1.8661	-2.05627	-1.291	-1.291	-1.291
SDH	-1.68962	-1.87475	-1.78596	-1.813	-1.813	-1.813
CCNH	-4.81221	-5.92453	-6.39392	-1.698	-1.698	-1.698
PER	-6.04901	-5.92453	-5.84296	-2.66	-2.66	-2.66
DDX5	-1.99083	-2.14856	-1.60589	-2.571	-2.571	-2.571
