# Supplementary material for: Transcriptome analysis of the response to low temperature acclimation in Calliptamus italicus eggs
Source: BMC Genomics. 2022 Jul 1;23:482. doi: 10.1186/s12864-022-08705-3 (PMC9248191; doi:10.1186/s12864-022-08705-3)
Supplement: Supplementary file 1 — Additional file 1: Figure S1. A Functional annotation of assembled sequences of DEGs of C. italicus egg at constant low-temperature acclimation (Z vs T) based on gene ontology (GO)categorization. Unigenes were annotated in three categories: biological process, cellular components, and molecular functions. B Functional annotation of assembled sequences of DEGs of C. italicus egg at natural low-temperature acclimation (N vs T) based on gene ontology (GO)categorization. Unigenes were annotated in three categories: biological process and molecular functions. Figure S2. A KEGG significant enrichment analysis for DEGs between early-development stage at constant low-temperature acclimation group (Z vs T) of C. italicus egg. B KEGG significant enrichment analysis for DEGs between diapause stage at constant low-temperature acclimation group (Z vs T) of C. italicus egg. C KEGG significant enrichment analysis for DEGs between diapause-terminated stage at constant low-temperature acclimation group (Z vs T) of C. italicus egg. D KEGG significant enrichment analysis for DEGs between early-development stage at natural low-temperature acclimation (N vs T) of C. italicus egg. E KEGG significant enrichment analysis for DEGs between diapause stage at natural low-temperature acclimation (N vs T)of C. italicus egg. F KEGG significant enrichment analysis for DEGs between diapause-terminated stage at natural low-temperature acclimation (N vs T) of C. italicus egg. Table S1. The information of DEGs. Table S2. Functional annotation of Significantly enriched GO at constant low-temperature acclimation (Z vs T). Table S3. Functional annotation of Significantly enriched GO at natural low-temperature acclimation(N vs T). Table S4. KEGG pathway enriched significantly at constant low-temperature acclimation (Z vs T). Table S5. KEGG pathway enriched significantly at natural low-temperature acclimation(N vs T). Table S6. qPCR verification results of transcriptomes. Table S7. Interference verificatio [file 12864_2022_8705_MOESM1_ESM.zip › Supplementary Information/Table S7 Interference verification results of four cold tolerance genes..xlsx]

## Sheet: Sheet1
Table S7 Interference verification results of four cold tolerance genes
	Early-development stage			Diapauses tage			Diapause-terminated stage
	HSPA5			HSPA5			HSPA5
	27-27			27-27			27-27
1d	0.386891	0.406126	0.570382	0.105112	0.332171	0.260616	0.147624	0.144586	0.173139
2d	0.61132	0.590496	0.594604	0.473029	0.479632	0.441351	0.535887	0.697372	0.646176
3d	0.192109	0.157127	0.125	0.678302	0.590496	0.61132	0.25	0.174343	0.160428
4d	0.590496	0.598739	0.386891	0.97942	0.697372	0.702222	0.214641	0.230047	0.176777
	HSP90			HSP90			HSP90
	27-27			27-27			27-27
1d	0.314253	0.307786	0.273573	0.641713	0.210224	0.281265	0.360982	0.408951	0.366021
2d	0.594604	0.5	0.582367	0.358489	0.371131	0.493116	0.417544	0.314253	0.395021
3d	0.619854	0.678302	0.68302	0.45376	0.482968	0.757858	0.615572	0.752623	0.779165
4d	0.293209	0.376312	0.34151	0.50698	0.524858	0.438303	1.01396	0.835088	0.993092
	GAD			GAD			GAD
	27-27			27-27			27-27
1d	0.784584	0.619854	0.732043	1.3566	1.26576	1.08673	0.258816	0.356013	0.301452
2d	0.779165	0.933033	0.594604	1.02811	0.840896	1.16473	0.269807	0.403321	0.403321
3d	0.63728	0.438303	0.482968	0.269807	0.429283	0.251739	0.68302	0.590496	0.757858
4d	0.570382	0.514057	0.570382	0.228458	0.190782	0.116629	0.510506	0.712025	0.858565
	NOS			NOS			NOS
	27-27			27-27			27-27
1d	1.07923	1.6358	1.10191	0.63728	0.716978	0.687771	0.535887	0.460094	0.397768
2d	1.45397	0.946058	1.53688	0.543367	0.602904	0.570382	0.624165	0.539614	0.307786
3d	0.397768	0.510506	0.628507	0.692555	0.562529	0.574349	0.615572	0.41466	0.456916
4d	0.314253	0.332171	0.316439	0.697372	0.737135	0.624165	0.238159	0.15932	0.149685
	CYP			CYP			CYP
	27-27			27-27			27-27
1d	0.493116	0.327598	0.48971	0.503478	0.486327	0.532185	0.496546	0.493116	0.594604
2d	0.258816	0.31864	0.164938	0.441351	0.514057	0.5	1.08673	1.00696	0.993092
3d	0.376312	0.223756	0.139661	0.687771	0.721965	0.707107	1.28343	0.97942	0.965936
4d	0.214641	0.214641	0.231647	0.852635	0.920188	0.692555	1.32869	1.18921	0.817902
